# Supplementary material for: OM-FBA: Integrate Transcriptomics Data with Flux Balance Analysis to Decipher the Cell Metabolism
Source: PLoS One. 2016 Apr 21;11(4):e0154188. doi: 10.1371/journal.pone.0154188 (PMC4839607; doi:10.1371/journal.pone.0154188)
Supplement: S1 Dataset — (ZIP) [file pone.0154188.s001.zip]

Archive with 28 entries (27 files):
- S1_Dataset/
- S1_Dataset/BigData_test.m
- S1_Dataset/dir_correl_coeff.m
- S1_Dataset/dir_multiple_lr.m
- S1_Dataset/dir_phen_cal.m
- S1_Dataset/error_yield_etoh_qp_pure.m
- S1_Dataset/Input_Big_Genotype.xlsx
- S1_Dataset/Input_KeyFluxRatioDefine_v2.xlsx
- S1_Dataset/Input_Phenotype.xlsx
- S1_Dataset/Input_Small_Genotype.xlsx
- S1_Dataset/Input_S_cerevisiae.xlsx
- S1_Dataset/Input_S_cerevisiae_boundaries.xlsx
- S1_Dataset/omfba_ALLkeyfluxratio.m
- S1_Dataset/omfba_correl_coeff.m
- S1_Dataset/omfba_keygenoratio.m
- S1_Dataset/omfba_multiple_lr.m
- S1_Dataset/omfba_OptWeiFinder.m
- S1_Dataset/omfba_phenotype_cal.m
- S1_Dataset/omFBA_test.m
- S1_Dataset/omfba_weight_screen.m
- S1_Dataset/omfba_wei_cal.m
- S1_Dataset/ReadMe.txt
- S1_Dataset/univ_cate_comb.m
- S1_Dataset/univ_comparison.m
- S1_Dataset/univ_data_smooth.m
- S1_Dataset/univ_match_ana.m
- S1_Dataset/univ_origin_data_out.m
- S1_Dataset/univ_top_gene_analysis.m
