# Supplementary material for: OM-FBA: Integrate Transcriptomics Data with Flux Balance Analysis to Decipher the Cell Metabolism
Source: PLoS One. 2016 Apr 21;11(4):e0154188. doi: 10.1371/journal.pone.0154188 (PMC4839607; doi:10.1371/journal.pone.0154188)
Supplement: S1 Dataset — (ZIP) [file pone.0154188.s001.zip › S1_Dataset/dir_correl_coeff.m]

function [ train_phen_low, train_phen_high ] = dir_correl_coeff(train_phen_low, train_phen_high, train_geno_low, train_geno_high, rand_test_num)
% This function is designed for the calculation of the correlation coefficients between the genotype and phenotype
% Designed by Weihua Guo, gweihua2@vt.edu, lastest revised by 09/17/2015

% Inputs instruction
% ALL from univ_cate_comb.m

% Outputs instruction
% V/T_G/P_L/H series            val: validation datasets; train: training datasets
%                               geno: genotype; phen: phenotype
%                               low: low concentration; high: high concentration
% T_P_L/H.corr_coeff            Correlation coefficients between ethanol yields and lgFC for each gene
% T_P_L/H.corr_coeff_p          p-value obtained by correlation coefficient calculation
% T_P_L/H.corr_coeff_abssort    Ranked correlation coefficients (absolute values)
% T_P_L/H.corr_coeff_abssort_num Ranked number of correlation coefficients

%% Correlation coefficient calcualtion

[gene_row_low, gene_col_low]=size(train_geno_low(1).lgfc); % Obtain # of genes in the training datasets
[gene_row_high, gene_col_high]=size(train_geno_high(1).lgfc); % Obtain # of genes in the training datasets

for i_comb=1:1:rand_test_num
    
    % correlation for training sets (low concentration)
    % Initialize the matrix to record the correlation coefficients and corresponed p-values
    train_phen_low(i_comb).corr_coeff=zeros(gene_row_low,1);
    train_phen_low(i_comb).corr_coeff_p=zeros(gene_row_low,1);
    for i_gene=1:1:gene_row_low
        X=train_geno_low(i_comb).lgfc(i_gene,:); % X = lgFC
        Y=train_phen_low(i_comb).obs; % Y = YEtOH
        [raw_corr_coeff, p_value]=corrcoef(X,Y); % Calculate the correlation coefficients
        
        % Record the results
        train_phen_low(i_comb).corr_coeff(i_gene)=raw_corr_coeff(2,1);
        train_phen_low(i_comb).corr_coeff_p(i_gene)=p_value(2,1);
    end
    
    %correlation for training sets (high concentration)
    % Initialize the matrix to record the correlation coefficients and corresponed p-values
    train_phen_high(i_comb).corr_coeff=zeros(gene_row_high,1);
    train_phen_high(i_comb).corr_coeff_p=zeros(gene_row_high,1);
    for i_gene=1:1:gene_row_high
        X=train_geno_high(i_comb).lgfc(i_gene,:); % X = lgFC
        Y=train_phen_high(i_comb).obs; % Y = YEtOH
        [raw_corr_coeff, p_value]=corrcoef(X,Y); % Calculate the correlation coefficients
        
        % Record the results
        train_phen_high(i_comb).corr_coeff(i_gene)=raw_corr_coeff(2,1);
        train_phen_high(i_comb).corr_coeff_p(i_gene)=p_value(2,1);
    end
    
    
    %Rank the absolute value of correlation coefficients for training sets
    [train_phen_low(i_comb).corr_coeff_abssort,train_phen_low(i_comb).corr_coeff_abssort_num]=sort(abs(train_phen_low(i_comb).corr_coeff),'descend');

    [train_phen_high(i_comb).corr_coeff_abssort,train_phen_high(i_comb).corr_coeff_abssort_num]=sort(abs(train_phen_high(i_comb).corr_coeff),'descend');
  
    fprintf('Correlation coefficients for test %1.0f is calculated\n',i_comb);
end


end
