# Supplementary material for: OM-FBA: Integrate Transcriptomics Data with Flux Balance Analysis to Decipher the Cell Metabolism
Source: PLoS One. 2016 Apr 21;11(4):e0154188. doi: 10.1371/journal.pone.0154188 (PMC4839607; doi:10.1371/journal.pone.0154188)
Supplement: S1 Dataset — (ZIP) [file pone.0154188.s001.zip › S1_Dataset/dir_multiple_lr.m]

function [mlr_rec_low, mlr_rec_high] = dir_multiple_lr( train_phen_low, train_geno_low, train_phen_high, train_geno_high, top_gene_num, rand_test_num )
%This function is designed for the multiple(multi-variant) linear regression
%Designed by Weihua Guo, gweihua2@vt.edu, lastest revised by 09/18/2015

% Input instruction
% V/T_G/P_L/H series        output of dir_correl_coeff.m
% top_gene_num              # of top genes which would be used for the linear regression
% rand_test_num             # of tests you want to impletement

% Output instruction
% mlr_rec_l/h.y         Backup of y (Phenotype)
% mlr_rec_l/h.X         Backup the X (used gene marker)
% mlr_rec_l/h.b         Linear regression coefficients
% mlr_rec_l/h.bint      95% confidence intervals for the coefficient estimates
% mlr_rec_l/h.r         Residuels
% mlr_rec_l/h.rint      Intervals that can be used to diagnose outliers
% mlr_rec_l/h.stats     1-by-4 vector stats, the R2 statistic, the F statistic and its p value, and an estimate of the error variance.
% mlr_rec_l/h.r2        Record the R^2 (R square)

%% For low concentration
for i_comb=1:1:rand_test_num
    
    % Initialize the y for the regression (Phenotype, ethanol yields)
    y=(train_phen_low(i_comb).obs)';
    
    % Initialize the X for the regression (Genotype, top n lgFC+1)
    predictor_num=length(train_phen_low(i_comb).obs); % How many data we will use to do the regression
    X=ones(predictor_num,top_gene_num+1); % Initialize the X for the regression (Genotype, top n lgFC+1)
    for i_gene=1:1:top_gene_num
        X(:,i_gene)=(train_geno_low(i_comb).lgfc(train_phen_low(i_comb).corr_coeff_abssort_num(i_gene),:))';
    end
    
    % Mutiple linear regression (MLR)
    [b,bint,r,rint,stats] = regress(y,X);
    
    % Record the results of the MLR
    mlr_rec_low(i_comb).phen = y; % Backup the y (Phenotype)
    mlr_rec_low(i_comb).geno = X; % Backup the X (Genotype)
    mlr_rec_low(i_comb).b=b; % Linear regression coefficients
    mlr_rec_low(i_comb).bint=bint; % 95% confidence intervals for the coefficient estimates
    mlr_rec_low(i_comb).r=r; % Residuels
    mlr_rec_low(i_comb).rint=rint; % Intervals that can be used to diagnose outliers
    mlr_rec_low(i_comb).stats=stats; % 1-by-4 vector stats, the R2 statistic, the F statistic and its p value, and an estimate of the error variance.
    mlr_rec_low(i_comb).r2=stats(1); % record the R^2 (R square)
    fprintf('Test %1.0f has been finished the regression (low concentration).\n',i_comb);
end


%% For high concentration
for i_comb=1:1:rand_test_num
    
    % Initialize the y for the regression (Phenotype, ethanol yields)
    y=(train_phen_high(i_comb).obs)';
    
    % Initialize the X for the regression (Genotype, top n lgFC+1)
    predictor_num=length(train_phen_high(i_comb).obs); % How many data we will use to do the regression
    X=ones(predictor_num,top_gene_num+1); % Initialize the X for the regression (Genotype, top n lgFC+1)
    for i_gene=1:1:top_gene_num
        X(:,i_gene)=(train_geno_high(i_comb).lgfc(train_phen_high(i_comb).corr_coeff_abssort_num(i_gene),:))';
    end
    
    % Mutiple linear regression (MLR)
    [b,bint,r,rint,stats] = regress(y,X);
    
    % Record the results of the MLR
    mlr_rec_high(i_comb).phen = y; % Backup the y (Phenotype)
    mlr_rec_high(i_comb).geno = X; % Backup the X (Genotype)
    mlr_rec_high(i_comb).b=b; % Linear regression coefficients
    mlr_rec_high(i_comb).bint=bint; % 95% confidence intervals for the coefficient estimates
    mlr_rec_high(i_comb).r=r; % Residuels
    mlr_rec_high(i_comb).rint=rint; % Intervals that can be used to diagnose outliers
    mlr_rec_high(i_comb).stats=stats; % 1-by-4 vector stats, the R2 statistic, the F statistic and its p value, and an estimate of the error variance.
    mlr_rec_high(i_comb).r2=stats(1); % record the R^2 (R square)
    fprintf('Test %1.0f has been finished the regression (high concentration).\n',i_comb);
end

end
