# Supplementary material for: OM-FBA: Integrate Transcriptomics Data with Flux Balance Analysis to Decipher the Cell Metabolism
Source: PLoS One. 2016 Apr 21;11(4):e0154188. doi: 10.1371/journal.pone.0154188 (PMC4839607; doi:10.1371/journal.pone.0154188)
Supplement: S1 Dataset — (ZIP) [file pone.0154188.s001.zip › S1_Dataset/dir_phen_cal.m]

function [prediction_low, prediction_high] = dir_phen_cal( val_phen_low, val_phen_high, val_geno_low, val_geno_high, train_phen_low, train_phen_high, mlr_rec_low, mlr_rec_high, rand_test_num, top_gene_num)
% This function is designed for phenotype prediction for Big data algorithm.
% Designed by Weihua Guo, gweihua2@vt.edu, lastest revised by 09/18/2015

% Input instructions
% V/T_G/P_L/H series        output of dir_correl_coeff.m
% mlr_rec_l/h series        output of dir_nultiple_lr.m
% top_gene_num              # of top genes which would be used for the linear regression
% rand_test_num             # of tests you want to impletement

% Output instructions
% prediction_l/h.yield      Predicted phenotype
% prediction_l/h.lgfc       Backup of used X
% prediction_l/h.coeff      Backup of used b
%% For low concentration
for i_comb=1:1:rand_test_num
    % Initialize the X for the calculation (Y = bX)
    predictor_num=length(val_phen_low(i_comb).obs);
    lgfc_using=ones(predictor_num,top_gene_num+1);
    for i_gene=1:1:top_gene_num
        lgfc_using(:,i_gene)=(val_geno_low(i_comb).lgfc(train_phen_low(i_comb).corr_coeff_abssort_num(i_gene),:))';
    end
    % Calculate the phenotypes
    y=lgfc_using*mlr_rec_low(i_comb).b;
    
    %record the predicted weighting factors
    prediction_low(i_comb).yield_etoh=y; %Predicted phenotype
    prediction_low(i_comb).lgfc=lgfc_using; % Backup the used X
    prediction_low(i_comb).coeff=mlr_rec_low(i_comb).b; % Backup the used coefficients
    fprintf('The predicted phenotype for test %1.0f is calculated (low concentration).\n',i_comb);
end

%% For high concentration
for i_comb=1:1:rand_test_num
    % Initialize the X for the calculation (Y = bX)
    predictor_num=length(val_phen_high(i_comb).obs);
    lgfc_using=ones(predictor_num,top_gene_num+1);
    for i_gene=1:1:top_gene_num
        lgfc_using(:,i_gene)=(val_geno_high(i_comb).lgfc(train_phen_high(i_comb).corr_coeff_abssort_num(i_gene),:))';
    end
    % Calculate the phenotypes
    y=lgfc_using*mlr_rec_high(i_comb).b;
    
    %record the predicted weighting factors
    prediction_high(i_comb).yield_etoh=y; %Predicted phenotype
    prediction_high(i_comb).lgfc=lgfc_using; % Backup the used X
    prediction_high(i_comb).coeff=mlr_rec_high(i_comb).b; % Backup the used coefficients
    fprintf('The predicted phenotype for test %1.0f is calculated (high concentration).\n',i_comb);
end
end
