# Supplementary material for: OM-FBA: Integrate Transcriptomics Data with Flux Balance Analysis to Decipher the Cell Metabolism
Source: PLoS One. 2016 Apr 21;11(4):e0154188. doi: 10.1371/journal.pone.0154188 (PMC4839607; doi:10.1371/journal.pone.0154188)
Supplement: S1 Dataset — (ZIP) [file pone.0154188.s001.zip › S1_Dataset/error_yield_etoh_qp_pure.m]

function [y_eth_s, flux_dis, exitflag ,fval, output]= error_yield_etoh_qp_pure(obj_wei)
% Standard FBA
% Designed by Weihua Guo, gweihua2@vt.edu, last revised 09/24/2015

% Input instruction
% obj_wei.H     Weighting factors for quadratic parts (eye matrix)
% obj_wei.f     Weighting factors for linear parts (vector)

% Output instruction
% y_eth_s       Calculated ethanol yields (w/w)
% flux_dis      Flux distribution
% exitflag      The flag of quadratic solver, 1~converged, others~not converged
% fval          Value of objective function
% output        Original output of quadprog solver

global num_S_row S lb_fba ub_fba

beq=zeros(num_S_row,1); %beq=0
%Standard FBA using quadprog
i_count=1; % Counter for re-run time for the unconverged results
exitflag=0; % Initialize the exitflag of quadratic problem solver
options = optimoptions('quadprog','MaxIter',10000); % Increase the maximum iteration number to 10000
while exitflag~=1 && i_count<=3
    % Using the quadprog to run the standard FBA
    [x,fval,exitflag,output] = quadprog(obj_wei.H,obj_wei.f,[],[],S,beq,lb_fba,ub_fba,[],options);
    % Test the converge condition
    display('Is this results converged?');
    if exitflag==1
        display('Yes!');
    % If the result is not converged, run another time
    % If rerun for three times, still no converged results are obtained, stop rerunning.
    else
        warning('No converged result is found, let try another time!');
        display('Next iteration:')
        i_count=i_count+1;
    end
end

flux_dis=x; % Output of flux distribution obtained by standard FBA

mw_glu=180.16; %molecular weight of glucose
mw_eth=46.07; %molecular weight of ethanol

v_glu=-x(428); % flux value of glucose
v_eth=x(420); % flux value of ethanol

y_mol=v_eth/v_glu; % ethanol based on mol
y_eth_s=y_mol*mw_eth/mw_glu; % ethanol yield w/w
end
