# Supplementary material for: OM-FBA: Integrate Transcriptomics Data with Flux Balance Analysis to Decipher the Cell Metabolism
Source: PLoS One. 2016 Apr 21;11(4):e0154188. doi: 10.1371/journal.pone.0154188 (PMC4839607; doi:10.1371/journal.pone.0154188)
Supplement: S1 Dataset — (ZIP) [file pone.0154188.s001.zip › S1_Dataset/Input_Big_Genotype.xlsx]

## Sheet: Low
ORF	P.Value	logFC	P.Value	logFC	P.Value	logFC	P.Value	logFC	P.Value	logFC	P.Value	logFC	P.Value	logFC	P.Value	logFC
YAL001C	NA	NA	0.26257	-0.224	0.015513	-0.838	0.0084536	-1.05	0.136561	-0.332	0.0643039	0.473	0.0037383	-1.41	0.131919	0.338
YAL002W	0.26781	-0.227	0.97573	-0.0055	0.081181	-0.439	0.355106	-0.182	0.84493	0.0355	0.364161	0.179	0.0003977	-3.2	0.525716	0.12
YAL003W	0.95501	0.015	0.0822	0.641	0.729575	-0.093	0.0469341	0.818	0.021016	1.13	0.178195	0.433	0.310086	-0.3	1	5.55e-17
YAL004W	0.6112	-0.097	0.02152	-0.781	0.822153	0.042	0.0010721	-2.32	0.000737	-2.65	0.0612391	-0.511	0.00462	-1.38	0.065574	-0.496
YAL005C	0.10186	-0.395	0.04744	-0.555	0.17912	-0.294	0.0055768	-1.26	0.004105	-1.41	0.369966	-0.176	0.858208	0.0325	0.38657	-0.169
YAL007C	0.56795	-0.105	0.25859	0.231	0.957629	0.0095	0.63613	0.0865	0.052812	0.524	0.153467	0.317	0.0215572	-0.75	0.163681	0.306
YAL008W	0.49036	-0.142	0.22947	-0.274	0.031952	-0.706	0.0258155	-0.768	0.157061	-0.343	0.132114	0.376	0.0050234	-1.41	0.303717	0.225
YAL009W	0.83739	0.056	0.94135	-0.02	0.11077	-0.569	0.244435	-0.24	0.198239	-0.274	0.282508	0.329	0.0019218	-2.76	0.095537	0.611
YAL010C	0.12563	-0.349	0.08135	-0.43	0.005046	-1.28	0.197662	-0.272	0.222238	-0.253	0.959564	0.009	0.0008248	-2.43	0.631909	-0.087
YAL011W	0.49662	0.155	0.37342	0.21	0.359996	-0.217	0.194219	0.337	0.723327	-0.078	0.119947	0.438	0.0019265	-2.21	0.557867	0.132
YAL012W	0.28859	0.308	0.15883	0.449	0.072367	0.66	0.023227	1.05	0.032552	0.923	0.0261795	1.01	0.0973142	-0.576	0.509749	-0.178
YAL013W	0.46727	-0.139	0.92778	0.0165	0.165921	-0.308	0.141366	0.337	0.718199	0.0665	0.210219	0.269	NA	NA	0.180068	0.295
YAL014C	0.09277	-0.404	0.38812	-0.165	0.143683	-0.325	0.285307	-0.213	0.779494	-0.05	0.535948	0.114	0.29082	0.21	0.605541	-0.094
YAL015C	0.22303	-0.255	0.22579	-0.253	0.042465	-0.575	0.191512	-0.28	0.040717	-0.585	0.0802794	-0.437	0.0573214	-0.507	0.588124	-0.1
YAL016W	0.10545	-0.432	0.07886	-0.495	0.121973	-0.402	0.118428	-0.408	0.168986	-0.339	0.613471	0.105	0.275707	0.248	0.483472	-0.148
YAL017W	0.06322	-0.833	0.05687	-0.873	0.030135	-1.13	0.0460686	-0.954	0.567865	-0.181	0.390733	0.284	0.37516	0.295	0.154445	0.543
YAL018C	0.91908	-0.0255	0.42487	0.213	0.075751	0.627	0.464809	-0.194	0.019069	-1.1	0.127974	0.488	0.519351	0.169	0.036705	0.853
YAL019W	0.97506	0.0075	0.14587	0.436	0.063856	0.647	0.0200565	1.04	0.178408	0.391	0.73998	0.0805	0.174485	-0.396	0.978385	0.0065
YAL020C	0.34526	-0.184	0.57147	-0.104	0.678662	0.075	0.309726	0.201	0.810126	-0.043	0.281533	0.216	0.231646	0.247	0.977584	0.005
YAL021C	0.30063	-0.244	0.4217	-0.181	0.96042	-0.0105	0.661231	0.0945	0.971719	0.0075	0.421704	-0.181	0.116807	-0.431	0.502363	-0.148
YAL022C	0.27021	-0.23	0.47844	-0.137	0.967554	0.0075	0.505155	-0.128	0.713919	-0.0685	0.603095	0.0985	0.34768	0.189	0.903003	0.0225
YAL023C	0.783	0.0525	0.55874	0.114	0.05646	0.538	0.0782651	0.467	0.14565	0.345	0.109452	0.398	0.811	-0.0455	0.288594	0.225
YAL024C	0.05351	0.802	0.26804	0.346	0.321115	0.302	0.198234	0.929	NA	NA	0.280371	0.335	0.228865	0.386	0.151951	0.49
YAL025C	0.39004	0.465	0.09297	1.14	0.366861	0.491	0.166797	0.848	0.940385	0.0375	0.257265	-0.648	0.166797	-0.848	0.236914	-0.685
YAL026C	0.84733	-0.053	0.06697	-0.725	0.953496	0.016	0.227672	-0.385	0.080957	-0.666	0.266819	-0.346	0.133903	-0.522	NA	NA
YAL027W	0.1828	-0.292	0.42521	0.154	0.556791	-0.111	0.183879	0.29	0.372912	0.175	0.150031	0.325	0.0969754	0.405	0.261276	-0.233
YAL028W	0.16907	-0.296	0.03459	-0.898	0.071369	-0.662	0.0352671	-0.891	0.014702	-1.25	0.193278	0.273	0.0704081	-0.666	0.063773	-0.476
YAL029C	0.52229	0.12	0.36566	0.177	0.159463	0.312	0.519099	-0.121	0.257036	-0.233	0.519099	-0.121	0.193887	-0.279	0.048972	-0.544
YAL030W	0.29779	-0.214	0.66282	0.0815	0.305248	-0.21	0.292329	-0.216	0.43183	-0.154	0.604784	0.0975	0.320748	0.201	0.029032	-0.685
YAL031C	0.34478	-0.228	0.52981	-0.144	0.217789	-0.318	0.161635	-0.379	0.303048	-0.253	0.140338	0.409	0.807426	-0.054	0.967407	0.009
YAL032C	0.08459	-0.501	0.9981	-0.0005	0.444837	-0.17	0.311492	0.236	0.587539	0.117	0.844158	-0.0415	0.337799	0.222	0.024554	-0.84
YAL033W	0.94456	-0.0175	0.38245	0.238	0.428082	0.213	0.307841	0.285	0.187752	0.398	0.76019	0.0775	0.995242	-0.0015	NA	NA
YAL034C	0.18106	-0.337	0.12963	-0.404	0.072374	-0.532	0.125936	-0.41	0.072987	-0.53	0.75216	0.0665	0.0732959	0.529	NA	NA
YAL034W-A	0.52238	-0.211	0.61001	0.192	0.45075	-0.293	0.486957	0.23	0.313257	0.353	0.235567	0.433	0.529451	0.24	0.02083	-1.56
YAL035C-A	0.59877	0.13	0.58819	0.134	0.024173	-0.965	0.420051	0.207	0.303091	0.276	0.333147	0.256	0.0005032	-3.92	0.153741	0.425
YAL035W	0.63515	0.105	0.15701	0.377	0.043539	0.683	0.0464368	0.666	0.096233	0.483	0.613734	0.112	0.347351	-0.222	0.062035	-0.588
YAL036C	0.17539	0.29	0.73832	0.0595	0.055115	0.507	0.108542	0.372	0.092309	-0.402	0.0052245	-1.25	0.0097027	-0.999	0.006096	-1.18
YAL037W	0.17407	-0.296	0.58002	0.102	0.420665	-0.154	0.0195103	-0.784	0.023903	-0.725	NA	NA	0.141993	-0.331	0.00657	-1.17
YAL038W	0.33768	0.312	0.97714	0.0085	0.524808	0.197	0.166261	0.503	0.125545	0.584	0.202132	0.449	0.426559	-0.252	0.283199	-0.358
YAL039C	0.75474	-0.058	0.98698	0.003	0.147134	-0.333	0.0823488	-0.443	0.031668	-0.664	0.0041706	-1.42	0.283591	0.222	NA	NA
YAL040C	0.46592	-0.141	0.03538	-0.633	0.440884	-0.15	0.152082	-0.326	0.085041	-0.435	0.0611317	-0.504	0.0353766	-0.633	0.028078	-0.694
YAL041W	0.58857	-0.122	0.66665	-0.0965	0.223335	-0.312	0.142899	-0.404	0.060752	-0.606	0.0324446	-0.786	0.0963469	-0.492	0.614844	0.114
YAL042W	0.64727	0.083	0.13019	-0.343	0.678132	0.075	0.282628	-0.215	0.258637	-0.229	0.0618831	-0.486	0.613668	-0.092	0.401756	-0.16
YAL043C	0.73256	0.067	0.3627	0.192	0.114642	0.399	0.445129	0.157	0.493927	0.139	0.0059216	-1.32	0.491098	0.14	0.225123	0.274
YAL043C-A	0.27593	0.222	0.07126	-0.462	0.224803	0.255	0.176541	-0.294	0.004771	-1.32	3.89e-05	-7.16	0.0428764	-0.574	0.065662	-0.479
YAL044C	0.98943	-0.0025	0.83089	0.0405	0.14349	-0.346	0.660636	0.0845	0.164704	0.322	0.214124	-0.275	0.266261	-0.239	0.194096	-0.292
YAL045C	0.03055	0.645	0.0772	0.437	0.528259	0.116	0.155274	0.31	0.831948	0.0375	0.0045358	-1.32	0.831948	-0.0375	0.333011	0.188
YAL046C	0.83644	-0.0425	0.57541	-0.118	0.286739	-0.245	0.083969	-0.489	0.487341	-0.149	0.0129679	-1.04	0.847748	-0.0395	0.306393	-0.233
YAL047C	0.56037	0.108	0.27129	0.224	0.900713	0.0225	0.540372	-0.115	0.099852	-0.397	0.0010541	-2.26	0.768343	0.0535	0.355671	-0.181
YAL048C	0.20237	-0.322	0.12268	-0.423	0.20134	-0.323	0.233893	-0.293	0.028927	-0.796	0.349945	0.218	0.002467	-1.98	0.860528	0.0375
YAL049C	0.34829	-0.181	0.47702	0.132	0.281655	-0.214	0.221409	-0.252	0.795556	0.046	0.716058	-0.065	0.0021255	-1.73	0.097368	0.393
YAL051W	0.19063	-0.359	0.13707	-0.431	0.078954	-0.563	0.030164	-0.844	0.911574	0.095	0.12228	-0.457	0.0647401	-0.615	0.470525	0.65
YAL053W	0.31686	0.204	0.09674	0.411	0.041721	0.594	0.136843	0.346	0.189453	0.289	0.475923	0.138	0.0429414	-0.587	0.431566	0.154
YAL054C	NA	NA	0.00897	-1.45	0.002009	-2.48	0.0015092	-2.75	0.001282	-2.91	0.0029866	-2.16	0.0017838	-2.59	0.057693	-0.701
YAL055W	0.31801	-0.238	0.03748	-0.725	0.015724	-1.02	0.0172024	-0.983	0.184693	-0.343	0.300044	-0.248	0.0001054	-6.04	0.30645	0.244
YAL056W	0.08251	0.794	0.0055	-3.55	0.111067	-0.537	0.045555	-0.8	0.014643	2.09	0.185991	0.408	0.816217	-0.06	0.100487	0.705
YAL058C-A	0.47461	0.14	0.23036	0.259	0.400457	0.168	0.337412	0.196	0.162498	0.319	0.635986	-0.09	0.632404	-0.091	0.761297	-0.057
YAL058W	0.91889	0.0205	0.25686	0.261	0.758184	0.0625	0.553351	0.124	0.899253	0.0255	0.994048	-0.0015	NA	NA	0.899253	-0.0255
YAL059W	0.14148	0.558	0.0325	1.08	0.59434	0.166	0.0177633	1.37	0.033814	1.06	0.429093	-0.254	0.0020691	-2.99	0.118956	-0.61
YAL060W	0.0467	-0.718	0.02815	-0.881	0.019198	-1.02	0.0985155	-0.516	0.13575	0.44	0.0057017	1.6	0.965748	0.01	0.038055	0.781
YAL061W	0.09167	-0.961	0.0825	-1.01	0.022924	-1.72	0.0680646	-1.1	0.198982	-0.64	0.399442	0.379	0.0550369	-1.21	0.853722	-0.0775
YAL062W	0.22564	-0.257	0.21497	-0.265	0.032579	-0.65	0.0184034	-0.812	0.016065	-0.855	0.115755	-0.373	NA	NA	0.510971	-0.125
YAL063C	0.17453	-0.523	0.26886	-0.398	0.46905	-0.243	0.0622916	-0.866	0.179289	-0.515	0.421709	0.273	0.721855	0.115	NA	NA
YAL064C-A	0.63019	-0.131	0.36955	-0.259	0.579329	0.152	0.952021	0.016	0.860088	-0.047	0.765487	-0.08	0.946037	0.018	0.142892	0.489
YAL064W	0.06643	-0.902	0.1695	0.504	0.972673	-0.009	0.124823	-0.616	0.15381	-0.538	0.512153	0.185	0.524233	-0.179	0.361677	0.276
YAL064W-B	0.11882	-0.404	0.94209	-0.0145	0.440438	0.164	0.430582	0.168	0.081299	0.484	0.104644	0.429	0.295707	0.233	0.097408	0.445
YAL065C	0.12122	-0.4	0.84966	0.038	0.567617	0.118	0.10318	0.433	0.257977	0.258	0.0290044	0.747	0.3926	0.184	0.181333	-1.06
YAL066W	0.78979	-0.218	0.16857	1.36	0.618948	0.414	0.635224	0.394	0.410502	0.716	0.128737	1.58	0.21557	1.18	0.190028	1.27
YAL067C	0.91845	0.0835	0.92428	0.0775	0.319263	0.898	0.408165	0.722	0.582662	0.461	0.200886	1.24	0.429698	0.686	0.055138	2.34
YAL068C	0.76603	0.0535	0.50425	0.124	0.173739	-0.295	0.566803	0.106	0.063393	0.482	0.494908	0.128	NA	NA	0.0467	0.549
YAL069W	0.96043	-0.012	0.49038	-0.175	0.013194	-1.22	0.263169	-0.308	0.416743	0.21	0.600952	-0.13	0.0019918	-2.43	0.332555	0.258
YALCDELTA2	0.0205	-1.74	NA	NA	0.060085	-0.956	0.374039	0.267	NA	NA	0.287905	-0.339	NA	NA	0.04935	-1.07
YAR002C-A	0.05438	-0.584	0.24306	0.242	0.032689	0.72	0.126247	0.353	0.056002	0.514	0.149621	0.323	0.177149	0.33	0.2411	-0.273
YAR002W	0.39094	-0.184	0.87877	0.0305	0.562533	0.12	0.0978706	0.444	0.143251	0.366	0.259665	0.257	0.859202	-0.0355	0.20011	-0.303
YAR003W	0.84544	-0.035	0.09077	0.412	0.47666	0.134	0.25161	0.235	0.356315	0.18	0.0853192	0.424	0.580285	0.102	0.145401	0.326
YAR007C	0.06535	-0.479	0.03827	-0.6	0.106325	-0.383	0.282637	-0.217	1	-2.78e-17	0.138703	0.335	0.460012	0.14	0.773604	0.052
YAR008W	0.66608	0.0845	0.18075	0.31	0.158353	0.334	0.0463486	0.595	0.039264	0.636	0.11594	0.393	0.15579	0.337	0.215322	0.279
YAR009C	0.22967	-0.325	0.12941	-0.451	0.282403	-0.282	0.694117	-0.093	0.050132	-0.697	0.518021	-0.157	0.063726	-0.629	0.74039	-0.078
YAR010C	0.88267	0.0265	0.31147	0.202	0.200203	0.273	0.714216	-0.0665	0.126935	-0.35	0.143792	-0.328	0.0673298	-0.473	0.651891	-0.0825
YAR014C	0.25123	-0.267	0.25262	-0.266	0.99607	0.001	0.684042	0.084	0.821635	-0.046	0.68749	-0.083	0.85585	0.037	NA	NA
YAR015W	0.50379	0.367	0.30028	0.607	0.486997	0.383	0.149261	0.943	0.204824	0.787	0.386935	0.49	0.41826	-0.454	NA	NA
YAR018C	0.5572	-0.107	0.5817	-0.1	0.621792	-0.089	0.795222	0.046	0.094461	-0.398	0.873946	-0.028	0.408506	-0.156	NA	NA
YAR019C	0.32838	-0.305	0.33775	-0.298	0.642974	0.134	0.484141	0.208	0.491829	-0.204	0.572221	0.165	0.7398	-0.095	0.028859	-1.06
YAR020C	0.54423	-0.147	0.56754	-0.138	0.394781	-0.214	0.286371	-0.28	0.227525	-0.328	0.864412	-0.04	0.469823	0.178	NA	NA
YAR023C	0.03156	-0.671	0.44063	0.152	0.721459	0.067	0.596682	0.101	0.50316	-0.13	0.556467	-0.113	0.26374	-0.236	0.077347	-0.46
YAR027W	0.81656	-0.095	0.56104	-0.245	0.471677	-0.309	0.471677	-0.309	0.962805	-0.019	0.850592	0.077	0.366343	0.4	NA	NA
YAR028W	0.4531	-0.212	0.15043	0.477	0.092295	0.608	0.926742	-0.0245	0.792572	0.0705	0.861766	-0.0465	0.221368	-0.38	NA	NA
YAR029W	0.14947	0.316	0.02287	0.722	0.01614	0.825	0.599496	-0.095	0.695241	-0.07	0.375417	0.169	0.625353	0.088	NA	NA
YAR030C	0.84087	-0.0395	0.02045	0.839	0.039629	0.646	0.025267	0.773	0.211097	0.288	0.260305	0.251	0.755917	-0.0615	0.040855	-0.639
YAR031W	0.09134	-0.411	0.03892	-0.595	0.053579	-0.522	0.0783854	-0.442	0.365046	-0.176	0.47884	-0.134	0.551791	0.11	0.481834	0.133
YAR033W	0.24094	-0.251	0.87189	0.03	0.657168	0.084	0.952744	0.011	0.556467	-0.113	0.521478	0.124	0.185818	-0.295	0.007703	-1.15
YAR035W	0.10627	-0.62	0.02104	-1.23	0.018321	-1.3	0.0047009	-2.14	0.012195	-1.51	0.0032562	-2.45	0.145785	-0.528	0.093536	-0.659
YAR037W	0.17569	-0.788	0.03678	-1.63	0.116771	-0.979	NA	NA	0.030633	-1.76	NA	NA	0.104034	-1.04	0.125278	-0.945
YAR040C	0.03042	-0.663	0.00201	-1.81	0.001966	-1.82	0.0002443	-3.79	0.001445	-2.03	NA	NA	0.006359	-1.2	0.002698	-1.63
YAR042W	0.02843	1.46	0.01335	2.2	0.012093	2.32	NA	NA	0.017472	1.9	NA	NA	0.0176927	1.89	0.007336	3.04
YAR043C	0.79433	0.204	0.84354	-0.154	0.723909	0.278	NA	NA	0.592631	0.428	NA	NA	0.980498	0.019	0.036755	2.64
YAR044W	0.30772	-0.206	0.33168	-0.195	0.65657	0.0825	0.220627	-0.261	0.082246	-0.439	0.0078919	-1.11	0.587975	-0.102	0.019003	-0.802
YAR047C	NA	NA	0.14395	0.562	0.005326	-3.62	NA	NA	0.236274	0.397	NA	NA	NA	NA	NA	NA
YAR050W	0.01102	-2.44	0.37827	-0.264	0.144735	-0.56	NA	NA	NA	NA	NA	NA	0.59122	-0.148	NA	NA
YAR052C	0.62711	0.161	0.16972	0.542	0.306032	0.369	0.399695	-0.293	0.384557	0.304	NA	NA	0.31919	0.357	0.107092	-0.689
YAR053W	0.21856	-0.26	0.60704	0.0955	0.375801	0.174	0.0471147	-0.555	0.01491	-0.873	NA	NA	0.395184	-0.165	0.002837	-1.6
YAR060C	0.54673	-0.172	0.58233	-0.156	0.368115	0.269	0.0006423	-4.12	0.045836	-0.855	NA	NA	0.104032	-0.594	0.036077	-0.943
YAR061W	0.84942	0.131	0.54053	0.437	0.236318	0.942	NA	NA	0.520189	-0.461	NA	NA	0.840421	0.139	0.998839	-0.001
YAR062W	0.32088	-0.194	0.06627	-0.469	0.003443	-1.46	0.0792653	-0.433	0.011345	-0.945	0.0851728	0.419	0.0001695	-4.21	0.227552	0.248
YAR064W	0.80437	-0.0535	0.96842	0.0085	0.055507	-0.616	0.153151	-0.381	0.071431	-0.551	0.446104	-0.173	NA	NA	0.840061	0.0435
YAR066W	0.56115	-0.127	0.01149	-1.12	0.988668	-0.003	0.0025318	-1.95	0.009518	-1.21	0.0562896	-0.602	0.0276398	-0.805	0.984891	0.004
YAR068W	0.31739	-0.206	0.42562	-0.158	0.069325	-0.484	0.302266	-0.214	0.084781	-0.442	0.376714	-0.178	0.003518	-1.52	NA	NA
YAR069C	0.42575	0.149	0.06751	0.463	0.009027	-1.02	0.335269	0.186	0.205386	-0.264	0.0971837	0.392	NA	NA	0.289049	0.209
YAR070C	0.59048	0.133	0.29209	0.283	0.011888	-1.26	0.961654	-0.0115	0.034403	-0.836	0.322688	0.262	0.0012536	-2.83	0.197681	0.366
YAR071W	0.70835	-0.067	0.17361	0.292	0.5281	-0.116	0.869917	0.029	0.325032	-0.192	0.568754	0.104	NA	NA	0.147024	0.32
YAR073W	0.66387	0.138	0.09458	0.704	0.064912	0.835	0.0364129	1.06	0.059686	0.866	0.032625	1.11	0.0116282	-1.65	NA	NA
YAR074C	0.25171	0.244	0.01509	0.892	0.01921	0.814	0.0098669	1.04	0.007285	1.17	0.035922	0.637	NA	NA	0.166791	-0.313
YAR075W	0.15836	0.454	0.06889	0.681	0.024755	1.04	0.0148225	1.26	0.009936	1.47	0.0679815	0.685	0.7755	-0.075	0.176673	-0.427
YARCDELTA8	0.14681	0.408	0.04572	0.7	0.329344	0.242	0.975183	0.007	NA	NA	0.31951	0.248	0.397088	-0.205	0.103496	0.487
YBL001C	0.27147	-0.235	0.74106	0.063	0.098969	-0.417	0.317303	-0.209	0.196552	-0.29	0.865632	-0.032	0.0013576	-2.17	0.421213	-0.162
YBL002W	0.4814	0.151	0.08984	0.471	0.22382	0.288	0.177854	0.332	0.074837	0.512	0.196683	0.313	0.746159	0.0665	0.051335	0.603
YBL003C	0.2749	-0.219	0.73383	0.061	0.93711	-0.014	0.896971	0.023	0.444177	0.144	0.650558	0.082	0.043152	-0.565	0.577206	0.102
YBL004W	0.084	0.42	0.01885	0.778	0.00879	1.04	0.0053298	1.24	0.015258	0.844	0.0248266	1.57	0.0656952	-0.469	0.012347	2.3
YBL005W	0.1799	-0.292	0.57499	-0.104	0.389673	0.167	0.571562	0.105	0.650532	-0.0835	0.0722526	-0.462	0.0418644	-0.583	0.887908	-0.0255
YBL005W-A	0.03374	1.32	0.03115	1.38	0.075632	0.836	0.0267018	-0.951	0.037917	-0.826	0.0319427	-0.886	0.002676	-2.22	0.023232	-1
YBL005W-B	0.09091	-0.405	0.63667	0.085	0.905132	-0.021	0.206003	-0.263	0.079423	-0.431	0.610483	-0.092	0.0831829	-0.422	0.375417	-0.169
YBL006C	0.65079	-0.0855	0.36008	0.185	0.161567	-0.318	0.993532	0.0015	0.621934	0.0935	0.980598	-0.0045	0.45721	-0.146	0.521943	0.124
YBL007C	0.11019	-0.37	0.16574	-0.299	0.205079	-0.264	0.0458196	-0.548	0.854369	0.0325	0.275688	0.218	0.635723	-0.0855	0.432429	0.148
YBL008W	0.42629	0.156	0.11684	0.375	0.145492	0.335	0.360823	0.183	0.21712	-0.266	0.715155	0.068	0.579779	-0.105	0.926393	0.017
YBL009W	0.55674	-0.115	0.41957	0.163	0.190589	0.296	0.133669	0.36	0.026065	0.737	0.14655	0.343	0.772872	0.055	0.903273	0.023
YBL010C	0.93223	0.015	0.14823	0.318	0.366576	0.173	0.231192	0.245	0.15817	0.307	0.146499	0.32	0.262394	0.225	0.187238	0.279
YBL011W	0.04912	-0.536	0.27834	-0.217	0.645507	-0.0835	0.400654	0.161	0.074692	0.448	0.173917	0.294	0.604704	0.0945	0.799185	0.0455
YBL012C	0.93996	0.0525	0.58371	-0.393	0.359603	0.696	0.212525	-1.02	0.470914	-0.53	0.79689	-0.18	0.259771	-0.895	0.620569	0.354
YBL013W	0.89087	-0.138	0.44659	0.807	0.453172	0.794	0.85493	0.183	0.544866	0.628	0.311999	1.12	0.614725	0.517	0.147016	1.81
YBL014C	0.32003	0.23	0.09482	0.471	0.093968	0.473	0.717252	0.0765	0.09921	-0.461	0.130256	-0.402	0.10727	-0.443	0.056672	-0.593
YBL015W	0.02916	-1.09	0.00652	-1.92	0.006249	-1.95	0.004399	-2.22	0.143674	-0.538	0.100096	0.644	0.0336844	1.03	0.109363	0.617
YBL016W	0.1364	0.582	0.07847	0.818	0.119258	0.634	0.0857388	0.776	0.549251	0.167	NA	NA	0.0889653	0.759	0.01677	-1.95
YBL017C	0.31156	-0.333	0.19773	-0.454	0.547574	0.11	0.261498	-0.38	0.294203	-0.348	0.166261	-0.503	0.389169	-0.276	0.337233	0.186
YBL018C	0.48884	0.197	0.33227	0.299	0.152952	0.54	0.342156	0.291	0.681116	-0.111	0.161847	-0.52	0.437049	-0.226	0.032579	-1.35
YBL019W	0.32113	-0.203	0.20917	0.275	0.407922	-0.164	0.254763	-0.241	0.516481	-0.125	0.410424	-0.163	0.727056	-0.0655	0.457969	0.146
YBL020W	0.06797	0.89	0.09686	0.721	0.123554	0.62	0.0562467	0.993	0.163713	0.516	NA	NA	0.329858	0.301	0.318107	-0.311
YBL021C	0.85873	-0.047	0.75031	0.085	0.295099	-0.332	0.479459	0.202	0.12387	0.619	0.244247	0.387	0.0567437	0.988	0.673438	-0.114
YBL022C	0.27084	0.554	0.43903	0.365	0.220433	0.636	0.859163	-0.079	0.708944	0.168	0.292314	0.524	0.0848135	1.05	0.090261	-1.02
YBL023C	0.2829	-0.344	0.1825	-0.479	0.70454	0.102	NA	NA	NA	NA	0.29096	-0.336	0.0653042	-0.911	0.175572	-0.492
YBL024W	0.14251	0.539	0.08183	0.707	0.040381	0.958	0.0627059	0.796	0.097383	0.652	0.883409	-0.043	0.6842	-0.121	0.003794	-2.33
YBL025W	0.63282	-0.086	0.79938	-0.045	0.356414	0.177	0.523322	-0.117	0.914093	-0.019	0.0443941	-0.554	0.950162	-0.011	0.007266	-1.11
YBL026W	0.09934	0.78	0.07697	0.878	0.459461	-0.277	0.117718	0.718	0.593014	0.194	0.0909988	0.813	0.119709	0.712	0.092939	-0.806
YBL027W	0.43864	0.15	0.03847	0.606	0.074276	0.459	0.0096041	1.03	0.00832	1.09	0.118061	0.368	0.0274023	0.694	0.356909	0.183
YBL028C	0.03577	0.978	0.01082	1.55	0.018263	1.27	0.309159	0.321	0.277647	0.349	NA	NA	0.243744	-0.382	0.071355	-0.731
YBL029W	NA	NA	NA	NA	0.021114	-0.908	0.004871	-1.56	0.165594	-0.364	NA	NA	0.477473	-0.161	NA	NA
YBL030C	0.94539	0.015	0.9128	0.024	0.65746	0.099	0.425694	-0.186	0.669997	-0.095	0.0821506	0.528	0.134908	0.415	0.02826	0.827
YBL031W	NA	NA	NA	NA	0.504258	0.189	NA	NA	0.082857	-0.792	NA	NA	0.232419	-0.402	0.918273	-0.027
YBL032W	0.54982	0.111	0.70724	0.0685	0.373581	0.173	0.169384	0.301	0.366557	0.176	0.0949818	-0.406	0.0620443	0.492	0.97117	0.0065
YBL033C	0.09383	-0.991	0.08064	-1.06	0.203942	-0.657	0.198432	-0.668	0.395878	-0.399	0.0654333	-1.17	0.758827	-0.136	0.509316	-0.301
YBL034C	NA	NA	NA	NA	NA	NA	NA	NA	NA	NA	NA	NA	NA	NA	NA	NA
YBL035C	NA	NA	NA	NA	0.605481	0.129	0.874004	0.0385	0.643563	0.114	NA	NA	0.0262052	0.942	NA	NA
YBL036C	0.38775	0.164	0.07473	0.443	0.035504	0.607	0.115464	0.361	0.122137	0.351	0.0033303	-1.47	0.24872	0.233	0.091394	-0.404
YBL037W	NA	NA	NA	NA	0.18033	-0.483	NA	NA	0.06244	-0.935	NA	NA	0.167053	-0.509	NA	NA
YBL038W	0.99567	0.001	0.84982	0.035	0.731303	-0.064	0.64752	0.086	0.870951	-0.03	0.0203911	-0.79	0.0868738	0.433	0.751154	0.059
YBL039C	0.27087	0.626	0.07844	1.23	0.074372	1.26	0.0750319	1.26	0.289805	0.596	0.69225	-0.201	0.0368809	-1.7	0.333488	-0.533
YBL040C	0.41611	0.157	0.058	0.509	0.600421	-0.0975	0.519901	0.121	0.083085	0.434	0.304024	0.207	0.0040562	-1.41	0.187336	0.286
YBL041W	0.06883	-0.461	0.43115	-0.148	0.197104	-0.271	0.134639	-0.335	0.168312	-0.297	0.316559	-0.196	0.0150393	-0.85	0.761799	-0.054
YBL042C	0.76355	0.076	0.22313	0.356	0.130956	0.482	0.660813	-0.112	0.14499	-0.457	0.0182654	-1.12	0.0002343	-5.33	0.009122	-1.45
YBL043W	0.84672	0.101	0.84228	-0.105	0.387802	-0.488	0.495729	0.373	0.297486	0.609	0.139244	0.975	0.748434	-0.169	0.044579	1.64
YBL044W	0.19309	0.77	0.19522	0.765	NA	NA	0.961372	-0.024	0.242113	0.668	0.128532	0.963	NA	NA	0.263209	0.631
YBL045C	0.45037	-0.157	0.20245	-0.297	0.058893	-0.55	0.0344697	-0.688	0.041361	-0.638	0.290651	0.234	0.161126	-0.34	0.266723	0.249
YBL046W	0.72517	0.0655	0.08395	0.439	0.690303	0.0745	0.13445	0.349	0.516736	0.124	0.210407	0.272	NA	NA	0.40993	-0.163
YBL047C	NA	NA	NA	NA	NA	NA	NA	NA	NA	NA	NA	NA	NA	NA	NA	NA
YBL048W	0.16106	0.831	0.08237	1.16	0.825133	0.107	NA	NA	0.653164	0.221	0.674519	0.206	0.137979	-0.903	0.216734	0.698
YBL049W	0.42519	0.152	0.40674	0.159	0.046891	-0.55	0.18699	-0.283	0.030144	-0.658	0.208601	-0.265	0.0015503	-1.96	0.26413	0.227
YBL050W	0.53379	-0.116	0.78615	-0.049	0.091217	-0.412	0.732494	-0.062	0.026957	0.69	0.0620382	0.49	0.0054333	-1.26	0.080279	0.437
YBL051C	0.69671	-0.091	0.5861	-0.129	0.645654	0.108	0.452358	0.183	0.280326	0.28	0.0979449	0.511	0.684481	0.095	0.699787	0.09
YBL052C	0.61071	0.102	0.36569	0.192	0.499644	0.138	0.13782	0.366	0.79138	0.052	0.694018	0.078	0.676099	-0.083	0.173378	-0.323
YBL053W	0.28687	-0.219	0.4402	0.15	0.749518	-0.059	0.451176	0.146	0.991276	-0.002	0.865802	0.031	0.509763	-0.126	0.729553	-0.064
YBL054W	0.08079	0.804	0.01553	2.03	0.026937	1.5	NA	NA	NA	NA	NA	NA	NA	NA	0.08428	0.784
YBL055C	0.52674	-0.141	0.16158	0.37	0.500302	0.152	0.577149	0.124	0.994425	0.0015	0.927681	-0.0195	0.253648	-0.281	0.421027	-0.184
YBL056W	0.96637	-0.016	0.26345	0.483	0.43652	0.314	0.439123	0.312	0.16165	0.653	0.183871	0.607	0.087311	0.89	0.199703	0.578
YBL057C	0.37594	-0.177	0.60167	0.099	0.255353	-0.24	0.644434	0.087	0.378266	0.176	0.825002	0.041	0.913786	0.02	NA	NA
YBL058W	0.89085	-0.0285	0.44139	-0.169	0.304128	-0.237	0.205305	-0.31	0.417977	-0.179	0.86442	-0.0355	0.921302	0.0205	0.909859	0.0235
YBL059W	0.18913	-0.277	0.35213	-0.179	0.035119	-0.61	0.0863632	-0.415	0.482422	-0.13	0.479372	0.131	0.816815	-0.041	NA	NA
YBL060W	0.554	0.153	0.88868	-0.035	0.449548	0.2	0.955278	0.014	0.571127	-0.146	0.542017	0.158	0.923458	0.024	0.841831	-0.05
YBL061C	0.93894	0.015	0.188	0.309	0.601657	-0.105	0.119312	0.395	0.838703	-0.04	0.611554	-0.102	0.0609505	-0.539	NA	NA
YBL062W	0.37466	0.174	0.38666	0.169	0.098562	0.4	0.0548767	0.52	0.243036	0.243	0.234206	-0.248	0.515113	-0.122	0.169182	-0.302
YBL063W	0.317	-0.196	0.81316	0.042	0.13187	-0.339	0.415343	-0.154	0.131118	-0.34	0.189183	-0.278	0.218015	-0.255	0.020599	-0.755
YBL064C	0.97686	0.0055	0.43493	-0.157	0.094989	-0.427	0.0074298	-1.19	0.009639	-1.08	0.417149	-0.164	0.183645	0.303	0.011224	-1.02
YBL065W	0.31613	-1.05	0.52382	0.629	0.576982	-0.546	NA	NA	0.738077	0.32	0.164263	-1.62	0.705371	0.364	0.442141	0.773
YBL066C	0.23399	0.362	0.69371	-0.105	0.250427	0.346	0.544709	-0.165	0.912138	-0.029	0.109023	0.554	0.618556	0.134	0.095633	-0.59
YBL067C	0.03159	-1.22	0.63899	0.162	NA	NA	NA	NA	0.44759	-0.272	NA	NA	NA	NA	NA	NA
YBL068W	0.16333	0.576	0.14387	0.617	0.076599	0.838	0.101891	0.734	0.17014	0.562	0.953784	0.0195	0.911336	-0.0375	0.010004	-1.89
YBL069W	0.41864	0.287	0.23408	0.459	0.264165	0.423	0.586235	0.187	0.809818	0.0805	0.536769	-0.213	0.561999	-0.2	NA	NA
YBL070C	0.82674	0.26	0.61273	0.614	0.568294	0.697	NA	NA	0.615488	-0.609	0.255978	-1.54	0.965594	0.051	0.480569	-0.877
YBL071C	0.18325	0.313	0.07765	0.483	0.116351	0.399	NA	NA	0.131546	-0.374	0.0518345	-0.575	0.0352571	-0.674	0.037698	-0.656
YBL072C	0.07367	0.605	0.03623	0.817	0.082127	0.576	0.0121863	1.24	0.007581	1.48	0.0220333	0.994	0.0651084	0.639	0.065108	-0.639
YBL073W	0.44169	-0.782	0.54206	0.605	0.69305	-0.384	0.547659	-0.597	0.885108	0.138	0.0670856	-2.53	0.527336	-0.629	NA	NA
YBL074C	0.96464	-0.0165	0.65158	0.171	0.26513	0.471	0.0593712	-1.04	0.376427	-0.357	0.11126	-0.778	0.924059	0.0355	0.063535	-1.01
YBL075C	0.44758	-0.204	0.45558	-0.2	0.43004	-0.213	0.100483	-0.557	0.169565	-0.425	0.0004867	-4.19	0.348518	-0.261	0.123137	-0.504
YBL076C	0.20794	0.288	0.06359	0.524	0.068863	0.506	0.0487406	0.587	0.853123	0.036	0.508275	-0.134	0.508275	-0.134	0.33017	0.208
YBL077W	0.06784	-0.891	0.60274	-0.143	0.129414	0.602	NA	NA	0.492649	0.195	NA	NA	0.175572	-0.492	0.124186	-0.618
YBL078C	0.38282	-0.276	0.39644	-0.267	0.139548	-0.545	0.19507	-0.452	0.334105	-0.311	0.026662	-1.13	0.23983	0.397	0.747948	-0.095
YBL079W	0.41571	0.159	0.09786	0.406	0.065331	0.488	0.0461308	0.566	0.018923	0.806	0.641131	-0.087	0.0668828	0.483	0.626551	0.091
YBL080C	0.79638	0.047	0.17791	0.295	0.268916	0.227	0.960338	0.009	0.730787	-0.063	0.0173742	-0.825	0.0596538	0.503	0.62715	-0.09
YBL081W	0.43627	0.238	0.39999	0.259	0.107512	0.61	0.246154	0.383	0.667563	0.126	0.0132504	-1.45	0.270357	-0.359	0.084097	-0.684
YBL082C	0.10859	0.417	0.38446	0.186	0.010011	1.11	0.034815	0.686	0.369264	0.193	0.0311741	-0.718	0.0444367	-0.622	0.108054	0.418
YBL083C	0.42067	0.155	0.10802	0.382	0.053932	0.523	0.0458283	0.56	0.022044	0.75	5.39e-05	-6.41	0.335212	-0.191	1	0
YBL084C	0.0878	0.794	0.06017	0.94	0.018455	1.51	0.032561	1.21	0.300204	0.393	0.940108	-0.0255	0.121834	0.677	0.092487	0.775
YBL085W	0.0085	-2.81	0.05261	0.571	0.339651	0.293	0.0416976	0.629	0.105806	-0.416	0.584848	-0.11	0.0698446	-0.876	0.479992	-0.144
YBL086C	0.97571	-0.008	0.7809	0.074	0.812176	0.063	0.772484	0.077	0.15381	0.538	0.0100117	-2.57	0.0486279	1.08	0.263092	0.365
YBL087C	0.78571	-0.0545	0.07228	0.509	0.079382	0.488	0.0166267	0.923	0.005108	1.43	0.0422515	0.64	0.0937191	-0.452	0.30842	-0.225
YBL088C	0.47198	0.133	0.1797	0.286	0.374593	0.169	0.858496	-0.0315	0.114608	-0.65	0.134444	0.335	0.572999	-0.102	0.120652	0.353
YBL089W	0.02486	-0.699	0.04196	-0.567	0.076952	-0.437	0.0839526	-0.42	0.267878	-0.221	0.256186	0.229	0.0003427	-3.28	0.267878	-0.221
YBL090W	0.76858	0.0605	0.08956	0.473	0.131578	-0.391	0.718299	0.0745	0.532069	0.132	0.0941766	0.462	NA	NA	0.037548	0.688
YBL091C	0.19094	-0.282	0.84901	0.0345	0.128863	-0.35	0.696533	-0.0715	0.222101	0.258	0.732261	0.0625	0.003192	-1.53	0.900979	0.0225
YBL091C-A	0.19451	0.28	0.16581	0.307	0.714835	-0.067	0.668191	0.079	0.014781	0.877	0.0585667	0.507	0.255894	0.235	0.21682	0.262
YBL092W	0.12842	0.481	0.05172	0.732	0.094196	-0.56	0.0220491	1.03	0.038398	0.828	0.0590188	0.692	0.634273	0.12	0.023373	1.01
YBL093C	0.80573	-0.046	0.30411	0.213	NA	NA	0.222284	-0.265	0.639581	-0.089	0.163421	-0.318	0.0009412	-2.43	0.217078	-0.269
YBL094C	0.74874	0.078	0.80144	0.061	0.134325	-0.458	0.328169	-0.26	0.9438	-0.017	0.689082	-0.098	0.0003445	-4.48	0.462651	0.187
YBL095W	0.41089	-0.196	0.82434	-0.0495	0.160417	-0.384	0.0599715	-0.615	0.092563	-0.506	0.675639	-0.0945	0.0012222	-2.65	0.838211	0.0455
YBL096C	0.80654	-0.0435	0.89876	-0.0225	0.141488	-0.326	0.780866	-0.0495	0.101638	-0.385	0.975152	-0.0055	0.0001234	-4.7	0.317684	0.196
YBL097W	0.06643	-0.625	0.42678	-0.2	0.042264	-0.756	0.0235239	-0.956	0.008799	-1.38	0.335267	-0.249	NA	NA	0.240865	-0.319
YBL098W	0.16913	0.314	0.1998	0.285	0.870661	0.0305	0.271999	0.233	0.887429	0.0265	0.0772218	0.464	0.0012926	-2.18	0.159849	0.324
YBL099W	0.07345	-0.457	0.0527	-0.528	0.427594	-0.152	0.0148457	-0.872	0.081911	-0.435	0.927147	-0.0165	0.827404	0.0395	0.700073	-0.0705
YBL100C	0.88101	0.028	0.0122	-0.972	0.885215	-0.027	0.0008002	-2.58	0.001273	-2.19	0.995725	0.001	0.0116142	-0.99	0.079493	-0.457
YBL101C	0.06497	-0.472	0.07965	-0.431	0.144548	-0.323	0.0220195	-0.734	0.421293	-0.151	0.993215	-0.0015	0.894197	-0.0235	0.658523	0.0795
YBL101W-A	0.3875	0.167	0.26498	0.227	0.233898	0.247	0.166618	0.303	0.201841	0.271	0.483105	0.132	0.605522	0.095	0.215874	0.26
YBL101W-B	0.41032	-0.156	0.78609	0.0485	0.641183	0.0845	0.405109	0.159	0.531434	0.115	0.392353	0.164	0.586175	-0.0995	0.204306	-0.266
YBL102W	0.74721	0.0635	0.88403	-0.0285	0.684667	-0.0805	0.362004	-0.193	0.7174	0.0715	0.785338	0.0535	0.743451	0.0645	0.166994	0.33
YBL103C	0.0323	-0.64	0.04262	-0.572	0.099389	-0.394	0.09834	-0.396	0.091367	-0.41	0.547591	0.112	0.654976	-0.0815	0.930955	0.0155
YBL104C	0.88241	0.0265	0.56451	0.107	0.181081	0.289	0.592418	0.0985	0.052103	-0.526	0.979918	-0.0045	0.0947743	-0.403	0.339483	-0.188
YBL105C	0.16166	-0.37	0.97222	-0.0075	0.37403	0.207	0.279858	-0.263	0.887573	0.0305	0.225041	0.305	0.340084	0.225	0.45438	0.17
YBL106C	0.28235	0.259	0.11834	0.433	0.065532	0.57	0.100031	0.469	0.159072	0.37	0.619893	0.108	0.644805	-0.101	0.126914	0.418
YBL107C	0.837	-0.0365	0.55334	0.109	0.802339	-0.0445	0.63607	-0.0855	0.520039	-0.118	0.755702	0.0555	0.116726	0.36	0.516801	0.12
YBL107W-A	0.20444	-0.34	0.47286	-0.171	0.112371	-0.471	0.461317	-0.176	0.133938	-0.431	0.588069	-0.126	0.181463	-0.366	0.868996	-0.0375
YBL108W	0.31864	0.207	0.14113	0.347	0.135851	0.354	0.149103	0.337	0.81944	0.043	0.265877	0.237	0.603534	0.1	0.982971	0.004
YBL109W	0.13401	-0.528	0.71269	-0.104	0.412184	-0.243	0.198018	-0.425	0.746692	-0.0905	NA	NA	0.508733	-0.191	0.010285	-1.54
YBL110C	0.33045	0.195	0.23054	0.253	0.127807	0.353	0.178067	0.295	0.945069	-0.0125	0.0020902	-1.79	0.892719	-0.0245	0.005577	-1.26
YBL111C	0.15936	-0.925	0.07598	-1.33	0.53354	0.345	0.0704287	-1.38	0.037299	-1.8	NA	NA	0.12513	-1.05	0.059831	-1.48
YBL112C	0.28323	-0.671	0.04872	-1.68	0.43072	0.466	0.0064701	-3.65	0.011927	-2.92	0.0524991	-1.63	0.0600536	-1.54	0.020783	-2.36
YBL113C	0.27949	-0.278	0.71281	-0.085	0.446363	-0.184	0.517041	0.154	0.025651	0.894	0.54521	0.143	0.0775727	0.564	0.198748	0.348
YBLCSIGMA1	NA	NA	NA	NA	0.936347	-0.021	NA	NA	NA	NA	0.0861094	0.774	0.322743	0.307	NA	NA
YBLWDELTA1	NA	NA	NA	NA	0.040825	-1.19	NA	NA	NA	NA	0.392797	-0.254	0.0408255	-1.19	0.972673	-0.009
YBLWDELTA10	0.03206	-1.36	0.01269	-2.26	0.222063	-0.416	NA	NA	NA	NA	0.0373981	-1.25	NA	NA	NA	NA
YBLWDELTA6	NA	NA	NA	NA	NA	NA	NA	NA	NA	NA	NA	NA	NA	NA	NA	NA
YBLWTAU1	NA	NA	NA	NA	NA	NA	NA	NA	NA	NA	NA	NA	NA	NA	NA	NA
YBLWTY2-1A	0.61683	-0.137	0.26856	0.359	0.338408	-0.294	NA	NA	NA	NA	0.269488	-0.358	0.0984198	-0.714	NA	NA
YBLWTY2-1B	0.11632	-0.644	NA	NA	0.043852	-1.14	NA	NA	NA	NA	0.0179531	-1.88	NA	NA	NA	NA
YBR001C	0.20448	-0.434	0.27811	-0.354	0.529803	-0.189	0.775773	-0.083	0.303114	0.332	0.322775	-0.316	0.283594	0.349	0.017029	-1.33
YBR002C	0.87472	0.032	0.32521	0.22	0.376376	0.194	0.591028	0.112	0.214663	0.295	0.0060894	-1.36	0.18668	-0.321	0.043163	-0.645
YBR003W	0.57188	0.103	0.84774	-0.034	0.468204	0.135	0.112911	-0.366	0.261058	-0.226	0.141695	-0.326	0.0265609	0.683	0.035308	-0.61
YBR004C	0.21371	0.291	0.18548	0.318	0.109305	0.42	0.160635	0.345	0.058203	0.56	0.0112295	-1.07	0.890566	0.0275	0.82434	-0.0445
YBR005W	0.21166	0.283	0.19115	0.3	0.136966	0.362	0.0773256	0.477	0.072164	0.492	0.0124119	-0.994	0.862034	-0.0335	0.022806	-0.789
YBR006W	0.08748	-0.481	0.02537	-0.809	0.016566	-0.953	0.0042223	-1.58	0.022823	-0.843	0.0018603	-2.11	0.589658	-0.114	0.721874	0.074
YBR007C	0.05625	0.527	0.06354	0.501	0.062386	0.505	0.0487346	0.561	0.22394	0.263	0.0072987	-1.16	0.711024	0.0695	0.002302	-1.76
YBR008C	0.67397	0.076	0.40398	0.159	0.092106	0.406	NA	NA	0.002989	-1.54	4.21e-05	-6.88	0.222238	0.253	0.670078	0.077
YBR009C	0.42108	0.158	0.41083	0.162	0.473036	0.139	0.405796	0.164	0.345521	0.19	0.845347	-0.036	0.175617	0.302	0.186151	0.292
YBR010W	0.89623	0.023	0.72379	0.063	0.393007	-0.162	0.778124	-0.05	0.473322	-0.133	0.158743	-0.306	0.0837128	0.421	0.452673	0.14
YBR011C	0.05911	0.515	0.09358	0.419	0.474468	0.139	0.104784	0.397	0.138548	0.345	0.108123	0.391	0.0959885	0.414	0.076763	0.459
YBR012C	0.20252	-0.445	0.07962	-0.811	0.294057	-0.333	NA	NA	0.008984	-2.73	0.0038991	-4.28	0.903274	0.032	0.542889	-0.17
YBR012W-A	0.22141	0.252	0.42801	0.149	0.195583	0.272	0.843281	-0.035	0.182858	-0.283	0.0507937	-0.525	0.220029	-0.253	0.243306	-0.237
YBR012W-B	0.91085	0.0355	0.61268	-0.164	0.819827	0.0725	0.935858	0.0255	0.04981	-0.95	0.29165	-0.374	0.363009	-0.314	0.456415	0.249
YBR013C	0.32899	0.203	0.54323	0.119	0.729476	-0.066	0.0051076	-1.35	0.007329	-1.19	0.0016262	-2.03	0.81243	0.045	0.008914	-1.1
YBR014C	0.20514	-0.294	0.17586	-0.322	0.084952	-0.466	0.0345827	-0.684	0.015502	-0.934	0.0004096	-3.44	0.0708032	0.506	0.208593	-0.291
YBR015C	0.14003	0.357	0.15855	0.334	0.102727	0.416	0.0874004	0.45	0.906713	0.0225	0.12867	-0.373	0.18002	0.31	0.849561	0.0365
YBR016W	0.95946	0.0095	0.71746	-0.0685	0.076488	-0.466	0.163487	-0.32	0.044004	-0.591	0.0113806	-0.999	0.121615	0.373	0.232804	-0.259
YBR017C	0.12053	0.398	0.0239	0.799	0.030197	0.729	0.0686677	0.518	0.248184	0.263	0.0122123	-1.03	0.170626	0.33	0.897664	-0.0255
YBR018C	0.01994	-1.11	0.00904	-1.5	0.002472	-2.39	0.0029361	-2.25	0.019483	-1.12	0.483274	0.189	0.967438	0.0105	0.166395	0.435
YBR019C	0.04937	-0.767	0.01435	-1.25	0.005058	-1.83	0.0031041	-2.18	0.008544	-1.51	0.973385	0.0085	0.683793	-0.106	0.714363	-0.0945
YBR020W	0.01986	-0.96	0.10286	-0.481	0.008359	-1.33	0.0038162	-1.76	0.004497	-1.66	0.424124	-0.189	0.448563	-0.178	0.373146	0.214
YBR021W	0.93712	-0.0145	0.31359	0.205	0.033012	0.652	0.0116105	0.974	0.015134	0.882	0.0037382	1.47	NA	NA	NA	NA
YBR022W	0.05028	-0.532	0.20723	-0.265	0.005886	-1.21	0.0383492	-0.595	0.029609	-0.66	0.462797	0.138	0.083082	-0.427	0.480598	0.132
YBR023C	0.28951	0.349	0.13463	0.557	0.112843	0.609	0.204222	0.441	0.095214	0.661	0.776471	-0.084	0.0014425	-3.3	0.240932	-0.397
YBR024W	0.07881	-0.522	0.11322	-0.44	0.009493	-1.21	0.0124818	-1.1	0.015521	-1.01	0.480286	-0.157	0.0022809	-2.03	0.756219	0.0665
YBR025C	0.15566	0.351	0.03446	0.697	0.099275	0.441	0.0305856	0.731	0.026543	0.773	0.10515	0.429	0.0130391	-1.01	0.71258	-0.0745
YBR026C	0.08147	-0.427	0.11403	-0.364	0.014256	-0.867	0.0046206	-1.31	0.004781	-1.3	0.0209482	-0.749	0.0036143	-1.43	0.2184	-0.254
YBR027C	0.51017	0.186	0.63121	-0.131	0.369863	-0.27	NA	NA	0.545001	-0.169	0.365742	-0.273	NA	NA	0.195728	-0.456
YBR028C	0.49891	-0.143	0.21028	0.298	0.092066	-0.462	0.7794	-0.057	0.668722	0.088	0.847393	-0.039	0.0049686	-1.46	0.76462	-0.061
YBR029C	0.09607	0.5	0.0476	0.682	0.048791	0.675	0.0235162	0.905	0.066791	0.59	0.238031	0.304	0.0181376	-1	0.179173	0.362
YBR030W	0.92616	0.026	0.33266	0.299	0.173229	0.464	0.564491	0.167	0.82851	0.061	0.994307	0.002	0.706649	-0.107	0.644809	-0.132
YBR031W	0.12751	0.417	0.05076	0.636	0.051912	0.63	0.0148509	1.03	0.015974	1	0.0237127	0.863	0.443697	0.173	0.569227	0.126
YBR032W	0.47256	-0.138	0.00819	1.1	0.026446	0.707	0.021156	0.771	0.063885	0.492	0.0781019	0.45	0.0893761	0.423	0.615221	-0.094
YBR033W	0.4529	-0.142	0.55242	-0.11	0.645334	-0.084	0.601155	0.096	0.283098	0.216	0.0276316	0.681	0.052388	0.525	0.076929	0.444
YBR034C	0.30186	0.474	0.09109	0.946	0.119686	0.829	0.36226	0.408	0.202141	-0.622	0.127159	-0.804	0.0898599	-0.952	0.353351	-0.417
YBR035C	0.64123	0.085	0.50642	0.124	0.184414	-0.285	0.0482286	-0.543	0.039441	-0.59	0.0827766	-0.429	0.241572	-0.241	0.168601	0.3
YBR036C	0.12642	-0.398	0.56035	-0.122	0.383382	0.192	0.486712	0.149	0.034492	0.71	0.0732293	0.516	0.293145	0.239	0.433422	0.17
YBR037C	0.76283	0.054	0.83108	-0.038	0.16084	-0.306	0.0510024	-0.527	0.38349	-0.167	0.273164	0.22	0.0342012	0.621	0.022206	0.736
YBR038W	0.20073	0.317	0.24657	0.278	0.240087	0.283	0.0513733	0.619	0.081386	0.506	0.0527738	0.612	0.0861094	0.774	0.032406	1.35
YBR039W	0.3356	0.189	0.46986	0.136	0.461091	-0.139	0.197106	-0.274	0.443983	-0.145	0.419401	0.154	0.406297	0.159	0.096208	0.4
YBR040W	0.23257	-0.606	0.26151	0.56	0.963562	0.02	0.608792	-0.23	0.929056	-0.039	0.471715	0.332	0.216165	0.635	0.721534	-0.158
YBR041W	0.2299	0.823	0.54483	0.371	0.255073	0.768	NA	NA	0.390049	0.547	0.178827	0.959	0.126068	1.16	0.043275	1.88
YBR042C	0.99577	-0.001	0.74106	0.063	0.521536	0.126	0.216895	-0.273	0.776369	0.054	0.0104829	-1.04	0.737188	0.064	0.665763	-0.083
YBR043C	0.74784	0.107	0.49336	0.236	0.21772	0.474	0.596596	-0.178	0.800221	0.0835	0.008301	-1.97	0.823478	-0.0735	0.025709	-1.29
YBR044C	0.14517	-0.351	0.09354	-0.437	0.237174	-0.263	0.11771	-0.391	0.364063	0.19	0.0017262	-2.03	0.251323	0.253	0.66465	0.085
YBR045C	NA	NA	0.01508	2.06	NA	NA	NA	NA	NA	NA	NA	NA	NA	NA	NA	NA
YBR046C	0.05043	-0.55	0.01742	-0.839	0.008922	-1.08	0.0020255	-1.84	0.006025	-1.24	0.0047654	-1.35	0.0144233	-0.901	0.528022	-0.121
YBR047W	0.20329	-0.267	0.02626	-0.689	0.002359	-1.67	0.0017166	-1.87	0.002565	-1.62	0.0002361	-3.76	0.0283063	-0.669	0.002955	-1.55
YBR048W	0.38311	0.239	0.07535	0.636	0.223649	0.36	0.027882	0.963	0.011942	1.33	0.126934	0.496	0.275066	0.313	0.723024	-0.091
YBR049C	0.32151	0.196	0.84786	0.0345	0.750714	0.0575	0.135048	0.339	0.493971	0.128	0.0179717	-0.806	0.506367	0.125	0.012013	-0.939
YBR050C	0.11166	-0.539	0.06879	-0.675	0.039922	-0.85	0.790886	-0.069	0.201046	0.392	0.257679	-0.334	0.143084	0.475	0.733514	0.089
YBR051W	0.91008	-0.0755	0.56384	-0.398	0.728575	-0.235	0.138295	-1.25	0.505047	-0.466	0.125154	-1.32	0.246483	0.89	0.281984	-0.81
YBR052C	0.09095	-0.447	0.06447	-0.521	0.010961	-1.05	0.0138567	-0.963	0.627178	-0.0965	0.221102	-0.278	0.107391	0.412	0.343504	0.201
YBR053C	0.18477	-0.323	0.04969	-0.608	0.040007	-0.664	0.0099774	-1.13	0.09044	-0.467	0.0412097	-0.657	0.0921202	0.462	0.664025	-0.0895
YBR054W	0.48394	0.132	0.79188	0.0475	0.119521	0.361	0.0171282	-0.819	0.001576	-1.95	0.0005774	-2.78	0.0988628	-0.396	0.184371	-0.285
YBR055C	0.19295	0.437	0.16758	0.474	0.163225	0.48	0.882729	-0.0415	0.947479	-0.0185	0.0449495	-0.879	0.482031	0.207	0.033653	-0.99
YBR056W	0.2486	-0.242	0.17379	-0.303	0.034417	-0.639	0.0035195	-1.5	0.004061	-1.42	0.0160837	-0.859	0.019906	0.792	0.150559	0.327
YBR057C	0.49293	0.127	0.4716	0.134	0.48369	0.13	0.0088448	-1.04	0.04077	-0.576	0.0004216	-3.06	0.110067	0.371	0.013609	-0.883
YBR058C	0.94626	-0.0125	0.41294	0.162	0.644088	0.0875	0.0623717	-0.506	0.005459	-1.3	0.002456	-1.73	0.0644006	0.498	0.723157	-0.0665
YBR059C	0.52414	-0.119	0.07769	-0.445	0.02888	-0.675	NA	NA	0.002129	1.76	0.0165921	-0.835	0.313462	0.201	0.04006	-0.591
YBR060C	0.77982	0.055	0.38314	0.184	0.158155	0.34	0.0992951	-0.431	0.006678	-1.27	NA	NA	0.197875	0.299	0.209241	-0.289
YBR061C	0.05791	0.653	0.02918	0.865	0.034209	0.812	0.384902	-0.217	0.193712	-0.359	0.0045315	-1.73	0.174133	-0.382	0.014702	-1.13
YBR062C	0.52504	-0.178	0.59254	-0.148	0.148716	-0.486	0.0124739	-1.39	0.039306	-0.893	NA	NA	0.46008	0.21	0.811963	0.0645
YBR063C	0.16895	0.456	0.16504	0.462	0.240422	0.367	0.0105636	-1.49	0.038731	-0.903	NA	NA	0.763148	-0.0825	0.006406	-1.79
YBR064W	0.76461	0.0595	0.36189	0.196	0.108551	0.417	0.0041119	-1.53	0.007786	-1.21	NA	NA	0.231468	-0.274	0.143468	-0.361
YBR065C	0.29345	0.22	0.07615	-0.465	0.172407	0.31	NA	NA	0.001635	-2.01	6.73e-05	-6.14	0.007367	-1.17	0.000905	-2.47
YBR066C	0.03926	-0.824	0.25487	-0.324	0.034717	-0.866	0.152486	0.442	0.042584	0.797	0.12883	0.483	0.0081028	-1.51	0.479626	0.185
YBR067C	0.4499	-0.141	0.64073	0.084	0.773932	-0.051	0.129485	-0.341	0.239731	-0.239	0.0366119	-0.6	0.0053218	-1.24	0.018374	-0.786
YBR068C	0.02443	-0.865	0.01024	-1.2	0.035398	-0.747	0.0538816	-0.628	0.062312	-0.59	0.0208345	-0.92	0.0061815	-1.45	0.068786	-0.565
YBR069C	0.21402	-0.382	0.53004	-0.171	0.026899	-1.01	0.109533	-0.551	0.027874	-0.994	0.0162072	-1.23	NA	NA	0.151831	-0.466
YBR070C	0.14486	-0.362	0.27174	0.246	0.167908	-0.334	0.341676	0.207	0.053065	0.579	0.138262	0.37	0.008339	-1.19	0.905628	-0.0235
YBR071W	0.90792	-0.0205	0.19499	0.274	0.04418	-0.558	0.727216	0.0625	0.444838	0.144	0.934752	0.0145	0.0091961	-1.02	0.185702	0.282
YBR072W	0.02765	-0.939	0.04865	-0.747	0.006852	-1.59	0.0024774	-2.29	0.001364	-2.83	0.0033429	-2.06	0.0094821	-1.41	0.750968	-0.079
YBR073W	0.87092	0.0305	0.11224	0.39	0.161339	0.323	0.119542	0.378	0.189193	0.294	0.414453	0.163	0.0031006	-1.6	0.27774	0.23
YBR074W	0.1074	-0.393	0.01514	-0.888	0.037172	-0.626	0.0005781	-2.87	0.001471	-2.06	0.568275	-0.109	0.0004985	-3.02	0.595376	-0.101
YBR075W	0.82971	0.0535	0.16205	0.426	0.20027	0.377	0.0695935	0.644	0.09384	0.561	0.292083	0.292	0.02002	-1.07	0.678271	0.105
YBR076W	0.06516	-0.471	0.19383	-0.273	0.020682	-0.751	0.825516	0.039	0.513844	0.12	0.0651582	0.471	0.0020579	-1.75	0.756993	0.055
YBR077C	0.32987	-0.199	0.89523	0.0245	0.03905	-0.617	0.869907	-0.0305	0.62319	0.0935	0.561729	0.112	0.0075689	-1.15	0.172205	0.308
YBR078W	0.8843	0.026	0.21838	0.257	0.167296	0.301	0.772404	0.052	0.968686	-0.007	0.780797	0.05	0.955284	-0.01	0.154965	-0.314
YBR079C	0.99426	-0.0015	0.05557	0.598	0.037634	0.703	0.0157976	0.986	0.301426	0.241	0.084476	0.497	0.813352	-0.0495	0.933153	0.0175
YBR080C	0.12795	-0.35	0.39945	-0.163	0.136903	-0.338	0.0509153	-0.534	0.091572	-0.411	0.775818	-0.0515	0.600752	0.0965	0.183265	-0.287
YBR081C	0.9145	-0.0215	0.70614	0.0765	0.798113	0.0515	0.727689	0.0705	0.477607	0.149	0.219383	0.287	0.87517	-0.0315	0.288466	0.238
YBR082C	0.49368	-0.15	0.207	0.312	0.355403	-0.212	0.688268	-0.0855	0.732559	0.0725	0.336628	-0.222	0.342153	0.218	0.347769	-0.215
YBR083W	0.54393	-0.198	0.4108	0.277	0.329459	0.338	0.0676992	0.827	0.087384	0.737	0.0913304	0.722	0.351641	0.32	0.181282	0.507
YBR084C-A	0.96575	-0.01	0.16214	0.4	0.479958	0.173	0.0568098	0.661	0.026815	0.898	0.162143	0.4	0.226419	0.328	0.706293	-0.089
YBR084W	0.34634	0.311	0.07841	0.743	0.034369	1.05	0.0200031	1.3	0.037552	1.02	0.108824	0.637	0.994708	0.002	0.933974	-0.025
YBR085W	0.26616	0.255	0.05533	0.581	0.061295	0.555	0.861041	0.0355	0.348319	-0.208	0.292647	0.238	0.585867	0.113	0.321935	0.221
YBR086C	0.49911	-0.13	0.46981	-0.14	0.635064	0.0895	0.890193	-0.0255	0.839461	0.0375	0.275203	0.228	0.505155	0.128	0.38614	0.173
YBR087W	0.92726	-0.02	0.3318	0.234	0.679497	0.092	0.278238	0.268	0.349508	0.224	0.425694	0.186	0.145381	0.399	0.62679	-0.109
YBR088C	0.94369	-0.0125	0.14874	0.318	0.352905	0.179	0.0293331	0.658	0.022415	0.731	0.0931574	0.402	0.239074	0.24	0.117668	0.359
YBR089C-A	0.47127	0.135	0.29725	-0.207	0.085048	-0.42	0.129112	-0.343	0.247233	-0.235	0.0303585	-0.65	0.916904	-0.0185	0.074527	-0.447
YBR089W	NA	NA	0.96865	-0.007	0.950773	-0.011	0.152884	0.316	0.07306	0.453	0.0918496	-0.408	0.52805	0.117	0.289148	-0.212
YBR090C	0.49885	-0.156	0.97465	0.007	0.116415	-0.45	0.370647	-0.214	0.934902	0.018	0.0306254	-0.806	0.96379	0.01	0.508999	-0.152
YBR091C	0.696	0.07	0.07369	0.447	0.089064	0.41	0.0473333	0.541	0.09389	0.4	0.0166792	-0.817	0.477199	0.132	0.019355	-0.772
YBR092C	0.09948	0.395	0.04289	0.572	0.016018	0.842	0.242778	0.241	0.620049	0.091	0.0067105	-1.16	0.034902	-0.622	0.032504	-0.64
YBR093C	0.76301	0.06	0.10698	0.42	0.058204	0.554	0.0599478	0.547	0.624074	0.099	0.0049189	-1.43	0.550601	0.122	0.017226	-0.902
YBR094W	0.10394	-0.38	0.16731	-0.297	0.461141	-0.137	0.101698	-0.384	0.070016	-0.456	0.0121012	-0.919	0.175584	-0.289	0.041966	-0.567
YBR095C	0.52792	-0.125	0.54336	0.12	0.838221	-0.039	0.540245	0.121	0.766458	0.057	0.0068686	-1.22	0.895618	-0.025	0.04643	-0.588
YBR096W	NA	NA	0.13855	-0.359	0.227217	-0.269	0.419276	-0.166	0.939753	0.0145	0.0034214	-1.59	0.397547	-0.175	0.048401	-0.583
YBR097W	0.23651	-0.297	0.31447	-0.242	0.123761	-0.43	0.118234	-0.441	0.408527	0.193	0.36553	-0.388	0.599344	0.213	0.091913	-0.497
YBR098W	0.93427	0.0365	0.06655	0.524	0.051316	-0.586	NA	NA	0.091784	-0.453	0.0008335	-2.7	0.043132	-0.63	0.188152	-0.312
YBR099C	0.35063	-0.216	0.9718	-0.0075	0.284584	0.255	0.348749	0.217	0.405217	0.189	0.0034206	-1.76	0.187504	0.335	0.255942	-0.276
YBR100W	0.46111	-0.235	0.48394	-0.222	0.793155	-0.0795	NA	NA	0.005287	-2.13	NA	NA	0.869768	-0.0495	0.006103	-2.02
YBR101C	0.44823	-0.141	0.76323	-0.0535	0.21061	-0.259	0.0412041	-0.571	0.035597	-0.606	0.0104299	-0.971	0.551933	0.108	0.197953	-0.269
YBR102C	0.51676	-0.121	0.12615	-0.351	0.387029	-0.167	NA	NA	0.000823	-2.45	NA	NA	0.0602769	-0.495	0.001226	-2.13
YBR103W	0.26621	-0.224	0.35291	-0.179	0.27657	-0.217	0.0126248	-0.91	0.017603	-0.803	0.0001714	-4.2	0.722958	0.0635	0.023817	-0.715
YBR104W	0.28994	-0.337	0.12482	-0.616	0.143556	-0.563	0.0038254	-4.32	0.00614	-3.35	0.0011205	-8.33	0.0179355	-1.88	0.009336	-2.67
YBR105C	0.24389	0.601	0.14756	0.81	0.298913	0.52	0.0792911	-1.1	0.021543	-1.88	NA	NA	0.0196407	-1.95	0.005016	-3.23
YBR106W	0.43922	0.169	0.27438	0.254	0.498039	0.146	0.306393	-0.233	0.719754	0.0745	0.0072304	-1.29	0.560409	-0.124	0.018935	-0.904
YBR107C	0.88759	0.025	0.30263	0.203	0.162383	0.303	0.0029717	-1.54	0.057107	-0.5	3.78e-05	-7.11	0.20202	0.267	0.007669	-1.09
YBR108W	0.26058	-0.251	0.0455	-0.61	0.203163	-0.295	0.0011304	-2.4	0.034243	-0.685	0.0013556	-2.25	0.669756	-0.085	0.048895	-0.592
YBR109C	0.98415	0.0035	0.39191	0.163	0.44566	-0.142	0.0693292	-0.458	0.054106	-0.51	0.007155	-1.12	0.956995	0.0095	0.658056	-0.0795
YBR110W	0.45699	-0.14	0.08394	-0.425	0.241998	-0.24	0.0050724	-1.28	0.018883	-0.786	0.000623	-2.69	0.143167	-0.327	0.047885	-0.543
YBR111C	0.22144	-0.271	0.51991	-0.127	0.441035	-0.155	0.0134758	-0.954	0.014716	-0.923	0.0034999	-1.56	0.290299	0.225	0.795813	0.0495
YBR112C	0.19356	-0.316	0.33519	-0.215	0.057416	-0.575	0.484049	-0.149	0.569386	0.12	0.156186	0.357	0.0065549	-1.33	0.613012	-0.105
YBR113W	0.81543	-0.0495	0.88154	-0.0315	0.205738	-0.316	0.422772	-0.18	0.044831	-0.661	0.937681	-0.0165	NA	NA	0.903906	-0.0255
YBR114W	0.5445	-0.162	0.60717	-0.136	0.011644	-1.36	0.289902	-0.306	0.10331	-0.558	0.594718	-0.141	0.0019164	-2.62	0.123483	-0.511
YBR115C	0.68414	0.0935	0.63578	-0.109	0.236564	-0.309	0.183081	-0.362	0.137394	-0.424	0.0726131	-0.577	0.0062363	-1.51	0.429063	-0.19
YBR116C	0.02933	-0.713	0.01979	-0.831	0.003108	-1.64	0.0008764	-2.57	0.000871	-2.57	0.0026121	-1.75	0.0011481	-2.33	0.211085	-0.282
YBR117C	0.10447	-0.497	0.04886	-0.698	0.011807	-1.22	0.0028124	-2.05	0.0027	-2.08	0.0052516	-1.64	0.0002463	-4.83	0.829173	-0.05
YBR118W	0.56045	0.106	0.29943	0.204	0.053614	0.512	0.504031	0.123	0.008779	1.04	0.175633	0.289	0.526676	0.116	0.812379	0.042
YBR119W	0.46949	-0.142	0.45015	0.149	0.027497	-0.714	0.38925	0.173	0.350972	0.191	0.0871798	0.438	0.0005402	-2.97	0.254597	0.243
YBR120C	0.09588	-0.395	0.30875	-0.199	0.454414	0.14	0.545518	-0.11	0.109213	0.372	0.0248959	0.7	0.360481	-0.175	0.943464	0.0125
YBR121C	0.40222	0.214	0.09242	0.544	0.203957	0.359	0.067615	0.627	0.045147	0.745	0.179648	0.387	0.0829415	-0.573	0.696243	0.0945
YBR122C	0.20865	-0.272	0.95862	-0.0095	0.039553	-0.604	0.57315	-0.106	0.447371	0.147	0.0628651	0.497	0.119968	-0.368	0.267557	0.231
YBR123C	0.76899	-0.057	0.70832	-0.073	0.068371	-0.504	0.896794	0.025	0.896794	0.025	0.592489	0.106	0.0002372	-4.08	0.553878	0.118
YBR124W	0.5822	-0.208	0.12776	-0.715	0.529451	-0.24	0.0519929	-1.08	0.048299	-1.11	0.85974	-0.065	0.256886	-0.475	0.482103	0.271
YBR125C	0.167	-0.301	0.98656	-0.003	0.405465	-0.159	0.320152	0.196	0.099955	0.392	0.057243	0.504	0.229119	0.249	0.079136	0.437
YBR126C	0.04137	-0.843	0.01248	-1.34	0.007172	-1.65	0.0064077	-1.72	0.073148	-0.661	0.0581254	0.731	0.0351188	0.901	0.376659	0.249
YBR127C	0.83531	-0.0375	0.73498	-0.0615	0.501088	0.127	0.78862	-0.0485	0.158447	-0.312	0.476831	0.135	0.22854	-0.252	0.513603	0.123
YBR128C	0.24444	-0.415	0.16557	-0.526	0.155245	-0.545	0.14714	-0.561	0.464857	-0.239	0.145677	0.564	0.362557	0.307	0.316492	0.344
YBR129C	0.94377	-0.0125	0.25516	0.23	0.480279	0.131	0.0807942	0.43	0.052861	0.518	0.0558545	0.506	0.159089	0.307	0.067528	0.466
YBR130C	0.41795	-0.178	0.74236	-0.0685	0.562461	-0.123	0.714243	0.0765	0.500237	0.146	0.154605	0.364	0.484292	0.152	0.386952	-0.193
YBR131W	0.50134	-0.127	0.58688	-0.101	0.816901	-0.042	0.855355	-0.033	0.093439	-0.41	0.48612	-0.132	0.0915247	-0.414	0.586879	-0.101
YBR132C	0.03456	-1.04	0.00698	-1.9	0.008388	-1.78	0.0084651	-1.77	0.026574	-1.15	0.697276	-0.118	0.410259	0.263	0.570183	0.174
YBR133C	0.81587	0.0415	0.25383	0.231	0.14337	0.325	0.321305	0.194	0.885845	0.0255	0.233907	0.244	0.656183	-0.0805	0.076162	0.442
YBR134W	0.42828	-0.386	0.17681	-0.748	0.926859	0.042	0.306204	-0.521	0.060628	-1.26	0.774582	0.132	0.79431	0.12	NA	NA
YBR135W	0.75705	-0.055	0.18806	0.278	0.272244	0.219	0.092036	0.403	0.174818	0.29	0.309558	0.199	0.530283	0.115	0.648371	0.082
YBR136W	NA	NA	0.01827	-0.806	0.041725	-0.582	0.923539	0.057	0.733967	-0.204	0.016035	-0.847	0.0063544	-1.19	0.011073	-0.973
YBR137W	0.14008	-0.327	0.27859	-0.215	0.132988	-0.336	0.0534041	-0.513	0.127766	-0.343	0.0142605	-0.865	0.788938	0.0475	0.180893	-0.284
YBR138C	0.26637	-0.295	0.15731	-0.408	0.261297	-0.299	0.18021	-0.378	0.231882	-0.324	0.0022703	-2.24	0.962445	-0.011	0.028623	-0.878
YBR139W	0.06295	-0.613	0.03626	-0.772	0.03479	-0.785	0.0089537	-1.32	0.048344	-0.686	0.164997	-0.384	0.271823	0.281	0.66985	-0.098
YBR140C	0.17791	0.653	0.06314	-0.929	0.0841	-0.785	0.955248	0.0225	0.094469	-0.732	0.348191	0.411	0.198106	0.613	0.072731	1.02
YBR141C	0.32178	0.365	0.07895	0.818	0.163244	0.57	0.466369	0.256	0.541741	-0.211	0.0029065	-2.92	0.0544147	-0.963	0.00566	-2.3
YBR142W	NA	NA	0.1282	0.656	0.070521	0.872	0.147317	0.611	0.796642	-0.0875	0.0793632	-0.826	0.0489935	-1.02	0.012681	-1.73
YBR143C	0.21737	0.292	0.04218	0.649	0.008611	1.19	0.0108069	1.1	0.029152	0.753	0.581798	-0.114	0.390894	-0.187	0.155461	-0.354
YBR144C	0.55222	0.188	0.20466	0.458	0.292659	0.36	0.59693	-0.166	0.080498	-0.743	0.000178	-7.15	0.334592	-0.324	0.01337	-1.54
YBR145W	0.06713	-0.923	0.08567	-0.827	0.178837	-0.568	0.298441	-0.406	0.523477	-0.232	0.0514563	-1.04	0.444898	-0.284	0.118775	-0.707
YBR146W	0.38934	-0.189	0.26072	-0.261	0.116389	-0.416	0.39813	-0.185	0.054334	-0.589	0.0696113	-0.529	0.189429	0.32	0.634503	-0.099
YBR147W	0.06124	-1.42	0.03539	-1.79	0.041202	-1.68	0.0635799	-1.4	0.178086	-0.843	0.0865988	-1.22	0.79256	-0.137	0.630133	-0.255
YBR148W	0.09445	-0.654	0.04158	-0.936	0.038989	-0.962	NA	NA	0.006556	-1.89	0.0013624	-3.32	0.488527	-0.21	0.010229	-1.61
YBR149W	0.17399	-0.29	0.15996	-0.304	0.020047	-0.759	0.0041478	-1.36	0.007239	-1.11	0.0164203	-0.819	0.25425	0.229	0.685205	0.0725
YBR150C	0.45768	-0.689	0.31995	-0.966	0.170256	-1.47	NA	NA	0.096757	-1.21	0.512461	-0.6	0.806745	-0.133	0.074086	-1.37
YBR151W	0.50444	-0.137	0.27537	-0.242	0.092467	-0.448	0.0068741	-1.26	0.021467	-0.825	0.0937987	-0.445	0.124874	0.387	0.870771	-0.032
YBR152W	0.77583	0.0655	0.49914	-0.162	0.428596	-0.193	NA	NA	0.002051	-2.27	NA	NA	0.0272445	-0.874	0.00239	-2.15
YBR153W	0.33566	0.214	0.10297	0.438	0.191944	0.315	0.0159567	-0.95	0.034398	-0.704	0.0044229	-1.52	0.437375	0.166	0.046749	-0.621
YBR154C	0.26469	0.333	0.08094	0.637	0.06161	0.719	0.337135	-0.276	0.039656	-0.864	0.0001265	-6.92	0.200296	-0.399	0.003614	-2.13
YBR155W	0.36947	0.32	0.11448	0.676	0.195701	0.506	0.153941	-0.579	0.031502	-1.19	0.0058412	-2.24	0.0735231	-0.832	0.084773	-0.779
YBR156C	0.79701	0.053	0.55841	0.124	0.199485	0.312	0.0312678	-0.743	0.021845	-0.855	0.0037753	-1.64	0.398188	-0.186	0.004168	-1.58
YBR157C	0.80253	-0.0585	0.43624	0.192	0.208905	0.344	NA	NA	0.014048	-1.15	NA	NA	0.799266	-0.0595	0.786275	0.0635
YBR158W	0.94475	0.014	0.77569	0.058	0.335258	0.214	0.324117	-0.22	0.112831	-0.419	0.0039276	-1.59	0.696377	-0.08	0.019909	-0.874
YBR159W	0.82539	-0.039	0.73183	0.061	0.413504	0.154	0.427021	-0.149	0.972796	0.006	0.018327	-0.786	0.248654	0.233	0.777971	0.05
YBR160W	0.869	-0.0295	0.17	-0.411	0.105515	-0.382	0.102568	-0.534	0.486118	0.131	0.107501	0.522	0.0037335	-1.43	0.553018	-0.151
YBR161W	0.43837	0.272	0.30899	0.732	0.128661	-1.26	0.0876348	1.52	0.077054	0.82	0.228484	0.907	NA	NA	0.176973	0.54
YBR162C	0.61025	0.105	0.12137	0.403	0.091168	0.464	0.0147331	0.979	0.009674	0.999	0.0649001	0.472	0.100084	0.444	0.023745	0.712
YBR162W-A	0.09028	0.465	0.04562	0.627	0.415829	-0.239	0.0408255	1.19	0.029899	0.744	0.644239	0.095	0.0136543	-2.18	0.409538	0.243
YBR163W	0.70939	-0.0735	0.52288	-0.13	0.037054	-1.72	0.956958	-0.0105	0.384991	0.182	0.214541	0.283	0.0095063	-2.9	0.430132	0.427
YBR164C	0.20407	0.266	0.13219	0.339	0.280183	-0.269	0.367761	0.217	0.619748	0.09	0.102919	0.384	0.000207	-3.93	0.168018	0.298
YBR165W	0.84	0.084	0.38375	0.39	0.024313	-0.998	0.101845	0.543	0.463261	0.321	0.107495	0.529	0.0014199	-4.69	0.249208	0.548
YBR166C	0.34543	0.186	0.52066	0.121	0.266711	-0.228	0.103763	-0.389	0.5112	0.124	0.167104	-0.304	0.0002764	-3.62	0.872807	0.029
YBR167C	0.50995	-0.128	0.38604	-0.174	0.00306	-1.6	0.161526	-0.693	0.23529	-0.553	0.24309	-0.25	NA	NA	0.342391	-0.419
YBR168W	0.28848	-0.265	0.71258	-0.083	0.064372	-0.502	0.132726	-0.357	0.517675	-0.15	0.191198	0.291	0.0009792	-2.87	0.127111	0.364
YBR169C	0.05468	-0.543	0.02087	-0.8	0.006897	-1.21	0.0049553	-1.65	0.020867	-0.8	0.752244	-0.06	0.0043967	-1.42	0.13401	-0.358
YBR170C	0.04764	0.573	0.41379	-0.234	0.13396	-0.509	0.0344763	-0.653	0.190576	-0.419	0.755804	-0.084	0.0066105	-1.22	0.13819	0.351
YBR171W	0.04959	1.07	0.12546	0.361	0.630297	0.0905	NA	NA	NA	NA	0.0807862	0.447	NA	NA	0.915556	0.0195
YBR172C	0.29862	-0.221	0.03046	0.755	0.077784	0.509	0.0849275	0.489	0.354653	-0.208	0.235084	0.283	0.0873774	-0.446	0.129048	-0.369
YBR173C	NA	NA	NA	NA	NA	NA	NA	NA	NA	NA	NA	NA	NA	NA	NA	NA
YBR174C	0.0311	-0.64	0.04038	0.577	0.271324	-0.219	0.207345	0.493	0.008556	-1.05	0.536042	0.213	0.0736909	-0.839	NA	NA
YBR175W	0.33177	-0.213	0.15714	0.308	0.594009	0.0965	0.0321562	0.631	0.097369	-0.444	0.215805	0.256	0.144751	-0.364	0.206905	-0.297
YBR176W	0.2543	-0.375	0.47577	0.186	0.078827	-0.611	0.46517	-0.191	0.998394	-0.0005	0.119859	-0.632	0.361677	-0.276	0.037022	0.843
YBR177C	0.02942	-0.685	0.08902	-0.428	0.035341	-0.609	0.0495669	0.53	0.191993	-0.287	0.398479	0.16	0.0926511	0.402	NA	NA
YBR178W	0.32986	0.301	0.01818	-0.789	0.010309	-0.976	NA	NA	0.002891	-1.55	NA	NA	0.013741	-0.877	0.022755	1.65
YBR179C	0.05527	-1	0.04169	-1.18	0.031397	-1.38	0.097969	0.716	0.112935	-0.748	0.386909	0.258	0.925998	0.0335	0.299314	0.328
YBR180W	0.0258	-1.67	0.04311	1.16	0.114045	0.652	NA	NA	0.124393	-0.845	0.805345	0.106	0.165157	-0.727	0.070255	0.873
YBR181C	NA	NA	NA	NA	NA	NA	NA	NA	NA	NA	0.215046	0.426	NA	NA	NA	NA
YBR182C	0.07751	-0.824	0.01994	0.766	0.725263	0.063	NA	NA	0.408233	-0.157	0.256023	-0.373	0.0676377	-0.466	0.696997	-0.07
YBR183W	0.12429	-0.91	0.09932	-1.02	0.18831	-0.726	0.36993	-0.448	0.596903	0.434	0.120589	0.924	0.235506	0.632	0.874822	0.126
YBR184W	0.48246	0.45	0.08579	1.44	0.285479	0.732	0.560759	0.247	0.145376	-0.748	0.187591	0.963	0.273244	-0.509	0.51206	-0.281
YBR185C	0.254	-0.247	0.12389	-0.376	0.082137	-0.522	0.118062	-0.44	0.135001	-0.41	0.36564	0.186	0.10994	0.398	0.134871	0.359
YBR186W	0.01244	-2.29	0.16231	0.519	0.466644	-0.209	0.311502	1.79	0.279957	-0.347	NA	NA	0.148763	-0.55	0.287493	1.91
YBR187W	0.0449	0.556	0.12971	0.344	0.042094	0.572	0.214928	0.259	0.463592	-0.209	0.0488042	-0.537	0.118017	-0.548	0.31766	-0.299
YBR188C	0.00926	-1.23	0.07536	2.75	0.395396	1	0.174747	-0.351	NA	NA	0.2625	1.4	0.621938	0.554	NA	NA
YBR189W	0.05418	0.878	0.10678	0.554	0.093103	0.689	0.0041119	2.35	0.015255	1.24	0.0466509	0.935	0.0237236	1.23	NA	NA
YBR190W	NA	NA	0.11433	0.651	0.50819	-0.187	NA	NA	0.42062	-0.236	0.0108218	-2.47	0.0618671	0.94	NA	NA
YBR191W	0.69851	-0.135	0.86421	-0.08	0.423962	-0.398	0.0896474	0.792	0.11667	0.952	0.507689	-0.323	0.405278	-0.306	0.096512	-0.766
YBR192W	0.14999	-0.436	0.06919	0.479	0.05802	0.683	0.235632	-0.334	0.051427	-0.72	0.299165	0.213	0.250515	0.243	0.009353	-1.06
YBR193C	0.08374	-0.538	0.20423	-0.433	0.102029	-0.628	0.0285043	-1.08	0.013164	-1.14	0.0816545	-0.697	0.032321	-0.806	0.02415	-0.904
YBR194W	0.48245	-0.21	0.5204	-0.223	0.173006	0.552	0.0370682	-0.966	0.343344	-0.347	0.083495	-0.798	0.238261	-0.388	0.056619	-0.81
YBR195C	0.77235	0.0905	0.42429	0.265	0.453717	-0.417	0.127079	-0.606	0.124643	-0.612	0.0080751	-1.88	0.0868144	-0.729	0.052057	-1.55
YBR196C	0.44148	0.145	0.06561	0.472	0.079783	0.81	0.190399	0.465	0.300284	0.205	0.841137	0.053	0.584401	-0.151	0.106826	0.679
YBR197C	0.545	1.63	0.12874	-0.604	0.032235	-1.36	NA	NA	NA	NA	NA	NA	0.472091	-0.206	NA	NA
YBR198C	0.64316	-0.103	0.16198	0.374	0.029062	0.813	0.041505	-1.18	0.773982	0.063	0.0228597	-0.893	0.341648	0.227	0.236274	0.397
YBR199W	0.14513	0.559	0.06159	-1.2	0.192894	-0.681	0.0656536	-1.17	0.198162	-0.452	NA	NA	0.0432471	-1.15	NA	NA
YBR200W	0.20064	-0.448	0.18924	-0.467	0.849913	0.05	NA	NA	0.073675	-0.849	0.0719353	-0.861	0.464844	-0.21	NA	NA
YBR201W	0.17149	-0.5	0.06373	-0.924	0.032929	-1.34	0.0024024	-4.45	0.170558	-0.791	NA	NA	0.0476122	-1.09	NA	NA
YBR202W	0.13363	0.445	0.11269	0.485	0.033579	0.824	0.0822731	0.563	0.416448	-0.156	0.0016471	-1.93	0.312499	0.262	0.363423	-0.231
YBR203W	0.33737	-0.582	0.35817	-0.553	0.641416	0.288	0.604462	0.322	0.177124	0.989	0.706695	0.21	0.312922	0.678	0.219651	0.869
YBR204C	0.27064	-0.253	0.05762	-0.57	0.617611	-0.104	0.0071888	-1.28	0.010393	-1.12	0.0188595	-0.894	0.0737682	0.553	0.138004	-0.41
YBR205W	0.41232	0.167	0.49355	-0.301	0.654903	0.191	0.913818	0.0455	0.14836	-0.343	0.0824808	-0.458	0.728567	0.148	0.044045	0.601
YBR206W	0.07399	0.489	0.4792	0.329	0.135943	0.365	0.118206	0.392	0.334565	0.205	0.500587	0.136	0.121269	0.387	0.023689	0.783
YBR207W	0.46442	-0.216	0.0678	-0.734	0.094853	-0.63	0.394979	-0.256	0.142749	-0.513	0.401988	1.45	NA	NA	0.133172	0.532
YBR208C	NA	NA	0.2492	0.381	NA	NA	NA	NA	0.113209	0.655	0.0280783	1.47	NA	NA	NA	NA
YBR209W	0.04146	2.4	0.01406	-2.14	NA	NA	NA	NA	0.13626	1.4	0.0652105	1.98	NA	NA	0.048542	2.25
YBR210W	0.5916	-0.333	0.12088	1.21	0.006389	-3.28	0.0734314	1.53	0.635852	0.292	0.345955	-0.288	NA	NA	0.252583	-0.377
YBR211C	0.45574	-0.154	0.38947	0.17	0.018577	-0.864	0.0581899	0.546	0.056054	0.524	0.0175994	0.833	0.001068	-2.3	0.131075	0.353
YBR212W	0.29213	-0.59	0.02801	-0.685	0.00085	-2.45	0.209857	-0.737	0.254567	-0.65	0.0210921	0.766	NA	NA	0.405232	-0.162
YBR213W	NA	NA	0.73297	0.106	0.490401	-0.226	NA	NA	0.418725	-0.271	0.0309799	1.11	NA	NA	0.644569	0.148
YBR214W	0.31902	-0.318	0.00329	-1.49	0.000559	-2.78	0.0099935	-1.62	0.008586	-1.05	0.0335322	-0.625	0.0043859	-2.18	0.069652	-0.46
YBR215W	0.68494	-0.079	0.44294	0.156	0.006201	-1.28	0.327371	-0.207	0.322261	0.193	0.0174016	0.805	0.0005558	-2.78	0.060479	0.488
YBR216C	0.459	0.222	0.0983	0.63	0.737078	0.0965	0.0840226	0.678	0.72177	0.102	0.169221	1.24	NA	NA	0.215251	1.08
YBR217W	0.12247	0.422	0.5069	0.147	0.010084	-1.79	0.733389	0.073	0.089958	-0.49	0.105154	0.455	0.000492	-5.25	0.058931	0.592
YBR218C	0.29196	-0.229	0.15191	0.345	0.261943	-0.239	0.112891	-0.388	0.209113	-0.287	0.273837	-0.24	0.00259	-1.77	0.1851	0.298
YBR219C	0.06758	-0.893	0.21165	-0.431	0.230146	-0.405	0.6385	-0.128	0.097745	-0.717	0.0372221	0.596	0.0287281	0.661	0.073749	0.446
YBR220C	0.1488	0.377	0.02779	0.797	0.017119	0.961	0.245547	0.235	0.108544	-0.444	0.0972837	0.468	0.506927	-0.145	0.016345	0.978
YBR221C	0.04225	-0.746	0.15834	-0.404	0.681155	-0.097	0.0966815	0.519	0.332002	-0.248	0.280981	-0.266	0.112552	0.455	0.141418	0.406
YBR222C	0.21492	-0.381	0.33729	-0.221	0.321488	0.287	0.2745	-0.259	0.218264	-0.301	0.355298	-0.264	0.175563	-0.344	0.613045	0.109
YBR223C	0.0362	-1.27	0.05442	-1.01	0.037185	-1.25	0.0342465	-1.31	0.023716	-1.61	0.127747	-0.607	0.0722211	-0.859	0.098646	-0.713
YBR224W	NA	NA	NA	NA	NA	NA	NA	NA	NA	NA	NA	NA	NA	NA	NA	NA
YBR225W	0.04778	-0.599	0.06652	-0.52	0.075353	-0.491	0.211097	-0.288	0.713627	0.194	0.0865222	0.462	0.413993	0.456	0.403333	0.468
YBR226C	0.00535	-3.61	NA	NA	NA	NA	NA	NA	NA	NA	NA	NA	NA	NA	0.012922	-2.24
YBR227C	0.05435	-0.548	0.22853	-0.265	0.204433	-0.442	0.19663	0.292	0.028746	-0.711	0.057996	-0.533	0.0617534	-0.941	0.055272	-1
YBR228W	0.28485	-0.213	0.17727	0.362	0.921492	-0.0175	0.35997	0.221	0.098535	-0.491	0.356291	-0.223	0.18529	-0.283	0.138729	0.414
YBR229C	0.19307	-0.319	0.23144	-0.285	0.785033	-0.053	0.39179	-0.178	0.241665	-0.277	0.167757	0.347	0.416798	-0.179	0.610411	-0.107
YBR230C	0.0857	0.722	0.02772	-1.06	0.005179	-1.98	0.0091468	-1.61	0.01593	-1.31	0.404625	0.273	0.0290205	1.14	0.867181	0.0465
YBR231C	0.32935	-0.308	0.15422	-0.506	0.407979	-0.254	0.162003	-0.987	0.032243	-1.03	0.219201	-0.412	0.221743	-0.409	0.205409	-0.429
YBR232C	0.07751	-0.824	NA	NA	NA	NA	0.0238238	1.61	0.244247	0.387	NA	NA	NA	NA	0.739367	-0.089
YBR233W	0.03428	0.66	0.04332	-0.601	0.007061	-1.2	NA	NA	0.039999	-0.62	0.425456	-0.16	0.851351	-0.0355	0.00306	-1.63
YBR234C	0.0044	-1.34	0.04436	0.557	0.176084	0.29	0.0385513	-0.59	0.06841	-0.496	0.112802	0.394	0.165829	0.3	0.005785	-1.21
YBR235W	0.24721	-0.375	0.13419	-0.591	0.465983	-0.217	0.0927372	-0.71	0.037709	-1.05	0.31537	-0.346	0.836456	-0.0645	0.032585	-1.01
YBR236C	0.3511	-0.284	0.10166	0.7	0.012744	2.26	NA	NA	0.829497	-0.057	0.254296	-0.375	0.168024	-0.507	0.621594	-0.135
YBR237W	0.3346	0.207	0.15229	-0.348	0.452041	0.193	0.432093	-0.164	0.0451	-0.612	0.868295	0.0325	0.333687	0.259	0.396806	0.221
YBR238C	0.06424	0.724	0.01437	1.32	0.014169	1.32	0.0430079	0.857	0.202039	-0.407	0.717557	0.0985	0.278876	-0.328	0.015773	-1.98
YBR239C	0.27705	-0.35	0.83026	-0.0475	0.124077	0.436	0.0519367	-0.65	0.027072	-0.848	NA	NA	0.02921	-0.823	0.055952	0.996
YBR240C	0.04475	1.13	0.14876	0.55	0.016738	1.95	NA	NA	NA	NA	NA	NA	0.0199511	1.77	NA	NA
YBR241C	0.22053	-0.605	0.03521	-0.736	0.017125	-0.975	0.0041447	-1.64	0.012189	-1.11	0.0672254	-0.561	0.198793	-0.645	0.068603	0.556
YBR242W	0.43043	2.28	0.20637	0.439	0.060744	0.95	NA	NA	0.339306	2.85	0.756806	0.848	0.83822	0.054	0.060413	-0.953
YBR243C	0.13283	0.411	0.48331	-0.138	0.095813	0.483	0.745929	0.0705	0.153994	0.38	0.0439388	-0.594	0.178908	-0.306	0.010655	-1.03
YBR244W	0.06668	0.835	0.13306	0.602	0.089948	0.754	0.9017	-0.039	0.130429	-0.599	0.982287	-0.007	0.48695	0.198	0.2195	0.453
YBR245C	0.24885	-0.268	0.73097	-0.0645	0.110018	0.39	0.363897	0.2	0.238126	-0.276	0.0070999	-1.18	0.305746	-0.231	0.040813	-0.66
YBR246W	0.08453	0.441	0.01057	1.02	0.028628	0.695	0.0110876	0.999	0.300983	-0.516	NA	NA	0.402372	-0.402	0.070378	-0.478
YBR247C	0.07895	0.657	0.08711	1.23	0.012109	1.4	0.185277	0.426	0.622357	0.135	0.0507754	-1.56	0.0768877	-1.3	0.027673	-1.02
YBR248C	0.6626	-0.0865	0.31302	-0.256	0.110103	-0.408	0.249452	-0.302	0.034786	-0.676	0.001616	-2.1	0.0112624	-1.04	0.063705	-0.525
YBR249C	0.0619	-0.637	0.0526	0.683	0.142251	-0.481	NA	NA	0.043559	-0.739	0.0206223	-1.11	0.0535231	-0.678	0.019153	-1.15
YBR250W	0.15217	0.548	0.01865	0.781	0.114802	0.634	0.105437	-0.662	0.009824	-0.993	NA	NA	0.305278	0.201	0.039721	-0.58
YBR251W	0.17827	-0.497	0.08621	-0.72	0.748166	-0.099	0.0814571	-0.739	0.041411	-0.989	0.247931	-0.405	0.191578	1.46	0.202068	1.42
YBR252W	0.51952	0.323	0.11033	1.01	0.331786	1.21	0.540844	-0.72	0.465205	0.874	0.660922	-0.507	0.55776	0.688	0.67821	-0.203
YBR253W	0.20265	-0.693	0.12244	-0.54	0.224284	-0.384	0.0143604	-2.25	0.060895	-0.747	0.0032535	-2.29	0.243868	0.615	0.071078	-0.698
YBR254C	NA	NA	NA	NA	NA	NA	NA	NA	NA	NA	NA	NA	NA	NA	NA	NA
YBR255W	0.06932	-0.484	0.06557	-0.496	0.019218	-0.817	0.0894882	-0.431	0.201845	-0.279	0.235568	0.256	0.0002453	-3.86	0.889998	-0.0255
YBR256C	0.24014	-0.264	0.16107	-0.351	0.00825	-1.22	0.0059144	-1.32	0.009065	-1.13	0.0037579	-1.56	0.0011992	-2.44	0.428003	0.172
YBR257W	0.43719	-0.147	0.26764	0.36	0.031375	-0.645	0.111562	0.661	0.227361	-0.25	0.425474	-0.233	0.000341	-3.32	0.879422	0.04
YBR258C	0.45845	-0.158	0.2478	0.236	0.011417	-0.949	0.659006	-0.08	0.122571	-0.354	0.415148	-0.155	4.19e-05	-6.9	0.511221	0.122
YBR259W	0.52684	0.152	0.57365	0.134	0.070824	-0.454	0.349856	-0.18	0.193833	-0.273	0.0850251	0.418	0.0003135	-3.39	0.510627	0.121
YBR260C	0.1256	-0.346	0.00577	1.3	0.461133	0.137	NA	NA	0.095421	0.428	0.202147	-0.266	0.0009885	-2.26	0.024941	0.698
YBR261C	0.46457	0.18	0.08552	0.55	0.032151	-0.835	0.273944	0.26	0.045265	-0.656	0.508876	-0.16	0.0008036	-2.9	0.211309	-0.309
YBR262C	0.13494	-0.429	0.67344	-0.114	NA	NA	0.0313156	-1.38	0.241818	0.39	0.598212	-0.123	NA	NA	0.099957	0.497
YBR263W	0.21256	-0.258	0.21389	-0.257	0.152179	-0.313	0.329925	-0.189	0.246567	-0.264	0.325906	0.215	0.0024266	-1.65	0.414688	-0.173
YBR264C	0.17336	-0.335	0.35439	0.22	0.064788	-0.543	0.729979	0.076	0.149162	-0.364	0.263004	-0.258	NA	NA	0.407133	-0.18
YBR265W	0.57038	-0.207	0.19298	0.549	0.308382	-0.245	0.135635	0.41	0.424385	0.301	0.834332	0.0455	0.0050111	-1.56	0.869874	0.058
YBR266C	0.26458	0.671	0.06961	0.958	0.135738	0.999	0.14177	0.681	0.23782	-0.503	0.0409636	-1.2	NA	NA	0.05514	-1.06
YBR267W	0.36995	0.433	0.02958	1	0.02786	1.03	0.0928084	0.617	0.780385	-0.125	0.035454	-0.933	0.0203669	-1.16	0.059347	-0.753
YBR268W	0.49583	0.126	0.2912	0.209	0.318603	0.195	0.716311	0.065	0.362435	0.175	0.558171	0.107	0.069854	0.458	0.124241	0.36
YBR269C	0.12419	-0.352	0.21258	-0.26	0.008268	-1.07	0.0203823	-0.77	0.242141	-0.242	0.390543	0.164	0.143869	0.329	0.093581	0.403
YBR270C	0.58485	0.1	0.14351	0.326	0.152999	0.315	0.670331	0.077	0.124434	-0.351	0.102566	-0.409	0.190829	-0.278	0.057886	-0.53
YBR271W	0.50107	0.219	0.0622	0.86	0.070892	0.811	0.0793394	0.771	0.183923	0.503	0.482365	-0.232	0.0674382	-0.818	0.270318	-0.393
YBR272C	0.43659	0.206	0.30422	0.285	0.603646	0.133	0.399398	-0.166	0.315547	-0.277	0.414509	-0.16	0.296541	-0.214	0.460249	0.143
YBR273C	0.05714	-0.553	0.12053	-0.392	0.073262	-0.496	0.122385	-0.389	0.153104	-0.346	0.579962	0.137	0.619475	-0.0995	0.617394	0.122
YBR274W	0.78569	0.0625	0.81795	0.0435	0.773703	0.0545	0.20752	-0.34	0.164376	-0.321	0.552356	-0.141	0.523932	-0.152	0.477604	0.141
YBR275C	0.07725	-0.448	0.31313	0.203	0.090759	-0.416	0.241059	-0.244	0.101783	-0.395	0.189118	0.284	0.436205	-0.246	NA	NA
YBR276C	0.60003	-0.111	0.535	0.118	0.355894	0.207	0.557936	-0.11	0.103388	0.395	0.362682	0.18	0.862909	0.0355	0.300762	-0.21
YBR277C	0.08572	-0.439	0.62697	0.088	0.043979	-0.559	0.649666	0.082	0.114685	0.364	0.184823	0.282	0.794967	-0.0485	0.07369	0.448
YBR278W	0.9128	-0.024	0.04232	0.566	0.408437	-0.194	0.286984	0.262	0.137512	0.33	0.170094	0.294	0.0297896	0.651	0.011377	1.17
YBR279W	0.12528	-0.421	0.43952	-0.158	0.126665	-0.376	0.29573	-0.25	0.66538	-0.0845	0.26474	-0.271	0.146531	-0.389	0.106932	-0.409
YBR280C	0.2708	-0.43	0.06824	-0.903	0.056388	-0.981	0.0679018	-0.905	0.168603	-0.579	0.287901	0.382	0.294075	0.376	0.028718	-1.2
YBR281C	0.34852	0.286	0.19816	0.452	0.023888	0.729	0.0323559	0.646	0.15731	0.53	0.0492582	0.545	0.291711	-0.213	0.33471	0.297
YBR282W	0.273	0.222	0.54613	0.112	0.490274	-0.399	0.303965	0.205	0.356654	-0.553	0.614394	-0.285	0.0286611	0.672	0.002584	-1.64
YBR283C	0.05727	-0.507	0.19818	-0.274	0.419016	0.237	0.160888	-0.309	0.092049	0.411	0.146621	0.326	0.195799	-0.277	NA	NA
YBR284W	0.02345	1.62	0.02907	1.44	0.013712	2.17	0.0189596	1.82	0.036661	1.27	0.0211134	1.72	0.022211	1.67	0.039985	1.21
YBR285W	0.05276	-1.03	0.02681	-1.5	0.037066	-1.36	0.0223402	-1.67	0.078633	-0.817	0.0592227	0.964	0.206368	0.439	NA	NA
YBR286W	0.4287	0.156	0.10008	0.406	0.139462	0.344	0.213542	-0.269	0.169456	-0.303	0.720983	-0.0655	0.232205	0.255	0.006072	-1.22
YBR286W-100	0.57783	-0.101	0.32434	-0.192	0.447147	0.143	0.05261	-0.518	0.163283	-0.302	0.743358	0.0585	0.881095	-0.0265	0.148563	-0.318
YBR286W-150	0.17345	-0.292	0.09105	-0.406	0.243654	-0.237	0.0168639	-0.814	0.019056	-0.777	0.0573742	-0.499	0.732682	-0.061	0.10697	-0.376
YBR286W-200	0.75217	-0.0695	0.79327	-0.0575	0.987185	-0.0035	0.0341582	-0.763	0.031714	-0.786	0.0372238	-0.737	0.702356	-0.0845	0.041504	-0.706
YBR286W-250	0.37218	-0.17	0.05098	-0.523	0.239027	-0.239	0.0124803	-0.909	0.008131	-1.07	0.0797917	-0.43	0.266278	0.222	0.254666	-0.229
YBR286W-300	0.82241	0.04	0.5429	-0.112	0.523106	0.118	0.0347558	-0.617	0.024993	-0.703	0.029806	-0.656	0.928163	-0.016	0.968516	0.007
YBR286W-350	0.97577	-0.0055	0.10651	-0.386	0.471256	-0.137	0.0165739	-0.841	0.009233	-1.05	0.0284271	-0.682	0.437423	0.149	0.278562	-0.221
YBR286W-400	0.71135	0.0665	0.7399	-0.0595	0.313173	0.199	0.0380665	-0.595	0.032126	-0.637	0.0102581	-0.984	0.798703	0.0455	0.459789	-0.139
YBR286W-450	0.93047	0.016	0.0872	-0.43	0.495198	-0.131	0.0153746	-0.875	0.013299	-0.924	0.0219427	-0.764	0.34626	-0.189	0.166656	-0.31
YBR286W-50	0.13341	-0.339	0.04973	-0.534	0.141278	-0.329	0.0187125	-0.788	0.321449	-0.195	0.344888	-0.184	0.686243	0.073	0.286588	-0.213
YBR286W-500	0.59495	0.0995	0.77878	-0.0515	0.327554	0.197	0.046776	-0.56	0.016825	-0.839	0.0175314	-0.826	0.884405	0.0265	0.502951	-0.127
YBR286W-550	0.38082	0.169	0.11407	-0.368	0.405874	-0.159	0.0089804	-1.04	0.008123	-1.08	0.0128016	-0.912	0.316491	-0.198	0.205358	-0.267
YBR286W-600	0.66898	0.077	0.11992	-0.356	0.861249	-0.031	0.0382316	-0.592	0.008967	-1.03	0.0052416	-1.26	0.541835	-0.112	0.892231	0.024
YBR286W-650	0.75389	-0.0575	0.08619	-0.428	0.202265	-0.274	0.0129685	-0.924	0.008729	-1.07	0.0168629	-0.837	0.463785	0.14	0.698158	-0.0715
YBR286W-700	0.75342	-0.056	0.57205	-0.103	0.766005	0.053	0.0211164	-0.747	0.003111	-1.51	NA	NA	0.471385	-0.134	0.283834	-0.213
YBR286W-FULL	0.8243	-0.04	0.36413	-0.177	0.443016	0.146	0.0528137	-0.525	0.19267	-0.279	0.517656	-0.121	0.728446	0.063	0.053052	-0.524
YBR287W	0.10777	-0.376	0.20305	-0.267	0.621827	-0.123	0.468916	-0.135	0.049584	0.533	0.146953	0.441	0.246696	0.324	0.607761	0.0935
YBR288C	0.08251	0.794	0.07799	0.821	0.041568	1.18	0.496488	0.193	0.071651	0.863	0.954487	-0.015	0.0868576	0.77	0.155546	0.534
YBR289W	0.2266	-0.312	0.23235	0.306	0.280239	0.226	0.126928	-0.363	0.432669	-0.155	0.546745	-0.116	0.349252	-0.19	0.675701	-0.079
YBR290W	0.03573	0.606	0.03882	0.586	0.21859	0.254	0.0420797	0.567	0.035006	0.611	0.114517	0.362	0.17094	0.293	0.005065	-1.26
YBR291C	0.14476	0.816	0.08537	0.778	0.045387	1.12	0.0356951	1.28	0.065925	0.906	0.360334	-0.277	0.496488	-0.193	0.200015	-0.449
YBR292C	0.10759	0.676	0.03731	0.822	0.012808	1.24	0.0451016	1.13	0.107338	0.677	NA	NA	0.0573487	0.982	0.037419	-0.821
YBR293W	0.06349	-0.926	0.55634	-0.123	0.580728	0.115	0.142472	-0.372	0.129474	-0.391	0.0028696	-1.78	0.14086	-0.57	0.316902	-0.224
YBR294W	0.31566	-0.255	0.26787	-0.229	0.10587	-0.491	0.0139412	-1.14	0.076348	-0.573	0.0730497	0.463	0.549418	-0.142	0.218845	-0.33
YBR295W	0.07748	0.453	0.03651	0.624	0.034018	0.642	0.0625755	0.498	0.036218	0.626	0.0007278	-2.62	0.2532	0.24	0.175825	-0.301
YBR296C	0.3841	0.199	0.116	0.386	0.208242	0.28	0.0069372	-1.21	0.721807	-0.068	0.0003362	-3.54	0.341345	0.222	0.059452	-0.525
YBR297W	0.14874	-0.468	0.30177	-0.577	0.636461	-0.242	0.0516477	0.767	0.007341	1.63	0.0883792	0.605	0.0199703	1.12	0.040562	0.848
YBR298C	0.76929	-0.131	0.74923	-0.143	0.389337	0.396	0.0578875	1.25	0.030135	1.57	0.0325364	1.58	0.0161644	2.08	0.037326	1.5
YBR299W	0.07579	-0.456	0.01265	-0.937	0.009702	-1.03	0.0008154	-2.51	0.002036	-1.82	0.0030696	-1.57	0.066602	0.483	0.109366	0.385
YBR300C	0.21216	0.592	0.09741	0.704	0.039189	1.05	0.141787	0.745	0.248781	0.534	0.0012175	-3.77	0.0698011	0.82	0.048485	-0.959
YBR301W	0.63312	-0.132	0.41175	-0.239	0.879301	0.0525	0.1261	-0.532	0.083785	-0.648	0.0012547	-3.21	0.367733	0.265	0.12989	-0.524
YBR302C	0.10063	0.39	0.0663	0.472	0.758363	0.057	0.0288716	0.666	0.468296	0.136	0.303494	0.204	0.152565	0.326	0.010585	0.976
YBRCDELTA11	NA	NA	NA	NA	NA	NA	NA	NA	NA	NA	NA	NA	NA	NA	NA	NA
YBRCDELTA19	NA	NA	0.09576	-0.726	0.011179	-2.42	NA	NA	NA	NA	0.0149166	-2.07	NA	NA	NA	NA
YCL001W	0.2833	0.407	0.24425	0.387	0.228282	-0.472	0.150354	0.603	0.058798	0.968	0.055659	0.999	0.0032077	-2.85	0.164004	0.575
YCL001W-A	NA	NA	0.23863	-0.394	0.900282	0.033	NA	NA	0.245064	-0.386	NA	NA	0.844058	-0.052	0.087425	-0.767
YCL002C	0.47408	0.16	0.1136	0.438	0.183747	0.339	0.0864135	0.498	0.085297	0.501	0.216589	0.306	0.0213425	-0.891	0.679597	-0.1
YCL003W	0.22913	0.253	0.17807	0.295	0.006484	-1.19	0.0561185	-0.518	0.254345	0.236	0.416715	0.157	NA	NA	NA	NA
YCL004W	0.40929	-0.199	0.20334	-0.339	0.008078	-1.32	0.029401	-0.81	0.011787	-1.15	0.438365	-0.18	NA	NA	0.269297	-0.282
YCL005W	0.64134	0.0915	0.18075	0.31	0.261556	-0.234	0.118342	0.389	0.109046	0.386	0.175057	0.301	0.0002644	-3.73	0.219267	0.263
YCL006C	NA	NA	0.06445	0.918	NA	NA	NA	NA	0.261301	-0.367	NA	NA	NA	NA	NA	NA
YCL007C	0.34933	0.18	0.10469	0.385	0.219269	-0.254	0.108129	0.379	0.145401	0.326	0.162524	0.302	0.0006452	-2.67	0.608743	0.094
YCL008C	0.31945	-0.22	0.07477	-0.503	0.01485	-1.15	0.0916709	-0.544	0.015236	-0.958	0.0565299	-0.675	NA	NA	0.134035	0.381
YCL009C	0.93205	-0.017	0.23108	0.277	0.173264	-0.294	0.477366	-0.149	0.063373	-0.481	0.0889555	-0.413	0.00539	-1.25	0.482905	0.131
YCL010C	0.49625	-0.208	0.04816	-0.888	0.082051	-0.704	0.0103916	-1.84	0.011991	-1.53	0.162888	-0.572	NA	NA	0.081797	-0.705
YCL011C	0.73131	-0.0615	0.07396	0.477	0.184745	0.301	0.0535003	0.516	0.065803	0.472	0.0894478	0.411	0.0080952	-1.14	0.121673	0.377
YCL012W	NA	NA	0.01065	1.44	0.843573	0.052	NA	NA	NA	NA	0.015232	1.26	NA	NA	NA	NA
YCL013W	0.00484	-1.33	0.32394	0.212	0.95391	0.0105	0.887511	0.0275	0.513115	-0.133	0.153504	0.322	0.110107	-0.407	0.173883	0.321
YCL014W	0.04553	1.12	0.06429	1	0.070373	0.961	NA	NA	0.1318	0.595	0.0554381	-1.07	0.0186954	1.83	0.040948	1.19
YCL016C	0.22017	-0.288	0.33688	0.212	0.132021	-0.384	0.436958	0.166	0.27238	0.249	0.635854	0.097	0.642538	-0.095	0.314755	0.224
YCL017C	0.33314	0.194	0.3707	0.173	0.272765	0.221	0.390188	-0.165	0.392693	-0.164	0.707758	-0.0675	0.579402	-0.102	0.719866	0.0645
YCL018W	0.09021	-0.406	0.19547	-0.271	0.459763	-0.137	0.278527	-0.229	0.420335	-0.161	0.626479	-0.0935	0.753474	-0.0595	0.699499	-0.0735
YCL019W	0.21436	0.427	0.36438	0.274	0.059223	0.964	NA	NA	0.125787	0.613	0.0634918	0.926	0.0872353	0.768	0.196332	-0.455
YCL020W	0.3877	-0.164	0.57438	0.102	0.744296	0.058	0.435009	0.147	0.265157	0.224	0.685965	0.0725	0.689941	0.0715	0.192437	0.274
YCL021W	0.02811	-1.47	NA	NA	0.149587	-0.548	NA	NA	0.055562	-1	0.95146	-0.016	0.120767	0.629	0.48132	0.201
YCL022C	0.09342	-0.421	0.72267	0.0665	0.592448	0.11	0.0364605	0.631	0.098292	0.41	0.0422835	0.594	0.235384	0.276	0.193183	0.287
YCL023C	0.2435	0.763	0.578	0.354	0.547638	0.354	0.0026602	-5.15	0.703713	-0.238	0.500942	-0.401	0.224772	0.804	0.196793	0.873
YCL024W	0.49855	-0.251	0.15989	0.613	0.475554	0.266	0.948228	0.023	0.539599	-0.339	0.184643	0.565	0.496631	0.379	0.069903	1.38
YCL025C	0.2895	-0.45	0.2142	-0.551	0.684819	0.171	0.122303	0.753	0.066918	0.999	0.106873	0.805	0.71907	0.151	0.418968	0.327
YCL026C	0.03148	-1.38	0.26399	-0.364	0.638375	0.525	NA	NA	0.030672	-1.4	0.963904	0.0495	NA	NA	0.556181	0.666
YCL026C-A	0.35483	0.291	0.12984	0.644	0.122266	0.664	0.309121	0.326	0.412851	0.292	NA	NA	0.602429	0.155	0.00996	-1.62
YCL027W	0.23784	0.395	0.16047	0.523	0.055952	0.996	0.607409	-0.141	0.880707	-0.0735	0.126435	-0.611	0.10072	0.704	0.375443	-0.266
YCL028W	0.25966	-0.228	0.46165	-0.15	0.796766	0.05	0.380414	-0.183	0.060492	0.49	0.147276	0.321	0.123873	0.382	0.754134	0.061
YCL029C	0.10581	0.683	0.07722	0.463	0.076125	0.466	0.224673	0.264	0.426345	-0.159	0.176614	-0.49	0.122917	-0.371	0.002454	-1.74
YCL030C	0.14423	-0.479	0.02897	-0.979	0.076484	-0.652	0.114118	-0.54	0.148833	-0.988	0.151229	-0.467	0.227429	-0.771	0.158003	0.456
YCL031C	0.03899	0.588	0.02012	0.763	0.009603	1.01	0.0141065	0.873	0.529946	-0.116	0.326979	0.192	0.163965	-0.303	0.001336	-2.05
YCL032W	0.34299	-0.219	0.82062	-0.048	0.507284	0.146	0.365969	0.207	0.545784	-0.132	0.477985	0.215	0.215502	0.419	0.458003	-0.227
YCL033C	0.4636	-1.1	0.26832	0.233	0.222608	-0.263	0.0745022	-0.466	0.318772	-1.57	0.324337	-0.201	0.27326	0.23	0.004249	-1.42
YCL034W	0.14475	-0.364	0.1768	-0.326	0.093759	-0.452	0.121796	-0.398	0.617427	-0.203	0.838719	-0.081	0.75293	-0.126	0.174918	-0.328
YCL035C	0.32041	0.309	0.26309	0.365	0.520175	-0.181	0.10072	-0.704	0.363026	0.275	0.147132	0.554	0.0742694	-0.845	0.121073	-0.628
YCL036W	0.57405	-0.149	0.09673	0.574	0.059424	0.715	0.775559	0.096	0.062962	-0.907	0.119437	-0.518	0.0122071	-1.74	0.102868	-0.725
YCL037C	0.13532	0.585	0.17512	0.92	0.130429	0.599	0.429505	0.47	0.12841	-0.605	0.0582744	-0.973	0.0618671	-0.94	0.021204	-1.71
YCL038C	0.34161	-0.184	0.63361	0.086	0.244383	0.254	0.0204884	-0.755	0.147475	-0.319	0.008717	-1.04	0.375883	-0.181	0.159032	-0.329
YCL039W	0.03917	1.22	0.1591	0.526	0.052585	1.03	0.0441902	-1.41	0.110484	0.665	0.0537492	-1.3	0.140103	0.572	0.137499	0.579
YCL040W	0.02572	-0.777	0.00699	-1.27	0.002985	-1.72	0.0014449	-2.23	0.014931	-0.957	0.317384	-0.687	0.0066559	1.29	0.71782	0.227
YCL041C	0.25987	0.283	0.02285	-0.904	0.090113	0.509	0.0001821	-5.12	0.002077	-2.18	0.0235169	-0.894	0.0106815	-1.2	0.048756	-0.667
YCL042W	0.08583	-0.495	0.00212	-2.05	0.001607	-1.93	NA	NA	0.001258	-2.1	0.0022279	-1.72	0.0788521	-0.437	0.032095	-0.639
YCL043C	0.27143	0.22	0.60752	-0.0945	0.043652	0.559	0.308619	-0.199	0.142153	-0.331	0.201423	-0.272	0.730056	0.0615	0.344412	0.183
YCL044C	0.66485	-0.113	0.63056	-0.126	0.535651	0.281	0.146553	-0.794	0.178147	-0.417	0.010289	-2.43	0.480375	0.325	0.368547	0.25
YCL045C	0.15511	0.535	0.15156	0.323	0.059307	0.505	0.0988107	0.401	0.192742	-0.461	0.184806	-0.289	0.0988107	0.401	0.30145	-0.326
YCL046W	0.42581	-0.319	0.02721	-1.44	0.936366	-0.03	NA	NA	0.018436	-1.67	NA	NA	0.0262252	-1.46	0.032033	-1.35
YCL047C	0.36242	0.176	0.53607	0.114	0.407717	-0.179	0.425073	-0.151	0.060614	-0.491	0.0012615	-2.1	0.284577	0.243	0.008978	-1.18
YCL048W	0.03883	-1.22	0.11156	-0.661	0.152101	-0.542	NA	NA	0.085554	-0.777	NA	NA	0.0741202	-0.846	0.018602	-1.84
YCL049C	0.19517	0.297	0.54343	0.121	0.251028	-0.254	0.562189	0.115	0.184464	-0.287	0.0185624	-0.857	0.0887082	0.449	0.090428	-0.415
YCL050C	0.18262	-0.464	0.45445	0.229	0.370465	-0.333	0.675371	-0.146	0.327924	-0.311	0.896788	0.0375	0.0014074	-3.27	0.169608	0.483
YCL051W	0.07778	0.44	0.11299	0.369	0.033109	-0.958	0.230208	0.248	0.288775	0.212	0.0248508	0.707	NA	NA	0.231646	0.247
YCL052C	0.14118	-0.414	0.45916	-0.175	0.049126	-0.544	0.165545	-0.306	0.216703	-0.261	0.175582	0.296	0.0035998	-1.46	0.756538	0.07
YCL053C	0.12377	0.748	0.04296	1.21	0.056769	1.07	0.042614	1.21	0.074806	0.95	0.650973	-0.18	0.0011455	-4.61	0.135883	-0.713
YCL054W	0.06966	0.492	0.01201	0.992	0.045197	0.592	0.0454019	0.659	0.162469	-0.325	0.0523217	-0.621	0.0001074	-5.3	0.016373	-0.985
YCL055W	0.08508	0.418	0.04713	0.587	0.259181	-0.246	0.0598337	0.489	0.085521	0.417	0.115613	0.361	NA	NA	0.238814	0.26
YCL056C	0.80931	-0.064	0.38545	-0.259	0.623307	0.684	0.626214	0.679	0.069302	-0.88	0.488355	0.99	NA	NA	0.475698	1.02
YCL057W	0.43462	0.15	0.70263	0.069	0.532973	-0.117	0.0675955	-0.475	0.253273	-0.236	0.857867	0.032	0.0030094	-1.56	0.150232	0.319
YCL058C	0.22147	-0.387	0.47065	0.206	0.064277	-0.729	0.665423	-0.137	0.427761	0.229	0.255696	-0.405	0.0005832	-4.19	0.115726	-0.639
YCL059C	0.14503	0.562	0.03343	1.03	0.057597	0.825	0.0254798	1.15	0.05776	0.823	0.161789	-0.503	0.0005524	-4.86	0.098817	-0.647
YCL060C	0.0923	-0.608	0.16531	-0.453	0.017873	-1.02	0.0636745	-0.72	0.044641	-0.837	0.137121	-0.501	0.0005819	-3.49	0.061217	-0.62
YCL061C	0.36033	-0.277	0.0798	0.897	0.082191	-0.886	0.0397105	-1.21	0.263993	-0.364	0.152952	-0.54	NA	NA	0.547122	-0.168
YCL062W	0.418	-0.177	0.12282	0.406	0.594985	0.112	0.067638	0.536	0.11587	0.418	0.0993246	0.419	0.189823	-0.298	0.062809	0.516
YCL063W	0.09963	0.413	0.08254	0.452	0.307759	0.201	0.0956962	0.421	0.089257	-0.436	0.241305	0.253	0.184479	-0.299	0.521053	0.126
YCL064C	0.25899	-0.299	0.0553	0.528	0.043842	0.582	0.0211923	0.777	0.027858	0.88	0.0355421	0.634	0.211994	0.27	0.207005	0.274
YCL065W	0.04052	-1.2	0.03676	-1.26	0.051443	-1.05	NA	NA	NA	NA	NA	NA	NA	NA	0.038659	-1.23
YCL066W	0.29657	-0.688	0.41696	1.01	0.818366	0.136	0.313597	-0.659	0.403345	1.04	0.414124	1.01	0.0843322	1.4	0.233343	1.6
YCL067C	0.77623	-0.0505	0.92	0.0185	0.193678	0.285	0.43746	0.146	0.198414	0.269	0.43592	0.153	0.277902	0.225	0.323143	0.193
YCL068C	0.32949	-0.336	0.1125	0.648	0.082436	0.751	NA	NA	0.059609	-1.17	0.0805068	-1.03	0.21405	0.456	0.037104	1.06
YCL069W	0.25481	0.263	0.06047	0.558	0.138205	0.378	0.300027	-0.301	0.029961	-0.961	0.272398	-0.251	0.288517	-0.31	0.172975	-0.431
YCL073C	NA	NA	0.03708	-1.26	NA	NA	NA	NA	0.37264	0.268	NA	NA	0.0213628	1.71	0.010677	2.49
YCL074W	0.74778	0.311	0.33115	0.823	0.271836	0.957	NA	NA	0.134304	1.46	0.668248	-0.419	0.070014	1.99	0.189543	1.51
YCL075W	0.7362	0.656	0.11238	-0.658	0.394286	-0.253	0.0071002	-3.1	0.06119	0.946	0.0310314	-1.39	0.0173044	1.91	0.015845	2.01
YCL076W	0.23204	0.641	0.17255	0.767	0.133567	0.881	NA	NA	0.479111	0.733	0.0148635	-2.24	0.196522	0.711	0.089119	1.07
YCLCDELTA1	0.06681	0.899	NA	NA	NA	NA	0.560015	0.162	NA	NA	NA	NA	NA	NA	0.033062	-1.34
YCLX01W	0.72144	0.081	0.46417	0.251	0.456201	0.256	0.622958	-0.113	0.672469	0.14	0.000823	-3.07	0.13574	-0.613	0.002541	-2.06
YCLX02C	0.01161	1.08	0.02807	0.769	0.011355	1.35	0.188558	-0.396	0.00523	-1.44	NA	NA	0.004382	-1.9	0.000292	-4
YCLX03C	0.04384	-0.582	0.56338	0.122	0.137754	-0.345	0.0077937	-1.26	0.099851	-0.405	4.7e-05	-7.65	0.106034	-0.438	0.002689	-1.85
YCLX04W	0.40228	0.186	0.41798	0.179	0.128192	0.404	0.62592	0.103	0.449762	0.142	0.0052995	-1.47	0.573439	-0.121	0.044749	-0.554
YCLX05C	0.12398	-0.482	0.06993	-0.521	0.08858	-0.469	0.0976633	-0.448	0.350065	0.206	0.0061602	-1.63	0.143935	0.368	0.053109	-0.588
YCLX06C	0.83919	0.062	0.21227	0.272	0.146005	0.337	0.287193	0.364	0.266679	0.384	0.0349317	-0.642	0.387648	0.172	0.069159	-0.793
YCLX07W	0.50524	-0.312	0.63579	-0.176	0.73611	-0.124	0.538555	-0.232	0.390426	0.335	0.0016047	-3.92	0.404119	0.325	0.061719	-0.993
YCLX09W	0.35304	-0.559	0.15144	-0.984	0.788802	0.154	0.338238	0.603	0.234995	0.787	0.350135	-0.563	0.480888	-0.424	0.679718	0.24
YCLX10C	0.2976	-0.287	0.57454	0.106	0.192291	0.285	0.320728	0.201	0.083889	0.437	0.103447	-0.396	0.207742	0.272	0.026381	-0.71
YCLX11W	0.47421	-0.137	0.79133	0.055	0.320157	-0.2	0.440865	-0.169	0.684821	0.075	0.0153658	-0.986	0.0281197	-0.688	0.668617	-0.09
YCLX12W	0.15804	0.312	0.02358	0.723	0.033809	0.63	0.0187291	0.79	0.024362	0.717	0.0013026	-2.09	0.0817543	0.431	0.004196	-1.38
YCR001W	NA	NA	0.04847	1.08	NA	NA	NA	NA	0.059223	0.964	NA	NA	0.0145529	2.1	NA	NA
YCR002C	0.80777	0.045	0.70746	0.068	0.731632	-0.062	0.128016	-0.348	0.722982	-0.066	0.0050093	-1.29	0.367586	0.18	0.01877	-0.791
YCR003W	0.5641	-0.106	0.72704	-0.0625	0.099307	-0.391	0.0023707	-1.67	0.002932	-1.55	NA	NA	0.0161316	0.829	0.167418	0.298
YCR004C	0.46011	-0.139	0.16215	-0.315	0.134771	-0.337	0.0062329	-1.18	0.014554	-0.893	0.0112391	-0.953	0.415445	-0.16	0.069689	-0.476
YCR005C	0.11238	-1.17	0.06595	-1.5	0.063126	-1.53	0.0800333	-1.32	0.132891	-1.08	0.651382	-0.25	0.164964	0.921	0.162099	0.929
YCR006C	0.46102	0.17	0.74411	-0.072	0.788385	-0.059	0.0005801	-2.83	0.005539	-1.27	0.0094523	-1.04	0.912535	-0.024	0.030214	-0.803
YCR007C	0.48821	-0.234	0.5448	-0.202	0.354794	-0.325	0.0001144	-6.35	0.00888	-1.89	0.0003521	-4.29	0.423176	0.276	0.269171	-0.291
YCR008W	0.12095	0.383	0.21009	0.282	0.083702	0.457	0.682783	-0.0795	0.122053	-0.449	0.0754709	-0.564	0.212513	0.281	0.050375	-0.572
YCR009C	0.06701	0.476	0.65109	0.249	0.369192	0.526	0.0576946	0.508	0.340819	0.189	0.16623	-0.305	0.139736	1	0.150829	0.964
YCR010C	0.16317	-0.471	0.04197	-1.04	0.016924	-1.27	NA	NA	0.006147	-2.16	0.0041891	-2.12	0.0416783	-1.04	0.005703	-1.89
YCR011C	0.23229	-0.348	0.09948	-0.554	0.083894	-0.6	0.0061731	-1.68	0.005739	-1.72	0.0174289	-0.898	0.364069	0.248	0.140484	0.366
YCR012W	0.2224	0.251	0.25071	0.232	0.20458	0.278	0.171831	0.308	0.304467	0.212	0.24316	0.249	0.47023	0.141	0.05425	0.51
YCR013C	0.26886	-0.233	0.44758	0.144	0.605668	0.0945	0.272444	0.222	0.234342	0.246	0.323429	0.195	0.303573	-0.214	0.286599	0.214
YCR014C	0.20304	0.267	0.07578	0.443	0.205562	0.265	0.236625	0.255	0.944388	0.013	0.109094	0.393	3.71e-05	-7.18	0.493931	-0.127
YCR015C	0.40567	-0.159	0.43578	0.147	0.129969	-0.345	0.164648	-0.304	0.125434	-0.349	0.39802	-0.162	0.0012525	-2.11	0.359505	-0.178
YCR016W	0.1928	0.495	0.07218	0.815	0.340195	0.334	0.129603	0.616	0.662962	0.156	0.204665	-0.527	0.0004733	-5.3	0.109261	-0.671
YCR017C	0.27741	-0.359	0.71078	0.11	0.004518	-2.19	NA	NA	0.43503	-0.243	0.560814	0.201	0.0102277	-1.86	0.044441	0.921
YCR018C	0.14959	-0.548	0.13604	-0.583	NA	NA	NA	NA	0.011239	2.42	0.0575525	-0.98	NA	NA	0.025864	1.54
YCR018C-A	0.04873	0.535	0.21475	0.258	0.621282	0.0895	0.225734	0.249	0.378523	-0.169	0.441483	-0.144	0.943653	0.0125	0.063128	0.48
YCR019W	0.20007	-0.269	0.65929	0.08	0.037839	-0.596	0.274484	-0.22	0.59277	-0.0975	0.87691	-0.0275	0.0001414	-4.5	0.414966	-0.154
YCR020C	0.0312	0.673	0.0294	0.689	0.032635	-0.662	0.139394	0.345	0.254763	0.241	0.27733	-0.227	0.0001252	-4.84	0.165844	0.315
YCR020C-A	0.47965	-0.133	0.18357	0.326	0.034132	-0.713	0.147648	0.367	0.192535	0.317	0.715761	0.066	0.0004131	-3.12	0.53949	-0.114
YCR020W-B	0.62019	0.124	0.30791	0.277	0.514742	0.166	0.0344864	-0.852	0.057579	-0.689	NA	NA	0.980391	0.006	0.02867	-0.917
YCR021C	0.11896	-0.635	0.26856	-0.359	0.177715	-0.658	0.064209	-1.09	0.158652	-0.527	0.0524069	-1.03	0.0386061	1.34	0.037667	-1.25
YCR022C	0.15436	-0.524	0.09771	0.496	0.011015	-1.21	0.272593	0.277	0.777468	-0.0845	0.0436455	0.707	0.0001957	-5.06	0.323729	0.323
YCR023C	0.17558	-0.296	0.29238	-0.211	0.344761	-0.185	0.0862541	-0.425	0.345966	-0.186	0.261075	-0.229	0.0011102	-2.22	0.116801	0.365
YCR024C	0.17864	-0.288	0.31905	-0.195	0.372359	-0.171	0.0830346	-0.425	0.282453	-0.214	0.349932	0.181	0.0534224	0.516	0.078564	0.435
YCR024C-A	0.02636	0.693	0.02364	0.723	0.009621	1.01	0.0200135	0.771	0.025316	0.704	0.427452	0.151	0.271937	-0.236	0.579826	0.109
YCR025C	0.02857	-0.673	0.10683	0.375	0.235473	0.245	0.0816067	0.432	0.080379	0.435	0.0989968	0.389	0.144831	0.327	0.640438	-0.084
YCR026C	0.41137	0.155	0.34115	0.184	0.145448	0.321	0.424809	-0.15	0.148544	-0.327	0.445188	-0.147	0.371436	-0.176	0.157307	-0.317
YCR027C	0.08668	-0.474	0.31141	-0.198	0.280373	0.246	0.239946	0.274	0.227099	-0.283	0.38218	0.191	0.28353	-0.244	0.351966	-0.179
YCR028C	0.45795	0.202	0.16529	0.438	0.112623	0.49	0.607666	0.124	0.406068	-0.211	0.222395	0.336	0.398058	0.235	0.406068	0.21
YCR028C-A	0.53051	0.125	0.70707	0.073	0.347407	-0.197	0.56484	-0.114	0.66324	-0.085	0.0325652	-0.684	0.432627	0.16	0.384328	-0.18
YCR029C	0.20737	-0.321	0.13606	-0.407	0.182893	-0.346	0.0269509	-0.83	0.375631	-0.207	0.0775264	0.534	0.12816	0.652	0.061794	0.917
YCR029C-A	0.07472	-0.842	0.53038	0.176	0.739367	-0.089	NA	NA	0.163713	-0.516	NA	NA	0.18982	-0.466	NA	NA
YCR030C	0.03176	-0.723	0.01233	-1.04	0.039079	-0.665	0.0098319	-1.13	0.010624	-1.15	0.425514	0.178	0.161106	-0.361	0.112664	-0.417
YCR031C	0.11708	0.505	0.02728	0.831	0.03212	0.779	0.0100945	1.21	0.005592	1.5	0.02442	0.99	0.0528638	0.635	0.326039	0.269
YCR032W	0.11871	-0.357	0.18469	0.545	0.084062	-0.421	0.263023	-0.225	0.174022	-0.564	0.329313	0.189	0.0487743	0.534	0.060773	-0.942
YCR033W	0.08872	1.04	0.05915	1.24	0.0613	1.22	NA	NA	0.966607	-0.011	0.043496	1.42	NA	NA	0.059934	1.24
YCR034W	0.41537	0.165	0.08753	0.42	0.030174	0.66	0.0309951	0.653	0.012437	0.927	0.115951	-0.386	0.335287	-0.19	0.058173	-0.53
YCR035C	0.11298	0.399	0.03591	0.661	0.042692	0.616	0.0491446	0.581	0.357886	0.288	0.0043239	-1.47	0.207102	-0.428	0.010975	-1.04
YCR036W	0.29596	-0.207	0.86562	-0.0345	0.200934	-0.309	0.123354	-0.404	0.265281	0.258	0.0127483	-1.04	0.161433	-0.306	0.490046	-0.128
YCR037C	0.09323	0.657	0.10151	0.631	0.036231	0.988	0.275902	-0.355	0.297057	1.9	NA	NA	0.279672	1.99	0.114922	-0.594
YCR038C	0.19717	-0.31	0.68328	-0.0875	0.493361	-0.151	0.207881	-0.314	0.822351	0.0455	0.0003819	-3.79	0.415852	-0.175	0.009599	-1.2
YCR039C	0.19426	-0.442	0.49971	-0.202	0.699631	0.0805	0.347285	0.212	0.470216	0.157	0.0054606	-1.44	0.270962	0.256	0.002661	-1.86
YCR040W	0.30009	-0.206	0.37098	0.478	0.492802	0.354	0.0519652	-0.524	0.5724	-0.104	0.0004517	-3	0.202086	-0.268	0.003795	-1.42
YCR041W	0.26784	0.245	0.0466	0.601	0.046233	0.603	0.0358713	0.669	0.06544	0.52	0.0125715	-1.19	0.149252	0.35	0.004751	-1.43
YCR042C	0.43649	-0.168	0.30512	0.232	0.40493	0.501	0.107701	-0.431	0.670354	-0.088	0.0597414	-0.564	0.534485	-0.362	0.018979	-0.895
YCR043C	0.0838	0.496	0.03011	0.712	0.018055	0.931	0.0186792	0.919	0.026472	0.749	0.067664	-0.545	0.114683	0.397	0.070259	-0.536
YCR044C	0.51213	-0.133	0.17079	0.305	0.194277	0.283	0.164971	0.311	0.019003	0.856	0.0088087	-1.08	0.105548	0.393	0.158442	-0.338
YCR045C	NA	NA	0.00785	2.94	NA	NA	NA	NA	NA	NA	NA	NA	NA	NA	0.06244	0.935
YCR046C	0.41527	0.171	0.45012	0.157	0.35722	-0.197	0.0352193	-0.679	0.013571	-0.883	0.0026981	-1.77	0.0241366	0.709	0.396506	0.179
YCR047C	0.08994	0.594	0.05023	0.768	0.028715	0.964	0.153229	-0.455	0.786153	0.079	0.007333	-1.82	0.199157	-0.441	0.007249	-1.62
YCR048W	0.29913	0.216	0.25241	0.243	0.062079	0.508	0.0036035	-1.51	0.002602	-1.69	NA	NA	0.473106	-0.133	0.011541	-0.987
YCR049C	0.10651	0.376	0.20771	0.264	0.055368	0.51	NA	NA	0.011693	-0.932	0.0018916	-1.8	0.354638	-0.178	0.004462	-1.33
YCR050C	0.11896	0.635	0.11661	0.643	0.042074	1.17	NA	NA	0.07719	-0.826	NA	NA	0.0347671	-1.3	0.070948	0.868
YCR051W	0.18514	0.3	0.07158	0.483	0.044898	0.556	0.025849	-0.735	0.460831	-0.146	0.001553	-1.95	0.68784	-0.0725	0.007658	-1.16
YCR052W	0.25201	0.737	0.1266	1.1	0.267036	0.708	NA	NA	0.168529	-0.779	NA	NA	0.218834	0.667	0.811075	-0.135
YCR053W	0.15903	0.334	0.1149	0.366	0.193636	0.277	0.021506	-0.809	0.03409	-0.675	0.0435441	-0.612	0.492999	0.138	0.079931	-0.471
YCR054C	0.22593	0.442	0.0919	0.488	0.090701	0.491	0.0402099	-1.03	0.026801	-0.822	NA	NA	0.200289	-0.324	0.012646	-1.09
YCR055C	0.09101	0.948	0.05446	1.19	0.048191	1.25	0.0319113	-1.81	0.130137	-0.795	0.0134141	-2.53	0.212743	-0.604	0.006378	-2.72
YCR056W	0.39806	0.234	0.18633	-0.41	0.008338	1.55	NA	NA	0.008164	-1.56	NA	NA	0.0107453	-1.41	0.023218	-1.05
YCR057C	0.13608	0.937	0.16418	0.847	0.062455	1.35	0.0201049	-2.51	0.035029	-1.72	0.0024677	-5.42	0.103407	-1.07	0.0077	-3.06
YCR058C	0.93019	-0.039	0.10058	-0.572	0.006229	1.74	0.0241435	-1.05	0.184716	-0.416	0.102133	0.969	0.0006522	-3.87	0.020562	1.11
YCR059C	0.48956	0.181	0.08427	0.595	0.131209	-0.48	0.104958	0.491	0.151702	0.407	0.693221	-0.1	0.0005603	-3.92	0.815596	0.0535
YCR060W	0.96017	0.014	0.24789	0.372	0.053398	-0.817	0.323341	0.306	0.064153	0.755	0.490151	-0.198	0.0063386	-1.86	0.510462	-0.188
YCR061W	0.26272	-0.228	0.54511	-0.112	0.04177	-0.57	0.0462952	-0.554	0.021024	-0.759	0.414887	-0.154	0.0001971	-4.05	0.430401	0.151
YCR062W	0.05546	-0.514	0.11392	0.37	0.006517	-1.18	0.0586062	-0.502	0.102814	-0.39	0.358643	0.18	0.00098	-2.31	0.332354	-0.191
YCR063W	0.17278	-0.391	0.28174	0.287	0.002412	-2.21	0.215657	-0.319	0.047209	-0.674	0.0577383	-0.619	NA	NA	0.097915	-0.488
YCR064C	0.05427	-0.517	0.19945	0.273	0.042258	-0.575	0.384457	-0.208	0.06666	-0.474	0.287823	0.213	0.0018349	-1.85	0.783453	0.0495
YCR065W	0.26512	0.353	0.18078	0.45	0.207111	0.415	0.169401	0.467	0.450707	0.258	0.564423	0.166	0.0030273	-2.79	0.530109	0.182
YCR066W	0.05666	-0.506	0.51156	-0.151	0.010731	-0.972	0.909734	0.025	0.316535	0.198	0.207711	0.265	0.0004937	-2.92	0.415177	-0.192
YCR067C	0.00397	-1.58	0.97054	-0.0065	0.176235	-0.288	0.217282	0.255	0.493447	0.145	0.170988	0.293	0.0001388	-4.5	0.224483	0.286
YCR068W	0.03113	-0.896	0.00598	-1.67	0.005946	-1.9	0.0011229	-3.03	0.003445	-2.03	0.122425	-0.491	0.0005915	-3.79	0.368018	0.241
YCR069W	0.00287	-1.57	0.5082	-0.123	0.01623	-0.835	0.0681185	-0.469	0.048396	-0.542	0.459857	0.14	0.0004484	-3.03	0.062498	0.486
YCR070W	0.06712	-0.474	0.0456	-0.559	0.03497	-0.623	0.0232022	-0.765	0.03923	-0.621	0.365702	-0.184	0.40864	0.159	0.323923	-0.204
YCR071C	0.63693	-0.085	0.76952	0.052	0.121642	-0.352	0.305594	-0.201	0.571191	-0.103	0.533297	0.114	0.0500696	0.527	0.089958	0.407
YCR072C	0.43075	0.458	0.24458	0.749	0.233174	0.773	0.524308	0.362	0.179184	-0.907	0.0830394	-1.34	0.0697076	-1.45	0.074338	-1.41
YCR073C	0.19482	-0.272	0.06554	0.582	0.083223	0.522	0.26875	0.273	0.639019	-0.104	0.699232	-0.069	0.304364	-0.249	0.468778	0.166
YCR073W-A	0.03614	-0.642	0.02114	-0.793	0.013132	-0.951	0.01769	-0.849	0.126123	-0.404	0.219225	0.296	0.109242	0.434	0.833947	-0.0395
YCR074C	0.02701	-1.12	NA	NA	0.306877	0.321	NA	NA	0.053215	-1.02	0.0781474	0.82	0.181412	0.481	0.059116	0.965
YCR075C	0.06707	-0.664	0.15989	-0.435	0.093128	-0.573	0.336952	-0.265	0.629002	0.112	0.23997	0.308	0.180725	0.367	0.07449	0.574
YCR076C	0.09906	-0.397	0.12318	-0.373	0.053321	-0.524	0.0353454	-0.621	0.115753	-0.368	0.150739	-0.322	0.279415	0.219	0.495425	-0.128
YCR077C	0.22758	-0.253	0.41854	0.155	0.282851	0.252	0.457158	0.164	0.784693	-0.0495	0.0545376	0.519	0.536666	0.134	0.116027	0.425
YCR079W	0.07814	-0.524	0.06146	-0.641	0.093263	-0.483	0.0869623	-0.499	0.108641	-0.449	0.198562	0.357	0.207077	0.348	0.472081	0.177
YCR080W	0.59106	-0.198	0.19654	0.619	0.38118	0.339	0.0304574	-1.48	0.461392	0.313	0.366917	0.351	0.0628233	0.973	0.097189	0.898
YCR081W	0.46703	-0.136	0.28122	-0.215	0.395474	0.161	0.142402	-0.358	0.025254	-0.767	0.569995	-0.114	0.187719	-0.307	0.435415	-0.147
YCR082W	0.44758	-0.143	0.498	0.127	0.216196	-0.258	0.516927	-0.12	0.865583	-0.031	0.712767	-0.0665	0.540763	0.116	0.293969	0.21
YCR083W	0.65054	-0.0935	0.10655	-0.431	0.179977	-0.296	0.087257	-0.429	0.099652	-0.403	0.0041905	-1.41	0.0671043	-0.484	0.019391	-0.8
YCR084C	0.74748	-0.0665	0.42146	0.175	0.068965	0.489	0.0646795	0.504	0.093332	0.426	0.199981	-0.286	0.666008	0.0825	0.23565	-0.258
YCR085W	0.69033	0.292	0.35451	0.303	0.372447	0.29	0.0235083	-1.22	0.11854	-0.607	0.0016271	-3.23	0.120115	-0.603	0.019074	-1.32
YCR086W	0.23233	-0.25	0.25225	0.267	0.321968	0.223	0.156178	0.357	0.338571	0.214	0.0044638	-1.53	0.250151	-0.239	0.004281	-1.38
YCR087C-A	0.04447	0.554	0.01812	0.79	0.017587	0.799	0.0670902	0.465	0.220817	0.252	0.0056379	-1.22	0.644458	-0.083	0.00545	-1.23
YCR087W	0.39777	0.302	0.11958	0.671	0.049214	0.539	0.013992	0.884	0.017186	0.818	0.114721	-0.685	0.0765461	-0.445	0.00758	-1.11
YCR088W	0.16486	-0.306	0.08768	-0.421	0.303739	-0.206	0.0235023	-0.728	0.045305	-0.56	0.0237538	-0.724	0.358155	0.179	0.297975	-0.208
YCR089W	NA	NA	0.43205	-0.229	0.302702	0.487	0.177138	-0.489	0.09842	-0.714	0.0024917	-3.93	0.262171	-0.541	0.143392	-0.779
YCR090C	0.61363	0.0925	0.13805	0.335	0.083788	0.448	0.0406165	0.612	0.072224	0.456	0.0206284	-0.762	0.153428	0.331	0.014163	-0.879
YCR091W	0.0719	-1	0.05751	-1.11	0.025134	-1.55	0.0371462	-1.33	0.089434	-0.91	0.0035092	-3.22	0.386274	0.367	0.261232	-0.645
YCR092C	0.52241	0.138	0.03431	0.724	0.028452	0.78	0.0292444	0.77	0.08862	0.481	0.0319459	-0.745	0.269952	0.259	0.019178	-0.909
YCR093W	0.77728	0.463	0.47187	1.23	0.63724	0.422	0.137833	-3.05	0.859564	0.288	NA	NA	0.438217	1.34	0.39612	1.48
YCR094W	0.93269	0.015	0.49175	0.128	0.157315	0.31	0.238032	0.242	0.215451	0.258	0.0125707	-0.914	0.809637	0.043	0.010055	-0.993
YCR095C	0.56773	-0.118	0.61486	-0.0955	0.806889	-0.0455	0.0017004	-2.11	0.001989	-1.86	NA	NA	0.380568	-0.175	0.00375	-1.48
YCR096C	0.26101	-0.283	0.70448	-0.085	0.22012	-0.335	0.0076283	-1.37	0.081758	-0.534	0.0063774	-1.54	0.360576	0.22	0.149781	-0.419
YCR097W	0.27661	0.227	0.37824	0.176	0.055511	-0.53	0.297646	-0.216	0.734419	0.0635	0.268318	0.232	0.459994	0.145	0.288681	0.22
YCR097WA	0.35109	0.356	0.66661	0.153	0.771345	0.102	NA	NA	0.01188	-1.84	NA	NA	0.580986	0.318	0.059759	-0.972
YCR097W-A	0.37476	0.425	0.94409	-0.031	0.396586	-0.403	0.312953	0.495	0.994582	0.003	0.536258	0.284	0.0270927	1.7	0.669577	0.192
YCR097WB	0.31787	0.211	0.47341	0.144	0.047875	-0.59	NA	NA	0.009972	-1.07	NA	NA	0.0476473	0.583	0.016351	-0.902
YCR098C	0.82738	-0.044	0.45028	-0.227	0.616977	0.103	NA	NA	0.002302	-1.91	NA	NA	0.0955728	-0.638	0.003419	-1.66
YCR099C	0.66815	-0.082	0.50186	0.132	0.573952	0.109	0.0006079	-2.79	0.002968	-1.6	0.0023365	-1.74	0.442829	-0.153	0.004775	-1.35
YCR100C	0.49507	-0.13	0.19549	-0.275	0.725409	0.0635	NA	NA	0.000606	-2.76	NA	NA	0.0347304	-0.621	0.000716	-2.61
YCR101C	0.53062	0.234	0.23306	-0.407	0.261139	0.377	NA	NA	0.011911	-1.89	0.0129884	-1.83	0.123476	-0.584	0.019636	-1.28
YCR102C	0.22995	-0.251	0.57677	0.101	0.047798	0.548	0.0771157	-0.438	0.171412	0.293	3.26e-05	-7.47	0.0139568	0.889	0.028954	-0.659
YCR102W-A	0.53443	0.114	0.24907	0.234	0.118173	0.359	0.075026	0.446	0.174203	0.292	0.0921131	0.405	0.49282	-0.127	0.459789	0.138
YCR103C	0.82094	-0.0405	0.66136	-0.0795	0.124687	0.348	NA	NA	0.005961	-1.19	0.0017047	-1.89	0.240354	0.239	0.003855	-1.4
YCR104W	0.20282	-0.28	0.11589	-0.38	0.320527	-0.204	NA	NA	0.009066	-1.71	NA	NA	0.483734	0.216	0.010301	-1.03
YCR105W	0.27816	0.754	0.44175	0.503	0.214346	0.898	NA	NA	0.051177	-1.07	0.0627165	-0.979	0.324653	0.67	0.192133	-0.561
YCR106W	0.58489	-0.178	0.29581	-0.37	0.292741	-0.9	0.0786434	-0.778	0.476478	-0.237	0.125959	0.621	0.0292821	-2.84	0.030909	1.15
YCR107W	0.3895	0.334	0.04116	0.587	0.046073	-1.12	0.988915	0.005	0.391187	-0.167	0.0401457	0.593	NA	NA	0.026703	0.698
YCRCDELTA6	0.3226	0.195	0.23379	0.246	0.157713	0.311	NA	NA	0.054052	-0.517	0.0073536	-1.12	0.385712	0.167	0.005851	-1.22
YCRWDELTA11	NA	NA	NA	NA	NA	NA	NA	NA	NA	NA	NA	NA	NA	NA	NA	NA
YCRX01W	0.9326	-0.0425	0.22245	-0.716	0.377461	-0.689	0.0870486	-1.18	0.115202	-1.03	0.418169	0.623	0.0641544	-1.94	0.114142	1.49
YCRX02C	0.60319	0.094	0.22771	0.247	0.197315	-0.27	0.470791	-0.139	0.141834	0.325	0.229148	0.246	0.0296925	-0.652	0.17432	0.3
YCRX03C	0.76955	0.247	0.55505	0.511	0.686445	-0.343	0.461102	0.651	0.391505	0.772	0.166078	1.42	0.630936	0.411	0.084348	1.99
YCRX04W	0.37088	-0.186	0.32737	0.207	0.205216	-0.325	0.827229	0.042	0.617756	-0.111	0.0833144	-0.459	0.0001075	-6.06	0.238253	-0.261
YCRX05W	0.21705	-0.351	0.43749	0.328	0.340215	-0.416	0.194965	0.614	0.051813	1.17	0.0455161	0.756	0.0030063	-2.1	0.084516	0.946
YCRX06W	0.1683	-0.323	0.76848	0.057	0.019293	-0.841	0.313471	0.197	0.060346	-0.531	0.482422	0.13	NA	NA	0.655996	-0.08
YCRX07W	0.18548	-0.414	0.44417	0.212	0.034255	-0.911	0.461053	0.2	0.505107	0.179	0.0929198	0.585	0.0001149	-7.11	0.496448	0.183
YCRX08W	0.79725	-0.0455	0.11385	0.363	0.005258	-1.32	0.187212	0.279	0.344616	-0.194	0.508793	0.121	0.0007898	-2.6	0.120412	-0.353
YCRX09C	0.008	-1.14	0.19497	-0.289	0.002888	-1.55	0.238061	-0.255	0.028522	-0.704	0.10088	0.386	0.0002237	-3.81	0.290835	0.209
YCRX10W	0.60804	-0.097	0.62572	0.088	0.005659	-1.22	0.677276	0.078	0.187009	0.279	0.112546	0.366	4.47e-05	-7	0.184738	0.281
YCRX11W	0.09096	1.03	0.11405	-0.652	0.086017	1.05	NA	NA	0.092304	1.02	0.0257933	1.75	0.0363267	1.52	0.023718	1.8
YCRX12W	0.57175	0.139	0.52161	0.159	0.434356	0.198	0.0590235	-0.545	0.048757	-0.591	0.766162	0.0585	0.368399	0.191	0.635596	0.0945
YCRX14W	0.11537	-0.394	0.50538	0.135	0.436126	-0.159	0.309547	0.219	0.147906	-0.35	0.0616792	0.531	0.387564	-0.179	0.389865	0.178
YCRX15W	0.06892	-0.654	0.01849	-1.04	0.138256	-0.437	0.0285542	-0.944	0.009365	-1.34	0.275132	0.309	0.12953	-0.451	0.296352	-0.272
YCRX16C	0.14126	0.382	0.0176	0.873	0.011663	1.02	0.0047506	1.42	0.011945	1.01	0.352297	0.21	0.0849983	-0.489	0.264709	-0.261
YCRX17W	0.09317	-0.41	0.13162	-0.346	0.030914	-0.657	0.0191884	-0.789	0.496708	-0.128	0.215385	-0.262	0.0832458	0.432	0.643446	-0.085
YCRX18C	0.25775	0.258	0.11945	0.403	0.093887	0.453	0.527744	0.131	0.254831	-0.323	0.230563	0.278	0.477607	0.15	0.434104	0.166
YCRX19W	0.28726	-0.312	0.67586	-0.111	0.314013	0.338	0.0065577	-1.71	0.085064	-0.718	0.118193	-0.529	0.35684	0.304	0.059685	0.725
YCRX20C	0.78345	-0.057	0.11292	0.427	0.055111	0.592	0.0156692	-0.976	0.122506	-0.41	0.262026	-0.263	0.0229884	0.843	0.19635	0.52
YCRX21C	0.5047	0.133	0.05795	0.538	0.140311	-0.373	0.0550346	0.55	0.140922	0.354	0.0632465	0.518	0.0281852	0.723	0.462144	0.156
YDL001W	0.68556	0.0735	0.15956	0.309	0.229003	0.253	0.146212	0.325	0.139402	0.337	0.230412	0.252	0.354533	0.182	0.223705	0.254
YDL002C	0.57378	-0.133	0.63293	0.111	0.173991	-0.32	0.401811	-0.206	0.062763	-0.527	0.0007351	-3.25	0.152731	-0.344	0.005081	-1.39
YDL003W	0.31385	-0.54	0.37442	0.476	0.131843	0.949	0.680505	-0.203	0.384232	-0.455	0.252032	-0.635	0.759355	-0.149	0.041107	-1.57
YDL004W	0.17636	-0.309	0.16121	-0.325	0.117222	-0.384	0.0355775	-0.65	0.236835	-0.258	0.315397	-0.21	0.149532	0.404	0.060247	-0.522
YDL005C	0.37802	-0.316	0.55741	0.306	0.460417	0.393	0.310889	-0.373	0.602486	-0.178	0.0022503	-4.84	0.237472	0.688	0.079812	-0.811
YDL006W	0.11573	-0.364	0.2952	-0.229	0.697877	-0.07	0.24748	0.236	0.131673	0.341	0.0020964	-1.75	0.0448319	0.611	0.006247	-1.18
YDL007W	0.1593	-0.337	0.69991	-0.076	0.721988	0.07	0.469941	-0.148	0.718281	-0.071	0.0628383	-0.528	0.616012	0.0905	0.086331	-0.458
YDL008W	0.2179	-0.255	0.82616	-0.039	0.166458	-0.298	0.142127	-0.326	0.413078	-0.154	0.0010164	-2.25	0.35387	-0.179	0.005406	-1.24
YDL009C	0.26755	-0.235	0.3853	-0.175	0.54152	0.154	0.104315	0.525	0.054637	0.704	0.0445333	-0.587	0.0666715	0.645	0.021743	-0.781
YDL010W	0.05545	-0.573	0.05545	-0.573	0.042416	-0.641	0.561488	-0.12	0.781836	0.0625	0.0071605	-1.27	0.128075	0.389	0.101853	-0.488
YDL011C	0.43158	-0.179	0.75619	-0.067	0.787603	-0.058	0.383999	0.177	0.138427	0.352	0.0179743	-0.847	0.124345	0.372	0.010315	-1.04
YDL012C	0.78867	0.0475	0.63098	0.0865	0.264208	-0.224	0.162886	0.301	0.043736	0.557	0.0008512	-2.38	0.0796163	0.43	0.034996	-0.611
YDL013W	0.22075	0.253	0.07433	0.446	0.04208	0.593	0.0626324	0.481	0.189183	0.278	0.0114927	-0.941	0.379619	0.168	0.034749	-0.642
YDL014W	0.01868	-1.83	0.15956	-0.525	0.378876	0.387	NA	NA	0.022907	-1.64	0.0937264	-0.922	0.0476122	-1.09	0.01304	-2.23
YDL015C	0.27683	0.222	0.18512	0.289	0.118934	0.356	0.355693	0.182	0.296507	0.211	0.0915503	-0.404	0.362464	0.179	0.121938	0.361
YDL016C	0.60527	-0.118	0.68707	-0.091	0.28672	0.371	NA	NA	0.00263	-2.02	NA	NA	0.445269	-0.18	0.000791	-3.09
YDL017W	0.71734	0.0655	0.60637	0.0945	0.238027	0.243	0.0002717	-3.61	0.020212	-0.769	0.0016814	-1.9	0.294777	0.209	0.006574	-1.17
YDL018C	0.14063	-0.42	0.19765	-0.347	0.036776	-0.77	0.0101478	-1.56	0.021237	-0.956	0.0118748	-1.19	0.112259	0.471	0.010699	-1.24
YDL019C	0.21043	-0.262	0.06476	-0.476	0.02693	-0.682	0.0049807	-1.28	0.013196	-0.896	0.0856276	-0.419	0.155417	0.408	0.282738	-0.214
YDL020C	0.20176	-0.396	0.07955	-0.639	0.359733	-0.301	0.0186821	-1.34	0.057486	-0.851	0.009805	-1.48	0.0918435	0.598	0.089268	0.607
YDL021W	0.15381	-0.538	0.08519	-0.779	0.030086	-1.41	NA	NA	0.014636	-1.62	0.0029231	-4.99	0.316365	0.37	0.072509	-0.857
YDL022W	0.02997	-1.21	0.00844	-1.96	0.007225	-2.07	0.0062608	-2.19	0.06455	-0.882	0.626825	-0.261	0.126194	1.03	0.398821	0.477
YDL023C	0.07226	-0.985	0.0171	-1.77	0.017028	-1.81	0.009934	-2.21	0.028213	-1.46	0.0838358	-0.921	0.567842	0.232	0.37449	0.371
YDL024C	0.34395	-0.433	0.28121	-0.507	0.13292	-0.797	NA	NA	0.01559	-1.98	NA	NA	0.41189	0.429	0.035795	-1.43
YDL025C	0.0579	-0.578	0.02787	-0.767	0.018656	-0.896	0.001647	-2.2	0.025848	-0.79	0.0046351	-1.52	0.771993	0.059	0.108106	-0.435
YDL026W	0.19824	-0.274	0.04939	-0.538	0.000486	-2.95	0.0194009	-0.781	0.017864	-0.807	0.0686179	0.467	0.0003891	-3.19	0.107132	0.38
YDL027C	0.347	-0.207	0.17005	-0.335	0.037261	-0.678	0.0939778	-0.455	0.583009	-0.114	0.316904	0.222	NA	NA	0.078983	0.492
YDL028C	0.64118	0.0845	0.22841	0.248	0.028017	-0.673	0.966283	0.0075	0.63365	0.0865	0.0332249	0.629	0.0008399	-2.41	0.058725	0.496
YDL029W	0.8469	-0.0345	0.64231	-0.0845	0.128927	-0.346	0.36944	-0.173	0.816643	0.0415	0.616268	0.0915	0.019257	-0.78	0.140435	0.33
YDL030W	0.80673	0.0445	0.49755	0.129	0.024665	-0.72	0.836384	-0.0375	0.773375	0.0525	0.488453	0.132	0.0011333	-2.21	0.528925	-0.118
YDL031W	0.18285	0.503	0.05768	0.884	0.123008	0.623	0.0297087	1.16	0.11955	0.632	0.191198	-0.49	0.0015259	-3.46	0.396462	-0.286
YDL032W	0.7908	-0.047	0.33629	-0.186	NA	NA	0.452414	-0.14	0.014862	-0.851	0.0393775	0.582	NA	NA	0.258358	0.227
YDL033C	0.9171	0.0185	0.245	0.238	0.903753	-0.0215	0.257663	0.23	0.679966	0.0745	0.102816	0.386	NA	NA	0.047525	0.544
YDL034W	0.54921	0.433	0.39919	0.632	0.047067	-2.14	0.873824	0.111	0.626965	0.347	0.0959028	1.56	NA	NA	0.058753	1.95
YDL035C	0.47667	-0.133	0.08104	0.433	0.157107	0.312	0.28475	0.282	0.552374	0.144	0.0790221	-0.437	0.812532	0.0425	0.064924	-0.477
YDL036C	0.935	0.0165	0.16803	0.34	0.092975	-0.461	0.543486	0.128	0.511915	0.138	0.381141	0.191	0.0002718	-4.09	0.471339	-0.153
YDL037C	0.02568	0.78	0.13336	0.379	0.006469	-1.31	0.0021173	-1.95	0.008797	-1.17	0.0414575	-0.644	NA	NA	0.07522	-0.499
YDL038C	0.07717	0.558	0.03165	0.811	0.080318	0.547	0.169504	-0.376	0.015426	-1.07	0.18028	-0.363	0.0073042	-1.41	0.554617	-0.137
YDL039C	0.31979	0.419	0.15959	0.659	0.705798	0.146	0.199846	-0.578	0.032	-1.37	0.0666483	-1.01	0.0237502	-1.54	0.030027	-1.4
YDL040C	0.45973	-0.142	0.48007	0.134	0.832359	0.0385	0.190714	0.283	0.31174	0.203	0.140953	0.336	0.321674	0.198	0.689544	-0.0735
YDL041W	0.4938	-0.128	0.12144	-0.355	0.786437	0.0485	0.0287842	-0.666	0.004723	-1.31	0.619329	-0.0905	0.0247189	-0.708	0.256363	-0.23
YDL042C	0.48438	-0.131	0.86506	0.0305	0.240315	0.242	0.0634136	0.485	0.078185	0.442	0.111536	0.374	0.618027	0.0915	0.427221	-0.151
YDL043C	0.23027	0.263	0.07431	0.476	0.119138	0.381	0.319759	0.208	0.308622	-0.211	0.297555	-0.217	0.0351773	-0.645	0.608382	-0.098
YDL044C	0.30726	-0.263	0.46832	-0.177	0.22964	-0.323	0.322714	0.253	0.466053	0.178	0.160317	0.4	0.275925	0.285	0.866522	-0.039
YDL045C	0.33716	-0.219	0.74231	-0.069	0.731774	-0.072	0.501666	-0.146	0.372125	0.201	0.354211	0.21	0.386671	0.194	0.275481	0.256
YDL045W-A	0.35929	0.188	0.64669	-0.0915	0.601538	0.101	0.49027	-0.141	0.368091	0.184	0.323118	0.214	0.0420484	0.606	0.029499	-0.699
YDL046W	0.2019	-0.269	0.35383	-0.18	0.08959	-0.412	0.883968	-0.026	0.514411	0.121	0.489356	0.129	0.254117	0.232	0.459515	-0.139
YDL047W	0.58909	0.102	0.14879	0.329	0.050953	0.543	0.0417206	0.59	0.084067	0.436	0.098965	0.404	0.599553	0.0985	0.140629	0.339
YDL048C	0.1674	-0.306	0.16546	-0.308	0.608545	-0.0955	0.0819698	0.439	0.042818	0.581	0.0333443	0.642	0.104362	0.391	0.256481	-0.235
YDL049C	0.63293	-0.086	0.80375	0.044	0.284473	-0.212	0.954699	-0.01	0.245635	0.235	0.256807	0.228	0.111705	0.367	0.031239	0.639
YDL050C	0.42141	0.195	0.33983	0.238	0.199627	0.346	0.0547427	0.655	0.049064	0.686	0.177296	-0.371	0.231917	-0.315	0.214569	-0.331
YDL051W	0.21626	0.258	0.34768	-0.182	0.05775	0.501	0.0325117	0.635	0.028396	0.67	0.262593	-0.226	0.138116	-0.333	0.019776	-0.77
YDL052C	0.40921	-0.162	0.20733	-0.273	0.594913	0.101	0.278934	0.225	0.061638	0.504	0.633914	0.0895	0.075824	0.459	0.516056	0.125
YDL053C	0.39189	0.213	0.3498	0.236	0.28579	-0.276	0.32322	0.252	0.068306	0.604	0.240974	0.311	0.205741	0.344	0.027578	-0.878
YDL054C	0.0706	-0.503	0.01012	-1.09	0.018141	-0.874	0.0162652	-0.911	0.092345	-0.445	0.0368607	-0.662	0.103242	-0.423	0.993862	-0.0015
YDL055C	0.1367	0.34	0.06042	0.498	0.030555	0.66	0.03572	0.621	0.053896	0.523	0.170179	0.301	0.83594	0.0375	0.676726	-0.0765
YDL056W	0.35791	-0.177	0.5027	-0.124	0.862879	-0.0305	0.576423	-0.102	0.271324	-0.22	0.188593	-0.278	0.801698	0.0445	0.168059	-0.297
YDL057W	0.67244	-0.078	0.606	-0.096	0.602444	-0.097	0.189251	-0.285	0.174212	-0.299	0.130852	-0.349	0.335372	-0.192	0.002594	-1.65
YDL058W	0.4098	-0.189	0.63538	0.103	0.371192	0.582	0.0075977	1.32	0.475107	0.16	0.771062	-0.176	0.0038191	1.7	0.129938	-0.412
YDL059C	0.09321	0.443	0.10172	0.425	0.269392	0.244	0.083197	0.467	0.035345	0.673	0.0423945	0.625	0.0442603	0.614	0.015683	-0.923
YDL060W	0.24878	0.352	0.16401	0.455	0.06267	0.725	0.0882064	0.622	0.333383	0.284	0.105288	-0.572	0.0624711	-0.725	0.136597	-0.502
YDL061C	0.1019	0.606	0.04288	0.888	0.054692	0.802	0.0197136	1.21	0.011156	1.5	0.0373046	0.94	0.148917	0.5	0.192928	-0.433
YDL062W	0.27112	0.532	0.81204	0.102	0.092257	0.975	0.0365027	-1.45	0.00816	-2.58	NA	NA	0.0134135	-2.14	0.014267	-2.09
YDL063C	0.20889	0.679	0.09011	1.06	0.044532	1.44	0.129553	0.887	0.499518	-0.324	0.0117343	-2.42	0.0807303	-1.11	0.193602	-0.711
YDL064W	0.71016	0.0665	0.38028	0.167	0.155242	0.311	0.183637	0.283	0.686102	0.0725	0.0286093	-0.663	0.867604	-0.0295	0.05411	-0.512
YDL065C	0.3687	-0.173	0.74187	-0.059	0.830948	0.038	0.306083	0.202	0.231586	-0.246	0.0027505	-1.59	0.176724	0.29	0.813649	0.042
YDL066W	0.3277	-0.19	0.07323	-0.447	0.317286	-0.195	0.0602505	-0.487	0.017616	-0.798	0.0218353	-0.735	0.0647481	-0.472	0.765269	-0.053
YDL067C	0.51852	0.118	0.41762	0.152	0.763196	0.0535	0.312273	-0.198	0.934371	-0.0145	0.0936151	-0.399	0.211871	0.258	0.092625	0.401
YDL068W	0.74986	-0.061	0.3096	-0.214	0.128623	-0.368	0.0266694	-0.732	0.012759	-0.97	NA	NA	0.415458	0.165	0.057222	-0.536
YDL069C	0.8765	-0.033	0.44424	0.172	0.821636	0.048	0.761118	-0.065	0.06034	-0.586	NA	NA	0.139943	0.394	0.747189	0.069
YDL070W	0.94122	0.0185	0.29437	-0.294	0.554551	-0.153	0.519351	-0.169	0.042051	-0.807	0.022056	-1.04	0.561812	-0.151	0.868903	0.0415
YDL071C	0.6764	0.23	0.53637	0.348	0.152505	0.962	0.0080036	-3.3	0.112165	-1.13	NA	NA	0.546214	-0.339	0.192943	-0.842
YDL072C	0.38853	-0.171	0.06786	-0.484	0.03042	-0.676	0.0502107	-0.551	0.10935	-0.388	0.0533639	-0.537	0.103774	0.398	0.360801	0.183
YDL073W	0.85597	0.036	0.29467	0.232	0.091784	0.453	0.165301	0.336	0.458392	-0.155	0.0007409	-2.81	0.899525	0.025	0.040423	-0.647
YDL074C	0.78454	0.0485	0.22435	0.25	0.399447	0.16	0.360236	0.176	0.127616	0.344	0.650249	0.0815	0.0226278	-0.726	0.145755	-0.32
YDL075W	0.5211	0.138	0.08638	0.485	0.041203	0.668	0.0120192	1.08	0.008168	1.24	0.0516809	0.608	0.882299	-0.0305	0.37945	0.196
YDL076C	0.17796	-0.359	0.35564	-0.222	0.036778	-0.749	0.441547	-0.18	0.148431	0.397	0.0615498	0.604	0.0063394	-1.46	0.417317	0.191
YDL077C	0.58738	0.199	0.21186	0.523	0.136044	-0.672	0.788904	0.096	0.587377	-0.199	0.303995	0.408	NA	NA	0.16831	0.599
YDL078C	0.08354	-0.445	0.0869	-0.437	0.021811	-0.777	0.0098034	-1.05	0.019637	-0.809	0.991417	-0.002	0.0280955	-0.704	0.41792	-0.161
YDL079C	0.26594	-1.08	0.39839	-0.775	0.299562	-0.989	0.870938	-0.139	0.327057	0.923	0.0919191	1.95	0.549867	-0.529	0.140126	1.59
YDL080C	0.47907	-0.141	0.69188	0.0765	0.086957	-0.447	0.362177	-0.189	0.926681	-0.0175	0.0359107	0.653	0.002561	-1.74	0.117483	0.387
YDL081C	0.28892	0.245	0.03198	0.742	0.041486	0.667	0.0085086	1.23	0.004824	1.51	0.0177382	0.933	0.897874	0.0265	0.211103	0.303
YDL082W	0.19161	0.411	0.05272	0.77	0.223465	0.373	0.0169715	1.21	0.012585	1.35	0.0240226	1.06	0.886808	-0.0375	0.622827	-0.132
YDL083C	0.19742	0.356	0.03514	0.804	0.053876	0.674	0.0134059	1.17	0.00675	1.5	0.0439464	0.734	0.917732	0.024	0.541881	0.147
YDL084W	0.68236	-0.076	0.97379	-0.006	0.655935	0.083	0.355823	0.184	0.054913	0.526	0.0235424	0.741	0.338517	-0.192	0.819031	-0.042
YDL085W	0.51422	0.814	0.49549	0.854	0.628576	0.592	NA	NA	0.306002	1.36	0.306293	1.36	NA	NA	NA	NA
YDL086W	0.1424	-0.33	0.38019	-0.17	0.933287	0.015	0.92001	0.018	0.620049	0.091	0.845611	-0.035	0.247357	0.238	0.955478	-0.01
YDL087C	0.23914	-0.255	0.14841	-0.337	0.114613	-0.386	0.0137838	-0.931	0.016153	-0.877	0.118912	-0.379	0.0199002	-0.81	0.177629	-0.305
YDL088C	0.49747	-0.129	0.7345	0.0625	0.38605	0.171	0.116253	0.373	0.114388	0.376	0.12685	0.357	0.0337351	0.641	0.897528	0.0235
YDL089W	0.82387	-0.0465	0.90252	0.0255	0.3137	0.232	0.639656	-0.0995	0.910113	0.0235	0.124032	0.411	0.959728	-0.0105	0.096838	0.464
YDL090C	0.13326	-0.35	0.17084	-0.306	0.176882	-0.3	0.564321	-0.11	0.581168	0.104	0.571015	0.107	0.346236	0.19	0.41685	0.159
YDL091C	0.24766	-0.268	0.47134	-0.153	0.139617	-0.377	0.479226	-0.15	0.450865	-0.161	0.239605	0.275	0.611166	0.105	0.186743	0.321
YDL092W	0.47993	-0.136	0.50377	0.129	0.468383	-0.14	0.196553	0.283	0.056558	0.523	0.265585	0.233	0.0651477	0.492	0.348388	0.189
YDL093W	NA	NA	0.06656	0.901	0.098874	0.712	NA	NA	0.038435	1.23	0.195728	-0.456	NA	NA	0.029406	1.43
YDL094C	0.36488	-0.927	0.38856	-0.875	0.692406	-0.378	0.520624	-0.63	0.289016	-1.12	0.726563	-0.333	0.549319	-0.584	0.654148	-0.43
YDL095W	0.75057	0.0585	0.78735	0.0495	0.051432	0.539	0.265701	0.23	0.160716	0.314	0.0927045	0.415	0.620337	0.0925	0.349338	0.186
YDL096C	0.10341	-1.78	0.08943	-1.91	0.605615	0.437	0.0324429	-2.95	0.039114	-2.73	0.46849	-0.63	0.145532	-1.5	0.32178	-0.903
YDL097C	0.96836	0.007	0.79137	0.047	0.312313	-0.198	0.19938	-0.269	0.531004	-0.115	0.456444	-0.139	0.838972	0.036	0.085868	0.417
YDL098C	0.86026	0.0315	0.49223	-0.128	0.602406	-0.0955	0.20616	-0.266	0.787223	-0.0485	0.498402	-0.126	0.434058	-0.149	0.195147	-0.275
YDL099W	NA	NA	NA	NA	NA	NA	NA	NA	NA	NA	NA	NA	NA	NA	NA	NA
YDL100C	0.45793	0.236	0.71086	0.113	0.722805	-0.108	0.637203	0.145	0.634984	0.146	0.684982	-0.124	0.920596	-0.03	0.766681	0.09
YDL101C	0.05817	0.974	0.05386	1.02	0.032841	1.34	0.0287484	1.45	0.06221	0.937	0.0599763	0.957	0.0360464	1.28	0.374039	-0.267
YDL102W	0.12636	-0.499	0.39287	-0.234	0.281208	-0.309	0.602121	-0.136	0.93902	-0.0195	0.460904	-0.198	0.831352	-0.0545	0.210724	-0.375
YDL103C	0.84785	0.0355	0.95891	0.0095	0.903003	0.0225	0.675657	-0.0785	0.15689	0.323	0.405644	0.165	0.22943	0.257	0.003159	-1.57
YDL104C	0.20495	-0.287	0.1012	-0.419	0.209673	-0.283	0.122767	-0.382	0.508523	-0.132	0.200339	-0.291	0.698118	0.0755	0.471542	-0.145
YDL105W	0.09399	0.836	0.1039	0.797	0.069086	0.962	0.925603	-0.0345	0.445901	0.298	0.97947	0.0095	0.121117	0.74	0.680719	0.154
YDL106C	0.17028	-0.394	0.86049	-0.0415	0.726062	-0.0835	0.135374	0.445	0.045247	0.735	0.0707114	0.607	0.0518964	0.694	0.070974	0.606
YDL107W	0.40409	-1.78	0.38847	-1.85	0.353681	-2.01	0.367088	-1.95	0.34449	-2.06	0.454267	-1.57	0.547658	-1.24	0.159337	-3.45
YDL108W	0.28084	-0.216	0.53356	-0.115	0.955116	-0.01	0.835684	0.037	0.581314	0.101	0.0736975	-0.45	0.213091	-0.26	0.133182	-0.339
YDL109C	NA	NA	NA	NA	NA	NA	NA	NA	NA	NA	NA	NA	NA	NA	NA	NA
YDL110C	0.14812	-0.484	0.01044	-1.48	0.006324	-1.78	0.006797	-1.73	0.033286	-0.948	0.185402	-0.426	0.0965355	0.599	0.326082	0.291
YDL111C	0.04162	0.61	0.04457	0.593	0.012356	0.978	0.0264962	0.732	0.1374	0.354	0.0081618	-1.14	0.660636	-0.0845	0.054032	-0.547
YDL112W	0.23107	0.287	0.40608	0.184	0.031087	0.751	0.0803409	0.503	0.66196	0.092	0.0631141	-0.56	0.369802	-0.201	0.323977	-0.225
YDL113C	0.16532	-0.36	0.16046	-0.366	0.205655	-0.317	0.235474	-0.291	0.256206	-0.275	0.001374	-2.42	0.105554	0.453	0.15809	0.368
YDL114W	0.81117	0.102	0.93246	0.036	0.423087	0.363	0.0400178	-1.4	0.227594	-0.596	0.0008076	-5.86	0.865692	0.072	0.276551	-0.522
YDL115C	0.44811	-0.153	0.46971	-0.145	0.696842	-0.0755	0.889786	-0.0265	0.243322	-0.257	0.0013111	-2.22	0.18368	0.305	0.521628	-0.128
YDL116W	0.9423	-0.014	0.39508	-0.177	0.13109	0.372	0.844758	-0.038	0.501555	-0.136	0.0729581	-0.492	0.540157	-0.123	0.150432	-0.346
YDL117W	0.90266	0.0315	0.18688	0.407	0.109958	0.54	0.271454	0.321	0.571012	-0.15	0.032124	-0.923	0.958147	-0.0135	0.96434	-0.0115
YDL118W	NA	NA	0.19878	-0.451	0.15338	0.539	NA	NA	0.027332	-1.49	NA	NA	0.328659	-0.302	NA	NA
YDL119C	0.62371	-0.094	0.88125	-0.028	0.652304	0.086	0.306463	-0.213	0.016783	-0.864	NA	NA	0.290202	0.222	0.01763	-0.848
YDL120W	0.41393	-0.188	0.47683	-0.161	0.243217	-0.289	0.183781	-0.344	0.278553	-0.263	0.0541388	-0.623	0.0629243	0.584	0.531367	-0.14
YDL121C	NA	NA	NA	NA	NA	NA	NA	NA	NA	NA	NA	NA	NA	NA	NA	NA
YDL122W	0.14996	0.331	0.03422	0.645	0.400682	0.166	0.0707946	0.476	0.34768	0.19	0.802081	0.0465	0.0004843	-3.04	0.154248	-0.326
YDL123W	0.65384	-0.0805	0.4069	-0.157	0.028384	-0.663	0.149864	-0.316	0.742196	0.0585	0.381461	-0.167	6.49e-05	-5.87	0.907358	-0.0205
YDL124W	0.5429	0.221	0.4635	0.271	0.00563	-2.43	0.362647	-0.348	0.537842	-0.225	0.375823	0.336	0.0269703	-1.35	0.207086	0.522
YDL125C	0.97576	0.0075	0.54868	0.153	0.397775	-0.225	0.0024687	2.29	0.095724	0.554	0.46897	0.189	0.026419	-0.957	0.534276	0.159
YDL126C	0.33672	-0.218	0.57041	-0.121	0.177499	-0.337	0.0499271	-0.619	0.061585	-0.566	0.336716	-0.218	0.0408038	-0.673	0.406079	0.184
YDL127W	0.17046	0.356	0.03583	0.733	0.13305	0.407	0.01037	1.18	0.101834	0.465	0.0728365	0.543	NA	NA	0.358718	0.213
YDL128W	0.74197	-0.0595	0.13446	0.34	0.312546	0.201	0.210714	0.263	0.043722	0.567	0.114365	0.368	0.194662	-0.276	0.234015	0.246
YDL129W	0.18683	0.279	0.00643	1.16	0.128682	-0.342	0.0204686	0.754	0.633056	0.086	0.162574	0.302	NA	NA	0.117546	0.358
YDL130W	0.10392	0.392	0.02822	0.686	0.044483	0.571	0.0100385	1.02	0.006566	1.19	0.0146733	0.882	0.951683	-0.011	0.751683	0.058
YDL130W-A	0.18768	-0.3	0.10134	-0.415	0.008215	-1.14	0.0090731	-1.1	0.232281	-0.263	0.0931169	0.432	0.0422564	0.61	0.262813	0.242
YDL131W	0.83173	-0.04	0.39168	0.173	0.172467	-0.311	0.489304	-0.136	0.507021	-0.13	0.0626563	-0.51	0.0088728	-1.1	0.844079	-0.037
YDL132W	0.23746	-0.319	0.91642	0.0245	0.117405	-0.474	0.589692	-0.129	0.484045	0.172	0.336351	0.246	0.0307135	-0.852	0.174453	0.385
YDL133C-A	0.05674	0.618	0.36188	0.216	0.301404	-0.251	0.0025374	2	0.018532	0.968	0.0694481	0.566	0.0405753	0.711	0.075283	0.546
YDL133W	0.28971	0.352	0.13606	0.559	0.89807	0.038	0.207278	0.441	0.119622	0.597	0.179108	0.481	0.0009027	-3.93	0.312757	0.332
YDL134C	0.3749	-0.187	0.76998	-0.0575	0.973408	-0.0065	0.747212	0.0635	0.264466	0.247	0.115766	0.4	0.436106	0.161	0.251131	0.257
YDL134C-A	0.03612	0.679	0.09015	0.458	0.271456	0.247	0.0342132	0.694	0.009047	1.15	0.0338473	0.697	0.0069135	-2.08	0.134742	-0.376
YDL135C	0.64178	0.0855	0.41854	0.155	0.857043	0.0325	0.350672	0.183	0.216686	0.26	0.233262	0.248	0.107872	0.381	0.878741	0.0275
YDL136W	0.77648	0.0595	0.19171	0.325	0.065614	0.555	0.0160638	0.977	0.011314	1.11	0.056294	0.593	0.459635	0.162	0.783695	-0.0575
YDL137W	0.74546	0.062	0.81686	-0.044	0.673714	-0.081	0.385745	-0.177	0.559954	-0.114	0.525411	-0.125	0.369833	0.184	0.481136	-0.14
YDL138W	0.08791	0.452	0.2237	0.477	0.658721	-0.152	0.36816	-0.189	0.272921	-0.24	0.480619	0.249	0.0039887	-1.51	0.175177	-0.318
YDL139C	0.64539	0.099	0.84622	0.041	0.046948	-0.648	0.577629	-0.121	0.451418	-0.168	0.781022	0.059	0.604706	-0.112	0.318015	-0.233
YDL140C	0.40537	-0.166	0.13451	0.353	0.196441	-0.286	0.197591	0.285	0.00953	1.06	0.253441	0.801	0.269306	-0.233	0.124692	-0.367
YDL141W	0.57195	0.482	0.37877	0.787	0.964788	-0.0365	NA	NA	0.575697	0.478	0.565987	0.49	0.239549	1.12	0.475893	0.62
YDL142C	0.25345	-0.231	0.32123	-0.194	0.175723	-0.289	0.559463	0.106	0.559463	0.106	0.0633592	0.477	0.190189	0.276	0.052529	0.517
YDL143W	0.34217	1.37	0.22704	1.85	0.47877	0.982	0.736752	-0.448	0.669409	0.573	0.301693	1.52	0.320444	1.45	0.573417	0.766
YDL144C	0.04449	-0.601	0.29205	0.225	0.765259	0.0575	0.15984	-0.331	0.056409	-0.544	0.357554	0.191	0.73443	-0.0655	0.351214	0.194
YDL145C	0.20126	0.447	0.94239	-0.019	0.106572	-0.68	NA	NA	0.551388	-0.166	0.250886	-0.379	0.545002	-0.169	0.307977	0.32
YDL146W	0.08877	-1.5	0.64933	-0.299	0.835011	-0.135	NA	NA	0.857891	-0.116	0.387604	-0.6	0.653542	-0.294	0.310713	0.724
YDL147W	0.00333	4.65	0.0023	5.67	0.002595	5.32	NA	NA	0.003551	4.5	0.0055996	3.52	0.0033806	4.62	0.002644	5.27
YDL148C	0.82081	-0.06	0.09237	0.742	0.936347	-0.021	0.510167	0.186	0.215734	0.425	0.699285	-0.104	0.800728	0.067	0.30038	0.327
YDL149W	0.05188	1.04	0.05576	0.998	0.07719	0.826	0.52957	-0.168	0.395237	-0.235	0.203157	-0.444	0.0849219	-0.61	0.490742	0.196
YDL150W	0.11157	-0.618	0.16971	0.496	0.840095	-0.06	0.453561	0.235	0.938135	-0.023	0.625617	0.148	0.0973698	-0.66	0.14181	0.547
YDL151C	0.11866	0.636	0.04163	1.18	0.020979	1.72	0.0425893	1.16	0.248369	-0.382	0.59811	-0.145	0.0444011	-1.14	0.050929	-1.05
YDL152W	0.95042	-0.0245	0.71545	0.146	0.229176	0.551	0.027616	-1.5	0.03584	-1.35	0.0321091	-1.41	0.0146867	-1.91	0.047726	-1.2
YDL153C	NA	NA	NA	NA	NA	NA	NA	NA	NA	NA	NA	NA	NA	NA	NA	NA
YDL154W	0.5496	0.616	0.48313	0.732	0.609888	0.52	0.909979	-0.113	0.423228	0.849	0.799909	-0.254	0.490776	0.719	0.119227	2.01
YDL155W	0.06244	0.935	0.05776	0.978	0.050089	1.06	0.224957	-0.412	0.433706	0.228	0.002255	-5.73	0.283895	0.343	1	0
YDL156W	0.50893	-0.234	0.44149	0.276	0.582871	0.191	0.48286	-0.25	0.76834	0.1	0.772747	0.0985	0.560938	0.204	0.101645	0.738
YDL157C	0.11896	0.635	0.21643	0.424	0.452451	0.217	0.42062	0.236	0.168025	0.507	0.47576	0.204	0.83822	0.054	0.067974	-0.89
YDL158C	0.70982	-0.1	0.56438	-0.16	0.655783	0.121	0.609753	0.14	0.678549	-0.112	0.0227045	-1.65	0.720472	-0.096	0.065552	-0.909
YDL159W	0.46573	1.1	0.24925	1.89	0.22955	2	0.494937	1.02	0.402533	1.29	0.39683	-1.31	0.286184	1.72	0.38627	1.34
YDL160C	0.08199	-0.797	0.06568	-0.908	0.196332	-0.455	NA	NA	0.203794	-0.443	NA	NA	0.154675	-0.536	0.076718	-0.829
YDL161W	0.05034	1.06	0.04399	1.14	0.035202	1.29	0.0781474	0.82	0.198777	0.451	0.631208	-0.131	0.0461107	1.11	0.201892	0.446
YDL162C	0.7878	-0.138	0.92026	-0.051	0.255363	0.662	NA	NA	0.552861	-0.313	NA	NA	0.531879	-0.331	0.034609	-1.77
YDL163W	0.44241	-0.484	0.3968	-0.541	0.268528	0.744	0.0500064	-1.78	0.602278	-0.318	NA	NA	0.921467	-0.0585	0.452614	-0.472
YDL164C	0.27426	-0.478	0.40598	1.67	0.360257	1.87	NA	NA	0.35699	1.88	0.42859	0.326	0.338208	1.97	0.621256	0.949
YDL165W	0.727	0.068	0.18572	0.306	0.63997	-0.092	0.217581	0.278	0.622719	0.097	0.0130572	-0.977	0.745939	0.063	0.017977	-0.866
YDL166C	0.2102	-0.264	0.09675	0.401	0.078385	0.442	0.125524	0.353	0.730318	-0.0625	0.0012177	-2.14	0.0469027	-0.552	0.007161	-1.14
YDL167C	0.44795	0.185	0.11684	0.469	0.087771	0.538	0.972249	0.008	0.675394	-0.098	0.0577941	-0.648	0.203762	0.346	0.452358	-0.183
YDL168W	0.32906	-0.215	0.40622	0.178	0.178566	0.325	0.483794	-0.147	0.139611	-0.372	0.0023253	-1.9	0.765926	-0.06	0.02767	-0.761
YDL169C	0.68374	-0.263	0.41043	-0.56	0.166179	-1.08	0.0639232	-1.71	0.178878	-1.03	0.203562	-0.956	0.477245	0.475	0.919793	0.064
YDL170W	0.59116	0.0975	0.60933	0.0925	0.006408	-1.16	0.0592705	-0.491	0.293555	-0.207	0.402587	0.158	0.0005512	-2.78	0.075261	0.443
YDL171C	0.00659	-1.19	0.1825	0.292	0.004727	-1.34	0.151956	-0.313	0.127686	0.344	0.0069083	-1.17	0.689509	-0.0715	0.478015	-0.131
YDL172C	0.86088	-0.0445	0.90735	0.0295	0.14416	-0.463	0.782259	0.0705	0.311747	-0.284	0.988969	0.0035	0.0014742	-2.83	NA	NA
YDL173W	0.25644	0.234	0.37376	0.174	0.225279	-0.255	0.583393	0.102	0.795828	0.047	0.215851	0.262	0.0026524	-1.64	0.652194	-0.083
YDL174C	0.19812	-0.749	0.33026	-0.525	0.054165	-1.07	0.193795	-0.573	0.531187	0.24	0.362964	0.365	0.161029	0.844	0.969869	-0.0185
YDL175C	0.01168	-2.37	0.18033	-0.483	0.010482	-2.51	NA	NA	NA	NA	0.0202009	-1.76	0.0148638	-2.08	NA	NA
YDL176W	0.37351	0.589	0.28729	0.73	0.03877	-2.03	0.117591	-1.24	0.445551	0.494	0.248393	0.809	NA	NA	NA	NA
YDL177C	NA	NA	0.02178	1.69	NA	NA	NA	NA	NA	NA	NA	NA	NA	NA	NA	NA
YDL178W	0.54358	0.27	0.22405	0.608	0.173987	-0.709	0.360389	-0.428	0.889914	-0.0595	0.416887	0.372	NA	NA	NA	NA
YDL179W	NA	NA	0.90803	0.301	NA	NA	NA	NA	NA	NA	NA	NA	NA	NA	NA	NA
YDL180W	0.55452	0.201	0.54177	0.208	0.320485	-0.361	0.596121	-0.179	0.569387	0.193	0.1816	0.529	0.00172	-3.47	0.099263	0.725
YDL181W	0.00532	-1.26	0.06163	-0.487	0.001037	-2.25	NA	NA	NA	NA	0.0023984	-1.67	0.0016576	-1.9	0.00239	-1.67
YDL182W	0.09244	-0.481	0.58357	-0.119	0.057457	-0.595	0.199492	-0.321	0.043471	-0.669	0.0869147	-0.495	0.0741843	-0.532	0.886954	0.03
YDL183C	0.24008	2.85	0.36431	2.07	0.349062	2.15	NA	NA	0.273987	2.6	0.485925	1.54	0.198953	3.21	0.288322	2.51
YDL184C	0.07611	0.484	0.04484	0.609	0.903735	0.0235	0.0282137	0.734	0.015466	0.924	0.023915	0.782	0.0263461	0.753	0.04019	0.636
YDL185W	0.12697	0.396	0.41635	0.176	0.176122	0.332	0.140333	0.376	0.29279	-0.207	0.52835	-0.116	0.12893	-0.341	0.17094	-0.293
YDL186W	0.98673	-0.0235	0.31168	1.59	0.870222	0.231	0.422748	1.21	0.472998	1.07	0.354228	1.43	0.585797	0.793	0.420385	1.22
YDL187C	0.2409	0.479	0.12681	0.693	0.279567	0.432	0.0717191	-0.908	0.381588	-0.335	0.211964	-0.52	0.261515	0.453	0.159414	-0.614
YDL188C	0.22977	-0.246	0.66942	-0.0765	0.505568	-0.123	0.23564	-0.242	0.56213	0.105	0.179361	0.286	0.386439	0.164	0.229772	0.245
YDL189W	0.1521	0.542	0.38113	0.262	0.125464	0.614	NA	NA	0.083033	0.791	0.004086	-4.17	0.0218989	1.68	0.021363	1.71
YDL190C	0.07703	-0.827	0.72584	0.094	0.041505	-1.18	NA	NA	0.093204	-0.738	0.388371	0.257	0.496488	0.193	NA	NA
YDL191W	0.10164	0.491	0.0648	0.603	0.090761	0.518	0.0197478	0.976	0.013188	1.14	0.116695	0.459	0.235508	0.308	0.560013	-0.135
YDL192W	0.91634	0.0185	0.19541	0.272	0.858346	0.0315	0.089224	0.409	0.038636	0.587	0.283456	0.213	0.929848	-0.0155	0.907362	0.0205
YDL193W	0.16426	0.31	0.24072	0.246	0.418948	0.157	0.106484	0.388	0.041579	0.588	0.0463902	0.562	0.0147328	0.882	0.098404	0.403
YDL194W	0.63639	-0.3	0.25824	0.799	0.759412	0.191	0.445421	0.501	0.891696	-0.0845	0.397733	0.563	NA	NA	NA	NA
YDL195W	NA	NA	NA	NA	NA	NA	NA	NA	NA	NA	NA	NA	NA	NA	NA	NA
YDL196W	0.98299	0.0135	0.77385	0.183	0.694645	0.252	0.427723	-0.536	0.684663	0.261	0.868064	0.105	0.609105	0.333	0.337542	0.667
YDL197C	0.07622	3.49	0.12511	2.76	0.092657	3.19	NA	NA	0.145467	2.55	NA	NA	0.0999101	3.08	0.061036	3.85
YDL198C	0.17363	-0.309	0.10073	-0.41	0.0199	-0.81	0.0079019	-1.14	0.019964	-0.809	0.0127347	-0.959	0.013863	-0.929	0.980824	0.0045
YDL199C	0.32188	1.53	0.36576	1.37	0.326098	1.52	0.324511	-1.52	0.536274	0.898	NA	NA	0.311081	1.57	0.433047	1.17
YDL200C	0.84626	0.061	0.63754	0.151	0.46127	0.244	0.0532041	-0.915	0.954218	0.018	0.474652	-0.236	0.938999	0.024	NA	NA
YDL201W	0.11032	0.927	0.05507	1.27	0.047643	1.35	0.0570417	1.25	0.114797	0.909	0.960293	0.022	0.418548	0.382	0.12963	-0.855
YDL202W	0.03763	-0.718	0.29166	0.252	0.82986	-0.046	0.065971	-0.567	0.047578	-0.652	0.336781	-0.225	0.0887502	-0.496	0.33143	-0.228
YDL203C	0.02248	1.66	0.02268	1.65	0.015701	2.02	0.251733	0.378	0.025382	1.55	0.933343	0.0175	0.0306718	1.4	0.065058	0.913
YDL204W	0.83046	0.284	0.6032	0.706	0.45783	1.04	0.252104	-1.74	0.636898	0.638	0.497771	0.939	0.551444	0.817	0.35742	1.33
YDL205C	0.03254	0.634	0.35999	0.177	0.018752	0.786	0.331197	-0.19	0.205072	0.266	0.0660434	0.472	0.0817629	0.429	0.07036	-0.459
YDL206W	0.02671	-1.51	0.0954	-0.621	0.165977	-0.468	NA	NA	0.16561	-0.512	0.292116	0.326	0.169497	-0.504	0.24518	0.369
YDL207W	0.38417	0.205	0.38417	0.205	0.811232	0.0525	0.276942	0.268	0.864166	0.0375	0.0376279	-0.737	0.107002	0.465	0.244846	-0.292
YDL208W	0.05805	0.818	0.03743	0.982	0.051041	0.864	0.0330103	1.03	0.144913	0.531	0.0302179	-1.07	0.769378	-0.086	0.155065	-0.512
YDL209C	0.19683	0.286	0.26318	0.237	0.649552	0.0865	0.832961	0.0395	0.062639	-0.507	NA	NA	0.0649637	-0.499	0.004607	-1.39
YDL210W	0.84928	-0.047	0.32042	0.271	0.787229	0.067	0.0408565	-0.803	0.053625	-0.717	NA	NA	0.610083	-0.129	0.02788	-0.936
YDL211C	0.0844	0.421	0.05889	0.494	0.117776	0.359	0.198687	0.27	0.749514	-0.057	0.0028956	-1.55	0.256728	0.229	0.045669	-0.55
YDL212W	0.91513	-0.0265	0.59079	0.138	0.09167	0.57	0.982334	0.0055	0.805601	0.0615	0.358718	-0.248	0.352203	-0.253	0.160244	-0.429
YDL213C	0.09854	0.488	0.04194	0.71	0.072514	0.562	0.0198167	0.955	0.169569	0.369	0.0033147	-1.84	0.115896	-0.451	0.011618	-1.17
YDL214C	0.44896	-0.576	0.62807	-0.356	0.521177	-0.48	NA	NA	0.782134	-0.2	NA	NA	0.84053	0.145	0.911356	-0.08
YDL215C	0.60435	-0.0985	0.05909	-0.516	0.065317	-0.494	0.0082292	-1.11	0.02158	-0.776	0.665538	0.0815	0.899096	-0.0235	0.303166	0.212
YDL216C	0.34071	-0.322	0.28338	-0.372	0.204732	-0.462	0.285469	-0.37	0.317623	-0.341	0.0105934	-1.69	0.474401	0.232	0.316454	-0.342
YDL217C	0.31095	0.199	0.22919	0.247	0.218015	0.255	0.914475	0.019	0.688479	-0.072	0.0053261	-1.25	0.392026	0.163	0.020742	-0.753
YDL218W	0.19019	-0.277	0.25185	0.231	0.005137	-1.26	0.17679	0.288	0.287958	-0.211	0.271841	0.219	NA	NA	0.152259	0.313
YDL219W	0.53829	0.112	0.19664	0.271	0.576165	0.101	0.1581	0.307	0.098209	0.391	0.569129	0.103	0.0022057	-1.7	0.677314	-0.0745
YDL220C	0.35295	-0.44	0.76635	0.13	0.068485	-1.14	0.156729	-0.759	0.214034	-0.633	0.985281	0.008	NA	NA	0.185999	0.689
YDL221W	0.19337	0.274	0.15851	0.307	0.632494	-0.0865	0.632494	0.0865	0.240353	0.239	0.793885	0.0465	NA	NA	0.237347	0.241
YDL222C	0.03469	-0.631	0.00772	-1.12	0.003471	-1.49	0.0020363	-1.8	0.001746	-1.9	0.0096785	-1.03	0.0010315	-2.29	0.828112	-0.0395
YDL223C	0.09344	0.477	0.55129	0.13	0.017308	-0.958	0.0013468	-2.42	0.012068	-1.1	0.0168863	-0.967	NA	NA	0.072397	-0.535
YDL224C	0.76739	0.053	0.47988	0.132	0.052849	-0.52	0.327319	0.192	0.439238	0.146	0.177473	0.29	0.0078996	-1.09	0.125136	0.35
YDL225W	0.68331	0.073	0.2472	0.234	0.882796	0.026	0.293762	0.207	0.808075	0.043	0.301424	0.203	0.0004811	-2.91	0.905145	-0.021
YDL226C	0.75669	-0.062	0.77168	0.058	0.038455	-0.662	0.691152	0.08	0.436537	0.164	0.987924	0.003	0.0067851	-1.28	0.596305	0.108
YDL227C	0.08611	-0.774	0.20315	0.333	0.235959	0.302	0.258463	0.284	0.070071	0.572	0.103342	-0.693	0.299773	-0.255	0.718656	0.0805
YDL228C	0.15877	0.462	0.07866	0.654	0.012066	-1.23	0.0415792	0.86	0.008489	1.58	0.0662542	0.706	0.493244	0.191	0.104477	0.508
YDL229W	0.38263	0.517	0.24441	0.734	0.207581	0.815	0.0862499	1.08	0.084983	1.3	0.070788	1.18	0.683625	-0.227	0.957319	-0.0245
YDL230W	0.253	-0.452	0.16367	-0.59	0.171902	-0.573	0.296898	-0.402	0.971095	0.0125	0.908947	0.0395	0.870231	0.0565	0.511567	0.237
YDL231C	0.06595	0.839	0.07365	0.799	0.089522	0.443	0.141679	0.353	0.13742	0.592	0.20055	0.479	0.282729	0.231	0.123488	0.379
YDL232W	0.20747	-0.263	0.12308	0.35	0.428244	-0.19	0.0005165	-3.63	0.797745	-0.0455	0.0160183	-1.06	0.253651	-0.294	0.22417	0.319
YDL233W	0.56737	0.121	0.21382	0.299	0.329635	0.22	0.728209	0.072	0.742439	0.068	0.555454	0.125	0.683011	0.085	0.254299	0.267
YDL234C	0.03369	-0.634	0.07934	-0.441	0.662723	-0.08	0.310252	-0.203	0.786917	0.049	0.885353	0.026	0.34543	-0.186	0.782739	-0.05
YDL235C	0.12598	0.426	0.05228	0.638	0.043178	0.691	0.0910309	0.499	0.133817	0.413	0.521384	0.145	0.442237	0.177	0.508273	0.15
YDL236W	0.62848	0.122	0.48156	0.182	0.313397	0.275	0.101635	0.536	0.546322	0.154	0.382566	0.232	0.914057	-0.0265	0.818744	0.0565
YDL237W	0.87966	0.028	0.63717	0.089	0.995676	0.001	0.0898725	-0.427	0.409776	-0.163	0.75158	-0.059	0.276393	0.227	0.982706	0.004
YDL238C	0.12689	-0.756	0.07301	-0.983	0.081004	-0.938	0.0239271	-1.56	0.024818	-1.54	0.22923	-0.54	0.23321	-0.534	0.860725	-0.068
YDL239C	0.15617	-0.324	0.20977	-0.274	0.149304	-0.332	0.0264473	-0.718	0.195458	-0.286	0.276609	0.227	0.190939	0.289	0.600881	0.0995
YDL240W	0.18547	-0.286	0.77999	0.0505	0.626145	0.0895	0.189983	0.281	0.065915	-0.478	0.192285	0.279	0.43089	-0.15	0.583073	0.101
YDL241W	0.97783	0.005	0.05782	0.507	0.158538	0.313	0.0281396	0.681	0.222968	0.256	0.0999793	0.396	0.370318	0.175	0.06287	-0.489
YDL242W	0.33635	-0.314	0.82502	-0.066	0.524414	-0.197	0.0199035	-1.29	0.185327	-0.473	NA	NA	0.451353	-0.237	0.030996	-1.08
YDL243C	0.52144	1.17	0.32128	1.92	0.1122	-0.387	0.035262	0.642	0.65329	0.803	0.0765854	-0.463	0.342223	0.194	0.623155	0.882
YDL244W	0.40686	-0.35	0.51569	-0.267	0.099737	-0.866	0.0815979	-0.951	0.637133	-0.19	0.0051628	-2.8	0.200189	-0.597	0.062738	-1.07
YDL245C	0.06179	0.5	0.17557	0.3	0.960702	-0.009	0.655935	0.083	0.353612	-0.185	0.0071664	-1.16	0.0438526	0.578	0.008147	-1.1
YDL246C	0.20063	-0.462	0.53783	-0.195	0.20499	-0.456	0.530119	-0.199	0.310535	0.342	0.0146251	-1.48	0.980307	-0.0075	0.273611	-0.377
YDL247W	0.51793	0.131	0.88001	-0.0295	0.4212	0.167	0.928537	0.0175	0.828241	-0.0425	0.0023792	-1.84	0.189417	-0.306	0.003444	-1.61
YDL248W	0.18302	-0.284	0.79208	-0.047	0.493931	-0.127	0.432405	-0.148	0.155732	0.311	0.440753	-0.145	0.18191	-0.285	0.852651	-0.033
YDR001C	0.65769	-0.102	0.36017	-0.225	0.075099	-0.567	0.0195403	-0.984	0.147658	-0.408	0.354766	0.228	0.388458	0.21	NA	NA
YDR002W	0.284	0.221	0.04496	0.574	0.411953	0.161	0.0670755	0.484	0.010755	1	0.157364	-0.32	0.2638	-0.233	0.631262	0.09
YDR003W	0.51496	0.161	0.65545	0.107	0.795871	0.0615	0.524674	0.157	0.144713	0.431	0.524674	-0.157	0.0441286	0.745	0.46421	-0.182
YDR004W	0.58754	-0.099	0.20836	0.263	0.35023	0.181	0.308049	0.201	0.023124	0.724	0.0026507	-1.61	0.75848	-0.055	0.061538	0.486
YDR005C	0.53925	-0.183	0.91567	0.0305	0.333214	0.306	0.877375	0.0445	0.844906	0.0565	0.463952	0.222	0.306696	0.328	0.018899	-1.27
YDR006C	0.24358	1.15	0.35171	0.873	0.292988	1.01	0.289814	-0.558	0.406878	0.763	0.0867837	-1.11	0.131384	1.65	0.229798	1.2
YDR007W	0.59968	0.095	0.45557	0.139	0.954717	-0.01	0.0137829	-0.876	0.098068	-0.391	0.0011058	-2.17	0.851821	-0.033	0.003015	-1.52
YDR008C	0.25287	-0.302	0.36699	-0.226	0.929346	0.0205	0.0321317	-0.83	0.075062	-0.581	0.0005207	-3.72	0.43581	-0.192	0.15314	-0.409
YDR009W	0.13573	-0.7	0.06177	-1.01	0.047984	-1.13	0.0286141	-1.39	0.148311	-0.667	0.366293	-0.363	0.14068	0.686	0.564528	0.22
YDR010C	0.15781	-0.79	0.13857	-0.847	0.106521	-0.967	NA	NA	0.677055	-0.192	NA	NA	0.0490217	1.37	0.727175	0.16
YDR011W	0.5437	0.134	0.54929	-0.133	0.168825	-0.307	0.0120612	-0.958	0.009439	-1.05	0.0071453	-1.35	0.154897	-0.322	0.033755	-0.644
YDR012W	0.17402	0.428	0.32905	0.279	0.036736	0.882	0.20466	0.389	0.060742	0.715	0.110696	0.543	0.748411	0.084	0.87765	0.04
YDR013W	0.06896	0.47	0.05438	0.521	0.159577	0.312	0.0005148	-2.91	0.598965	-0.0975	0.0002638	-3.68	0.0306717	0.66	0.026225	-0.702
YDR014W	0.98948	0.0025	0.19439	-0.294	0.245178	-0.254	NA	NA	0.012992	-0.965	NA	NA	0.299999	-0.219	0.046921	-0.584
YDR015C	0.30919	0.32	0.29348	0.333	0.15495	0.498	NA	NA	0.019581	-1.23	NA	NA	0.249253	0.373	NA	NA
YDR016C	0.77506	0.0555	0.43628	-0.16	0.028487	-0.726	NA	NA	0.008856	-1.13	NA	NA	0.248132	0.256	0.562189	-0.116
YDR017C	0.17762	0.586	0.21088	0.529	0.208329	0.533	0.118956	-0.727	0.238459	-0.49	0.0057071	-2.47	0.375052	0.346	0.692258	0.144
YDR018C	0.23905	-0.492	0.08068	-0.88	0.131911	-0.694	0.0681693	-0.949	0.681561	-0.151	0.165771	0.614	NA	NA	0.11526	0.743
YDR019C	0.2934	0.426	0.13797	0.678	0.193303	0.562	0.123415	0.718	0.062321	0.987	0.155523	0.636	0.0532384	-1.06	0.285264	-0.435
YDR020C	0.47388	0.26	0.15796	0.6	0.033305	-1.22	0.3866	0.322	0.220019	-0.493	0.421211	-0.295	NA	NA	0.247105	-0.457
YDR021W	0.10252	0.686	0.02946	1.17	0.091514	0.724	0.0598486	0.876	0.645219	-0.148	0.0694179	-0.822	NA	NA	0.096536	-0.707
YDR022C	0.51806	-0.13	0.67537	0.0825	0.005287	-1.37	0.0486998	-0.586	0.033499	-0.683	0.101188	-0.423	0.0004378	-3.31	0.697074	0.0765
YDR023W	0.90128	0.048	0.25875	0.498	0.257257	0.5	0.0909897	0.889	0.166532	0.654	0.494133	0.277	0.20573	-0.578	0.741221	-0.129
YDR024W	0.58287	0.191	0.07171	0.867	0.027894	-1.28	0.216321	0.49	0.844729	-0.0665	0.0811444	0.82	NA	NA	0.054885	0.974
YDR025W	0.06866	0.739	0.02644	1.1	0.139367	0.526	0.0142102	1.39	0.011262	1.52	0.0538337	0.82	0.798718	0.0725	0.866826	0.0475
YDR026C	0.71743	0.087	0.13084	0.457	0.035131	-0.822	0.090599	0.547	0.118273	0.481	0.324935	0.258	0.0006427	-3.55	0.830571	0.051
YDR027C	0.31501	-0.244	0.77187	-0.064	0.565666	-0.13	0.978134	0.006	0.134284	0.416	0.101606	0.478	0.0007924	-3.04	0.192347	0.341
YDR028C	0.23382	0.27	0.03513	0.678	0.231186	-0.272	0.136329	0.369	0.780346	-0.055	0.043074	0.624	0.0005954	-3.01	NA	NA
YDR029W	0.36778	0.768	0.20582	1.17	0.544823	-0.494	NA	NA	0.658061	0.354	0.424366	0.669	NA	NA	0.388587	0.73
YDR030C	0.25919	0.988	0.20546	1.15	0.077303	-0.509	0.355446	-0.774	0.011841	-1.08	0.0261089	-0.8	0.206898	-0.306	0.613259	0.398
YDR031W	0.80326	0.159	0.86168	-0.111	0.197175	0.97	0.235403	-0.869	0.93387	0.0525	0.951464	0.0385	0.492207	0.456	NA	NA
YDR032C	NA	NA	0.89833	-0.023	0.095601	0.404	0.57851	-0.103	0.023814	-0.726	0.0857692	-0.425	0.100772	-0.394	0.677692	-0.076
YDR033W	0.04056	0.791	0.06834	0.635	0.065256	0.647	0.0247016	0.964	0.25476	0.315	0.760537	0.0745	0.854693	-0.0445	0.782092	-0.0675
YDR034C	NA	NA	0.93719	-0.023	0.727223	0.103	0.636473	0.141	0.213085	-0.427	0.18565	0.464	0.136339	0.55	0.026456	1.13
YDR034C-A	0.69607	-0.0905	0.18085	0.368	0.842546	0.0455	0.264636	0.289	0.108572	0.482	0.182554	-0.366	0.172584	-0.379	0.624225	0.114
YDR034W-B	0.25776	0.255	0.34956	0.201	0.406172	-0.176	0.251959	-0.259	0.479479	-0.147	0.0248477	-0.782	0.582848	-0.111	0.005192	-1.4
YDR035W	0.80917	0.0505	0.11279	-0.431	0.414602	-0.181	0.0099786	-1.17	0.015387	-0.992	0.0048234	-1.52	0.0123896	-1.08	0.26648	-0.262
YDR036C	NA	NA	0.09511	0.729	NA	NA	NA	NA	NA	NA	NA	NA	0.0217101	1.69	NA	NA
YDR037W	0.10527	0.416	0.03665	0.66	0.018768	0.858	0.0767831	0.482	0.239749	0.263	0.16745	-0.327	0.133083	-0.37	0.081172	-0.47
YDR038C	NA	NA	0.76072	-0.144	0.268747	-0.588	NA	NA	0.101194	-1.02	0.906668	-0.055	0.374471	0.451	0.942174	-0.034
YDR039C	0.72032	0.503	0.72449	0.495	0.418067	1.2	NA	NA	0.696123	0.549	0.663462	-0.614	NA	NA	NA	NA
YDR040C	0.0394	-1.22	0.05933	-0.963	0.079452	-0.812	0.0484695	-1.08	0.981778	0.006	0.394286	0.253	0.282904	-0.344	0.073823	-0.848
YDR041W	0.70718	-0.101	NA	NA	NA	NA	NA	NA	0.212323	-0.43	NA	NA	NA	NA	0.343416	-0.29
YDR042C	0.94205	0.096	0.46187	1.03	0.892917	0.178	0.815885	-0.309	0.631434	0.648	NA	NA	0.730553	0.46	0.665216	0.582
YDR043C	0.71254	-0.145	0.25366	0.506	0.09995	0.852	0.17464	0.638	0.100196	0.851	0.996907	-0.0015	0.603447	0.206	0.521537	-0.258
YDR044W	0.15463	-0.346	0.29036	0.232	0.664859	-0.0865	0.801784	-0.0495	0.143604	0.359	0.590694	-0.109	0.633795	0.0955	0.353614	-0.199
YDR045C	0.10178	0.389	0.01091	0.968	0.007784	1.1	0.0134221	0.896	0.065783	0.475	0.012542	-0.919	0.862372	0.031	NA	NA
YDR046C	0.65975	-0.079	0.8606	-0.031	0.488414	0.128	0.0281371	0.666	0.012809	0.9	0.0030678	-1.51	0.150394	-0.315	0.015394	-0.84
YDR047W	0.20652	-0.457	0.76975	0.0905	0.905356	-0.0365	0.263156	0.391	0.757647	0.0955	NA	NA	0.895075	-0.0405	0.24912	-0.405
YDR048C	0.95561	0.0355	0.86649	0.107	0.563916	0.38	NA	NA	0.949375	0.0405	NA	NA	0.411793	-0.56	0.257989	-0.824
YDR049W	0.35278	1.74	0.27983	2.08	0.336275	1.81	0.615587	-0.881	0.36424	1.69	0.559183	1.03	0.372081	1.66	NA	NA
YDR050C	0.60392	0.117	0.21572	0.318	0.098037	0.485	0.0547192	0.63	0.013785	1.09	0.370424	0.213	0.756258	-0.0685	0.947129	0.0145
YDR051C	0.72548	0.13	0.63386	0.177	0.567065	0.215	0.0493657	1.1	0.262758	0.465	0.935495	0.0295	0.306813	0.414	0.735438	-0.125
YDR052C	0.68996	-0.0735	0.23195	0.252	0.071903	0.465	0.674569	0.0775	0.498697	0.129	0.0220651	-0.755	0.927558	-0.0165	0.014361	-0.888
YDR053W	0.42347	0.278	0.94012	-0.0245	0.206514	0.486	0.0890717	-0.758	0.518557	-0.22	0.0404564	-1.07	0.79215	0.0865	0.651056	-0.151
YDR054C	0.35245	0.19	0.97015	-0.007	0.620195	-0.095	0.0911228	-0.43	0.050099	-0.56	0.0030624	-1.61	0.961626	-0.009	0.468492	-0.143
YDR055W	0.07124	0.542	0.1021	0.46	0.081532	0.511	0.431933	0.176	0.570795	-0.123	0.0395439	-0.697	0.314336	-0.236	0.238161	-0.287
YDR056C	0.95504	-0.01	0.8881	0.025	0.910312	0.02	0.233315	-0.245	0.044668	-0.557	0.014849	-0.858	0.169686	-0.297	0.950555	-0.011
YDR057W	0.82353	-0.042	0.46931	-0.143	0.56336	-0.112	0.0012376	-2.23	0.067392	-0.494	0.0008104	-2.58	0.211	0.276	0.005765	-1.28
YDR058C	0.09043	-0.415	0.06079	-0.496	0.511447	0.124	NA	NA	0.007621	-1.12	NA	NA	0.406094	-0.161	0.303739	-0.206
YDR059C	0.25536	0.235	0.52385	0.12	0.074698	-0.455	0.0021857	-1.75	0.017199	-0.827	0.0019943	-1.81	0.0625736	-0.492	0.014504	-0.882
YDR060W	0.04745	0.921	0.01819	1.35	0.015744	1.42	0.016656	1.39	0.035727	-0.61	0.265117	-0.381	0.21085	-0.443	0.030476	-0.649
YDR061W	0.75267	0.056	0.90065	-0.022	0.319382	-0.194	7.7e-05	-5.53	0.13615	-0.332	0.0034737	-1.45	0.0340902	0.617	0.005772	-1.21
YDR062W	0.55029	-0.159	0.37148	0.249	0.449102	0.206	0.516109	0.174	0.618746	-0.131	0.159591	-0.445	0.629004	-0.127	0.873454	0.041
YDR063W	0.59258	0.116	0.97172	0.0075	0.224634	-0.299	NA	NA	0.208868	-0.314	0.0033659	-1.76	0.0738231	0.535	0.005279	-1.5
YDR064W	0.23531	0.313	0.02815	0.862	0.03365	0.803	0.0110958	1.23	0.021758	0.953	0.134243	0.433	0.400175	0.206	0.327728	0.246
YDR065W	0.18871	0.328	0.34579	0.215	0.288839	0.248	NA	NA	0.010838	-1.13	0.0008005	-2.88	0.771406	-0.061	0.008001	-1.27
YDR066C	0.17897	-0.294	0.93836	0.014	0.013837	-0.899	0.21682	-0.262	0.82163	-0.041	0.767351	0.054	0.0009807	-2.33	0.446765	-0.146
YDR067C	0.99171	0.0025	0.43988	0.198	0.0073	-1.51	0.517482	0.162	0.283692	0.291	0.918994	0.0245	0.0012337	-2.86	0.991711	-0.0025
YDR068W	0.06986	-0.456	0.32456	-0.191	0.213155	-0.257	0.24324	0.237	0.031783	0.635	0.0194462	0.768	0.044118	-0.555	0.241705	0.238
YDR069C	0.19091	-0.323	0.83942	-0.042	0.017048	-0.948	0.555615	-0.126	0.510289	-0.142	0.247844	0.274	NA	NA	0.080693	0.502
YDR070C	0.71869	-0.141	0.64474	-0.182	NA	NA	NA	NA	0.047894	-1.18	0.176911	-0.632	0.0220888	-1.61	0.696549	-0.153
YDR071C	0.23304	0.245	0.1715	0.295	0.156863	-0.31	0.594693	0.097	0.088956	0.412	0.717315	0.065	0.0207438	-0.755	0.174611	0.292
YDR072C	0.24463	-0.243	0.50052	-0.128	0.978021	0.005	0.186379	0.288	0.027002	0.698	0.0553361	0.521	0.0096223	-1.03	0.696	-0.072
YDR073W	0.6057	0.114	0.46215	0.167	0.048959	-0.65	0.105044	0.462	0.045526	0.67	0.137219	0.404	0.0007686	-3.02	0.113939	0.444
YDR074W	0.18939	-1.06	0.08387	-1.62	0.054086	-1.96	0.134521	-1.29	0.833384	-0.143	0.304823	0.774	0.057458	-1.91	0.802873	0.17
YDR075W	0.23008	0.335	0.11784	0.488	0.993359	0.002	0.339518	0.252	0.769547	0.071	0.147246	-0.435	0.0002755	-4.83	0.175357	-0.395
YDR076W	0.02921	-0.7	0.02691	-0.722	NA	NA	0.0295337	-0.696	0.01406	-0.926	0.568641	-0.11	0.0001446	-4.73	0.412792	-0.164
YDR077W	0.84774	0.034	0.30438	-0.202	0.272967	-0.219	0.276476	-0.217	0.057041	-0.5	0.189824	-0.277	0.0125946	-0.908	0.483279	-0.13
YDR078C	0.91426	0.02	0.29067	-0.22	0.103291	-0.402	0.437965	0.153	0.876104	0.029	0.0700011	0.481	0.184744	0.296	NA	NA
YDR079W	NA	NA	NA	NA	NA	NA	NA	NA	NA	NA	NA	NA	NA	NA	NA	NA
YDR080W	0.01888	-1.82	0.00808	-2.89	0.016006	-2	0.0685006	-0.886	0.01629	-1.98	0.224229	-0.413	0.403356	-0.247	0.1019	0.699
YDR081C	NA	NA	NA	NA	0.307977	0.32	NA	NA	NA	NA	NA	NA	0.0607443	0.95	0.050506	1.06
YDR082W	0.55043	0.259	0.98665	0.007	0.483675	0.308	0.770688	-0.123	0.146707	-0.759	0.30115	0.483	0.456017	0.33	0.201443	0.634
YDR083W	NA	NA	0.10457	0.688	0.516148	0.183	NA	NA	0.406433	0.245	0.258644	0.37	0.271353	0.356	0.070118	0.874
YDR084C	0.41043	-0.155	0.3275	-0.191	0.190189	-0.276	0.323303	-0.193	0.525806	0.117	0.867484	0.0295	0.307065	0.2	0.79766	0.0455
YDR085C	0.48607	-0.371	0.54563	0.317	0.350038	0.517	NA	NA	0.812935	0.12	0.307299	0.575	0.305241	0.579	0.096999	1.13
YDR086C	0.10216	0.434	0.03585	0.686	0.399948	0.18	0.0400338	0.656	0.020155	0.86	0.114785	0.41	0.112208	0.38	0.094687	-0.451
YDR087C	0.21028	0.634	0.05841	1.21	0.119322	0.867	0.0855558	1.02	0.178511	0.699	0.324163	-0.468	0.174998	-0.707	0.393298	-0.395
YDR088C	0.33268	-0.214	0.22991	-0.28	0.223679	-0.285	0.583957	0.114	0.391998	0.185	0.962329	-0.0095	0.574644	0.116	0.336469	-0.212
YDR089W	0.27545	0.253	0.14551	0.374	0.179431	0.333	0.030914	0.749	0.023224	0.838	0.014501	1	0.475363	0.155	0.496445	0.146
YDR090C	NA	NA	0.38603	0.863	0.190194	1.45	NA	NA	0.725324	0.328	NA	NA	0.225585	1.3	0.381775	0.872
YDR091C	0.57514	1.44	0.3791	2.37	0.34309	2.58	NA	NA	0.472848	1.88	NA	NA	0.456911	1.96	0.659972	1.11
YDR092W	0.06718	0.464	0.26425	-0.223	0.038494	-0.587	0.0712774	-0.452	0.269367	-0.22	0.003366	-1.46	0.653916	-0.0805	0.252726	-0.23
YDR093W	0.12409	-0.441	0.00203	2.22	0.001918	2.26	0.0118609	-1.17	0.004528	1.67	0.140642	-0.59	0.0037781	1.78	0.003943	1.75
YDR094W	0.12523	-0.354	0.28359	-0.217	0.344908	0.186	0.164774	0.306	0.082774	0.432	0.0005945	-2.76	0.0368113	0.611	0.178984	-0.292
YDR095C	0.53688	0.357	0.23079	0.774	0.173508	0.92	0.3913	0.514	0.653275	0.255	0.0473804	-1.71	0.450258	0.445	0.982789	-0.012
YDR096W	0.3747	1.11	0.59342	0.635	0.321984	1.27	NA	NA	0.365226	1.14	0.978471	-0.024	0.313521	0.995	0.369203	1.13
YDR097C	0.16802	-0.507	0.30578	0.322	0.061753	0.941	NA	NA	0.020614	-0.78	0.0067424	-1.18	0.245885	0.385	0.032841	-0.65
YDR098C	0.74524	0.0675	0.90142	-0.0255	0.886116	0.0295	0.792316	-0.0545	0.186108	0.327	0.0541737	-0.595	0.257956	0.265	0.905258	0.0245
YDR099W	0.59002	-0.136	0.42289	-0.21	0.375095	-0.236	0.160205	-0.425	0.206236	-0.367	0.311766	-0.276	0.457157	-0.194	0.696336	0.0975
YDR100W	0.25274	-0.269	0.14047	-0.38	0.08472	-0.488	0.0527674	-0.601	0.268421	-0.258	0.0957288	-0.461	0.0665071	0.543	0.380408	0.195
YDR101C	0.08077	0.832	0.03312	1.21	0.020893	1.45	0.0265459	1.32	0.094932	0.772	0.0278114	-1.3	0.065264	-0.914	0.078261	-0.843
YDR102C	0.78173	0.174	0.85907	0.111	0.649667	0.289	NA	NA	0.160138	-1.08	NA	NA	0.903079	0.076	0.177014	-1.02
YDR103W	0.5846	0.433	0.46758	0.589	0.518937	0.517	NA	NA	0.739881	-0.258	NA	NA	0.195973	1.18	0.486302	0.562
YDR104C	0.22688	1.26	0.29119	1.06	0.324797	0.971	NA	NA	0.503297	0.625	NA	NA	0.281051	1.09	0.379414	-0.85
YDR105C	0.03443	0.624	0.01505	0.86	0.009546	1.02	NA	NA	0.176104	-0.293	NA	NA	0.018585	0.794	0.000818	2.46
YDR106W	NA	NA	NA	NA	NA	NA	NA	NA	NA	NA	NA	NA	NA	NA	NA	NA
YDR107C	0.03507	0.793	0.01389	1.14	0.020185	0.985	0.0015686	-3	0.057555	-0.776	0.0050258	-1.98	0.0141552	1.13	0.013076	1.16
YDR108W	0.25323	0.625	0.30585	0.545	0.557684	0.29	NA	NA	0.332667	-0.973	NA	NA	0.197783	0.732	0.37354	-0.461
YDR109C	0.21842	0.3	0.02026	0.896	0.160254	0.36	NA	NA	0.156281	-0.366	NA	NA	0.0452306	0.652	0.133451	0.397
YDR110W	0.75991	0.639	0.6987	0.814	0.449334	1.66	NA	NA	0.622824	1.04	NA	NA	0.424357	1.77	0.437992	1.71
YDR111C	0.12547	0.512	0.01525	1.25	0.016772	1.2	NA	NA	0.150807	0.465	NA	NA	0.0329763	0.926	0.074283	0.657
YDR112W	0.50186	-0.409	0.39552	-0.532	0.758335	-0.181	NA	NA	0.271838	-0.724	NA	NA	0.549629	-0.36	0.648501	-0.271
YDR113C	0.96102	-0.011	0.84554	0.044	0.982272	0.005	NA	NA	0.130479	-0.434	0.0142731	-1.1	0.107099	0.479	0.274742	-0.278
YDR114C	0.52631	-0.391	0.88005	-0.0895	0.815929	-0.139	NA	NA	0.514669	0.402	0.219813	0.849	NA	NA	0.257385	0.765
YDR115W	0.65019	0.083	0.26542	0.227	0.062038	-0.49	0.828578	-0.039	0.08981	0.415	0.092651	0.409	NA	NA	0.045664	0.558
YDR116C	0.48294	-0.145	0.72607	0.0695	0.084919	-0.465	0.260305	-0.252	0.525722	0.13	0.0535386	0.571	0.0041143	-1.52	0.146656	0.355
YDR117C	0.54857	0.413	0.36069	0.661	0.039738	-2.19	0.200764	-1.01	0.751887	0.212	0.639397	0.318	NA	NA	0.318821	0.733
YDR118W	0.42033	-0.343	0.46284	-0.309	0.96492	0.0175	0.466768	-0.306	0.928951	-0.0355	0.281867	0.482	NA	NA	0.123706	0.788
YDR119W	0.06329	0.499	0.05244	0.541	0.021884	0.769	0.971877	0.0065	0.21165	-0.431	0.0061824	-1.23	0.617162	0.0945	0.017821	-0.833
YDR120C	0.70102	0.341	0.5875	0.489	NA	NA	0.948997	0.056	0.518077	0.59	0.266129	1.11	NA	NA	0.149053	1.57
YDR121W	0.72935	0.062	0.17757	0.289	0.914642	0.019	0.0696518	0.46	0.079709	0.433	0.665498	-0.078	NA	NA	0.762496	0.054
YDR122W	0.15614	-0.453	0.16802	-0.435	0.061764	-0.707	0.0972267	-0.774	0.072234	-0.659	0.0114321	-1.38	0.82151	0.0585	0.054856	0.999
YDR123C	0.3812	0.187	0.4253	0.168	0.318701	-0.217	0.845581	-0.0385	0.143468	-0.361	0.0779484	-0.486	0.0002323	-4.21	0.605455	0.105
YDR124W	0.231	-0.31	0.83918	-0.0455	0.141089	-0.414	0.337231	-0.236	0.29248	0.263	0.307708	0.253	0.0001787	-5.23	0.10795	0.473
YDR125C	0.48597	-0.197	0.15146	-0.48	0.038781	-0.896	0.0531751	-0.786	0.018718	-1.19	0.639237	0.129	NA	NA	0.666981	0.118
YDR126W	0.02944	-1.43	0.05331	-1.02	0.15381	-0.538	NA	NA	0.060413	-0.953	0.395781	-0.252	0.278984	0.348	0.066683	0.9
YDR127W	0.14266	0.326	0.20791	1.11	0.105725	1.6	0.0526964	-0.519	0.021584	-0.743	0.0072512	-1.12	0.0665189	1.98	0.027516	0.676
YDR128W	0.01829	-1.86	0.08886	0.675	0.395781	0.252	0.0197873	-1.78	0.219926	0.419	0.0313156	-1.38	0.041505	1.18	0.022679	1.65
YDR129C	0.29799	0.562	0.01719	2.21	0.026189	1.88	NA	NA	0.052228	1.42	0.038054	1.62	0.0080995	2.93	0.006283	3.21
YDR130C	0.78337	0.206	0.55799	0.451	0.778329	0.211	0.132693	-1.42	0.733646	0.256	0.716154	0.274	0.399237	0.674	0.133418	1.42
YDR131C	NA	NA	0.0262	1.52	0.020264	1.75	NA	NA	0.011691	2.37	0.0126813	-2.26	0.0068075	3.17	0.004607	3.91
YDR132C	0.52326	1.7	0.76661	0.159	0.539944	1.63	0.640533	-1.22	0.42391	2.18	0.0406395	-1.73	0.278561	3.13	0.226892	0.747
YDR133C	0.97792	0.0165	0.60196	0.319	0.313734	0.666	0.62158	0.301	0.582798	0.337	0.616087	0.306	0.474896	0.449	0.355166	0.601
YDR134C	0.13517	-0.334	0.19801	-0.27	0.406579	-0.157	0.468021	-0.135	0.035556	0.608	0.687887	-0.072	0.486162	-0.129	0.14491	-0.322
YDR135C	0.51362	0.218	0.18081	0.517	0.035322	1.11	0.254642	-0.418	0.305793	0.365	0.0866245	-0.52	0.0777196	0.792	0.00686	-1.42
YDR136C	0.9949	-0.0015	0.11027	-0.492	0.650604	-0.109	0.0929726	-0.534	0.128337	-0.456	0.665139	0.103	0.127244	0.459	0.957531	0.0125
YDR137W	0.44398	0.144	0.4274	0.15	0.165099	0.302	0.187244	0.281	0.475907	0.134	0.147672	0.322	0.816475	0.0415	0.232203	0.247
YDR138W	0.45491	0.334	0.62386	0.212	0.955706	-0.0235	0.470874	-0.322	0.634819	-0.206	0.0350634	-1.47	0.568129	0.25	0.497688	0.3
YDR139C	0.51229	0.126	0.09949	0.405	0.163583	0.314	0.135034	0.348	0.553754	-0.113	0.0300179	-0.676	0.91541	-0.0195	0.01484	-0.887
YDR140W	0.82338	0.0405	0.87488	0.0285	0.887908	-0.0255	0.958049	0.0095	0.578439	-0.104	0.0040723	-1.4	0.716259	-0.0665	0.058413	-0.506
YDR141C	0.38525	-0.165	0.11584	1.26	0.085941	1.46	0.327743	0.19	0.115464	-0.361	0.945651	0.012	0.115655	1.27	0.504063	0.431
YDR142C	0.84938	-0.1	0.29899	0.609	0.395404	0.48	NA	NA	0.799685	0.134	NA	NA	0.248607	0.695	0.12949	1.02
YDR143C	0.38345	1.44	0.23509	2.11	0.249704	2.03	0.397335	1.4	0.390335	1.42	NA	NA	0.292365	1.81	0.555478	0.936
YDR144C	0.85731	-0.042	0.90103	0.029	0.958907	0.012	0.121859	-0.465	0.234087	-0.321	0.003424	-1.93	0.071208	0.599	0.030547	-0.853
YDR145W	NA	NA	0.99696	-0.001	NA	NA	NA	NA	0.468452	-0.208	NA	NA	0.0554651	1	NA	NA
YDR146C	0.56057	-0.106	0.19737	0.27	0.629214	0.087	0.0990841	0.389	0.027516	0.672	0.0608859	0.485	0.474893	1.18	0.062359	0.48
YDR147W	NA	NA	0.32041	-0.309	0.488842	0.197	NA	NA	0.242624	-0.389	NA	NA	NA	NA	0.984814	0.005
YDR148C	0.04237	-0.567	0.01516	-0.848	0.011442	-0.942	0.0070614	-1.12	0.465655	-0.136	0.391789	0.163	0.0242009	0.709	0.306754	0.201
YDR149C	0.80915	-0.172	0.55918	-0.428	0.88125	-0.106	0.0726717	-1.81	0.220971	-1.01	NA	NA	0.719064	-0.258	0.080363	-1.73
YDR150W	0.06709	-0.492	0.06835	-0.488	0.098422	-0.413	0.0427157	-0.596	0.184903	-0.297	0.935859	0.015	0.393988	0.171	0.318173	-0.206
YDR151C	0.80115	0.049	0.59414	0.106	0.363851	-0.191	NA	NA	0.100193	-0.425	0.0078454	-1.19	0.720734	-0.07	0.921784	-0.019
YDR152W	0.505	-0.132	0.43583	0.158	0.613393	0.0985	0.516896	-0.128	0.028804	-0.712	0.000164	-4.58	0.150905	-0.339	0.006372	-1.26
YDR153C	0.1791	0.289	0.06244	0.485	0.059006	0.497	NA	NA	0.599756	0.096	0.0454352	-0.555	0.0941006	0.403	0.260952	0.228
YDR154C	0.32814	-0.203	0.09466	-0.425	0.023039	-0.77	0.0178633	-0.849	0.007581	-1.17	0.0107555	-1.03	0.857077	-0.034	0.717433	-0.069
YDR155C	0.79806	0.0465	0.57499	0.104	0.108181	-0.383	0.299121	-0.21	0.026222	-0.703	0.0254731	-0.711	0.574993	0.104	0.059498	0.502
YDR156W	0.12562	0.462	0.09638	0.526	0.801083	0.0595	0.0967691	-0.524	0.023975	-0.945	NA	NA	0.906838	-0.0275	0.688816	-0.0955
YDR157W	0.08856	0.412	0.06487	0.474	0.182592	0.284	0.0002139	-3.89	0.012859	-0.903	0.0107262	-0.966	0.783296	0.049	0.011644	-0.937
YDR158W	NA	NA	0.07109	-0.867	0.175054	0.493	NA	NA	0.154675	-0.536	NA	NA	0.12387	0.619	0.063492	0.926
YDR159W	0.01829	-1.86	0.24022	-0.392	0.145927	-0.557	0.275047	0.241	0.030048	-1.41	0.466521	0.15	0.112328	-0.406	0.275047	0.241
YDR160W	NA	NA	NA	NA	NA	NA	NA	NA	0.036661	1.27	NA	NA	NA	NA	NA	NA
YDR161W	0.11734	0.518	0.06949	0.663	0.04191	0.822	0.0762824	0.636	0.831352	0.0545	0.0110063	-1.38	0.184653	-0.407	0.041052	-0.828
YDR162C	0.30661	-0.206	0.61987	-0.092	0.018775	-0.801	0.332686	-0.193	0.196853	-0.278	0.699081	0.071	0.0065583	-1.18	0.722787	-0.065
YDR163W	0.61223	-0.116	0.11396	0.463	0.010448	-1.24	0.987532	-0.0035	0.196481	-0.344	0.912995	-0.0245	NA	NA	0.380434	0.213
YDR164C	0.30665	-0.237	0.82228	-0.047	0.019025	-0.917	0.489538	-0.151	0.16434	-0.355	0.579464	-0.119	0.0218838	-0.869	0.405139	-0.186
YDR165W	0.04094	1.3	0.02012	1.72	0.283637	-0.481	0.0371092	1.35	0.089338	0.925	0.210935	0.588	0.0090431	-2.32	0.48378	-0.293
YDR166C	0.16811	0.321	0.68363	0.079	0.18488	-0.304	0.734031	-0.061	0.775608	-0.051	0.138893	0.356	0.0027935	-1.7	0.470562	0.135
YDR167W	0.86154	-0.039	0.63875	0.107	0.103286	-0.483	0.594817	0.122	0.772478	0.065	0.886096	-0.032	0.0006897	-3.25	0.949946	0.014
YDR168W	NA	NA	0.08414	-0.761	0.115265	-0.655	0.336557	-0.337	0.284746	-0.384	0.706132	0.122	0.0109047	-1.73	0.673107	-0.137
YDR169C	0.19043	0.331	0.72579	0.075	0.000152	-5.24	0.0792143	-0.518	0.452597	-0.168	0.0122606	1.1	NA	NA	0.118939	0.427
YDR170C	0.05052	0.949	0.16238	0.303	0.007246	-2.01	0.27844	0.216	0.101308	0.386	0.034341	1.11	0.0073962	-1.99	0.04278	1.02
YDR170W-A	0.80675	-0.0435	0.45867	-0.138	0.556976	0.108	0.0571623	-0.5	0.014212	-0.869	0.0400872	-0.58	0.0052777	-1.25	0.067219	-0.466
YDR171W	0.09502	-0.495	0.00637	-1.45	0.000494	-3.6	0.0018099	-2.28	0.026242	-0.854	0.0189774	0.968	NA	NA	0.02416	0.882
YDR172W	0.91464	0.021	0.23119	0.272	0.147476	0.354	0.0333856	0.692	0.115179	0.402	0.102274	0.426	0.0106218	-1.07	0.309831	-0.221
YDR173C	0.75238	0.409	0.38375	1.21	NA	NA	NA	NA	0.299723	1.49	0.305065	1.47	NA	NA	0.347788	1.32
YDR174W	0.16194	0.381	NA	NA	NA	NA	0.0590772	0.619	NA	NA	0.783282	-0.0615	0.43681	0.183	0.208243	-0.33
YDR175C	0.1274	-0.387	0.22417	-0.281	0.353181	0.201	0.583535	-0.112	0.967808	-0.008	0.475286	0.149	0.179011	0.322	0.182923	0.318
YDR176W	0.98432	0.006	0.76755	-0.091	0.822018	-0.069	0.486601	-0.223	0.071032	-0.786	0.247931	0.405	0.635422	-0.148	0.913992	0.033
YDR177W	0.67798	0.086	0.60552	-0.108	0.21307	-0.298	0.883089	0.03	0.933491	0.017	0.231108	0.283	0.475378	0.153	0.634503	0.099
YDR178W	0.62366	-0.095	0.02939	-0.703	0.008643	-1.12	0.007493	-1.18	0.050283	-0.565	0.200687	0.287	0.0498621	0.567	0.792737	-0.05
YDR179C	0.95695	0.0095	0.30038	0.203	0.697233	-0.0695	0.369375	0.171	0.023326	-0.717	0.733931	-0.0605	0.292743	-0.207	0.02546	-0.693
YDR179W-A	0.87475	0.0355	0.61617	-0.115	0.923826	0.0215	0.350207	-0.229	0.346677	-0.231	0.0029021	-1.97	0.201352	-0.34	0.127494	-0.438
YDR180W	0.17895	0.288	0.06346	0.481	0.037284	0.601	0.04018	0.583	0.057709	-0.497	0.0491432	0.531	0.199624	-0.27	0.283362	0.215
YDR181C	0.00388	-1.5	0.48189	0.14	0.748702	0.0615	0.637694	0.0915	0.257844	-0.245	0.525972	-0.125	0.413098	-0.166	0.748702	0.0615
YDR182W	0.10427	0.586	0.17041	-0.454	0.667264	-0.119	0.178614	-0.442	0.703312	-0.105	0.262201	0.347	0.399683	-0.246	0.70593	0.104
YDR183W	0.27435	0.39	0.27143	0.393	0.734089	0.108	0.662434	0.14	0.136259	-0.595	0.312133	-0.355	0.182974	-0.506	0.697724	0.124
YDR184C	0.01395	0.957	0.19928	0.295	0.159716	0.335	NA	NA	0.007994	-1.18	0.169601	-0.323	NA	NA	0.014027	-0.954
YDR185C	0.05297	0.516	0.0254	0.695	0.055988	0.504	0.0420783	0.568	0.527706	0.116	0.0388245	0.587	0.852134	-0.033	0.46524	0.136
YDR186C	0.73447	0.0645	0.58262	-0.106	0.553182	-0.115	0.217707	-0.272	0.038211	-0.629	0.494905	-0.135	0.0879095	-0.439	0.061565	-0.515
YDR187C	0.84249	0.0375	0.01795	-0.846	0.719069	0.0685	0.0007413	-2.67	0.001599	-2.04	0.0180647	-0.844	0.0053934	-1.32	0.002173	-1.83
YDR188W	0.45548	0.139	0.99547	-0.001	0.382899	0.166	0.663694	-0.078	0.196162	-0.271	0.127167	-0.344	0.0939155	-0.399	0.142711	-0.324
YDR189W	0.57383	-0.162	0.6798	-0.117	0.722881	-0.1	0.76741	-0.0685	0.171282	0.383	0.388289	-0.26	0.0994257	-0.618	0.918556	0.0235
YDR190C	0.25343	0.288	0.05138	0.652	0.035983	0.755	0.042726	0.704	0.045492	0.685	0.372908	0.213	0.203164	-0.843	0.311511	-0.628
YDR191W	0.79487	-0.104	0.33827	0.418	0.720493	0.144	0.682994	0.165	0.253771	-0.519	0.536883	0.255	0.365472	-0.391	0.039478	-1.31
YDR192C	0.2618	1.04	0.84729	0.158	0.507733	0.566	0.852978	-0.152	0.399705	-0.74	0.67996	-0.343	0.538755	0.522	0.844445	-0.161
YDR193W	0.35198	-0.191	0.10534	-0.403	0.171992	0.499	0.261913	-0.24	0.030125	-1.41	0.368483	-0.271	0.121236	-0.376	0.635656	0.091
YDR194C	0.90003	0.0335	0.73134	0.0925	0.723178	0.0955	0.900026	-0.0335	0.087598	-0.623	0.647045	-0.124	0.187917	0.42	0.72047	-0.0965
YDR195W	0.40582	-0.162	0.85371	0.0335	0.145008	0.331	0.0153842	0.865	0.060728	0.499	0.165544	0.307	0.207431	0.27	0.045485	-0.565
YDR196C	0.18927	-0.395	0.2109	-0.37	0.087971	-0.587	0.0794778	-0.615	0.01746	-1.14	0.505291	0.175	0.109042	-0.53	0.391424	-0.232
YDR197W	0.63292	-0.184	0.8182	-0.087	0.404378	0.337	NA	NA	0.172387	-0.625	0.227348	0.529	0.79598	0.098	0.068879	-0.983
YDR198C	0.86335	-0.037	0.426	-0.182	0.367294	-0.21	0.211751	-0.315	0.042539	-0.687	0.0071384	-1.36	0.0740194	-0.542	0.040357	-0.702
YDR199W	0.88045	-0.0345	0.46507	0.176	0.550878	-0.142	0.0932756	-0.521	0.045031	-0.717	0.0004297	-3.94	0.227422	0.321	0.599692	-0.124
YDR200C	0.19051	-0.277	0.10981	-0.373	0.031814	-0.639	0.0764181	-0.442	0.086827	-0.416	0.0391194	-0.588	0.890194	0.0245	0.206319	-0.264
YDR201W	0.74118	-0.098	0.52961	0.192	0.82817	-0.064	0.781577	0.082	0.157117	-0.513	0.001061	-3.68	0.763774	0.089	NA	NA
YDR202C	0.24333	-0.364	0.2813	-0.329	0.154287	-0.349	0.0104527	-1.49	0.028567	-1.02	0.0295109	-1.01	0.900265	0.034	0.19765	0.303
YDR203W	0.61801	-0.0905	0.29137	1.07	0.035519	-0.611	0.0096759	-1	0.904833	-0.109	0.530579	0.115	0.142975	0.326	0.194988	0.273
YDR204W	0.13749	-0.406	0.02594	-0.845	0.008763	-1.27	0.0087631	-1.27	0.004916	-1.57	0.0096208	-1.23	0.955766	-0.012	0.247943	-0.287
YDR205W	0.54344	-0.134	0.59862	0.115	0.144662	0.471	0.190263	-0.405	0.094373	-0.584	0.0339184	-0.907	0.734529	0.0885	0.023132	0.868
YDR206W	0.15734	0.393	0.27474	0.278	0.184682	0.359	0.254209	0.349	0.081936	0.646	0.117313	-0.458	0.244986	-0.301	0.164855	-0.383
YDR207C	0.20472	0.274	0.05902	0.51	0.073528	0.85	0.0465252	0.564	0.065638	0.487	0.390672	0.169	0.306877	-0.321	0.07719	-0.826
YDR208W	0.2019	-0.266	0.17018	-0.294	0.537851	-0.158	0.022077	-1.02	0.07608	-0.614	0.0361632	-0.843	0.197307	-0.377	0.0218	-1.03
YDR209C	0.17753	0.352	0.0537	0.627	0.200156	0.328	0.140645	0.4	0.691269	-0.087	0.900508	-0.027	0.233222	0.298	0.0575	0.609
YDR210W	0.10574	0.392	0.22913	0.256	0.070763	-0.472	0.050266	0.547	0.199571	0.278	0.21964	0.263	0.0059038	-1.24	0.333618	0.195
YDR211W	0.26103	0.628	0.16753	0.827	0.356601	-0.493	NA	NA	0.60169	-0.263	0.540035	0.312	NA	NA	0.298301	0.57
YDR212W	0.33377	-0.214	0.84527	0.0395	0.098217	0.448	0.0501515	0.604	0.139605	0.376	0.201468	0.306	0.0374844	-0.681	0.788429	-0.0545
YDR213W	0.56998	0.507	0.54544	0.543	0.026564	-3.35	0.851458	0.162	0.919485	0.0875	0.381929	0.818	NA	NA	0.3497	0.884
YDR214W	0.11377	-0.377	0.06543	-0.486	0.022796	-0.749	0.0376842	-0.613	0.047766	-0.556	0.188168	-0.287	0.488433	-0.133	0.927891	-0.0165
YDR215C	0.42361	0.366	0.72416	0.0745	0.001252	-2.47	0.0875016	0.488	0.080178	-0.509	0.0863515	0.491	0.336339	0.453	0.059915	0.578
YDR216W	0.03925	-0.94	0.0057	-1.95	0.005224	-2.58	0.0115976	-1.51	0.105693	-0.608	0.246109	0.484	0.0019499	-3.67	0.133129	0.693
YDR217C	0.06355	0.528	0.13428	0.371	0.030245	0.718	0.0748991	0.491	0.815681	0.0795	0.472944	0.256	0.385381	-0.183	0.874138	0.031
YDR218C	0.83534	-0.05	0.97003	-0.009	0.001818	-2.48	0.58445	0.135	0.655545	-0.109	0.0687156	0.626	NA	NA	0.048504	0.727
YDR219C	0.39708	-0.162	0.16033	0.526	0.471569	-0.135	0.557067	0.185	0.152871	0.315	0.0711669	0.783	0.0011051	-3.76	0.210431	0.261
YDR220C	0.45445	0.581	0.82946	0.194	0.036611	-2.5	0.310269	-0.829	0.983163	-0.0155	0.257225	0.95	0.201852	-1.11	0.137728	1.38
YDR221W	0.69907	0.111	0.72705	0.0995	0.315507	-0.314	0.240381	-0.381	0.02183	-1.18	0.064349	-0.757	NA	NA	0.897038	-0.0365
YDR222W	0.08472	0.552	0.01761	1.05	0.005643	1.6	0.0083437	1.39	0.330379	0.249	0.904119	-0.028	1	0	0.130311	-0.448
YDR223W	0.51274	-0.129	0.33271	-0.201	0.096117	-0.422	0.0923565	-0.429	0.021679	-0.787	0.246405	-0.251	0.0194198	-0.821	0.719069	-0.0685
YDR224C	0.15386	0.341	0.94216	-0.014	0.074932	-0.485	0.792846	0.051	0.860493	-0.034	0.244995	0.258	0.486392	0.141	NA	NA
YDR225W	0.47711	0.144	0.81076	-0.0465	0.382024	0.182	0.993802	-0.0015	0.236401	0.264	0.215714	0.28	0.333601	0.205	0.077415	0.478
YDR226W	0.20673	0.285	0.87555	-0.03	0.173539	-0.316	0.152066	0.34	0.068532	0.5	0.449897	0.153	0.0231064	0.781	NA	NA
YDR227W	0.55613	-0.195	0.2593	0.34	0.404919	-0.237	0.426263	-0.225	0.169434	-0.444	0.419464	-0.276	0.843311	-0.0525	0.496576	0.188
YDR228C	0.4192	0.167	0.60697	-0.103	0.182719	0.311	0.104238	0.418	0.198627	0.296	0.0279227	0.736	0.116978	0.395	0.113479	0.401
YDR229W	0.55881	-0.191	0.48408	-0.231	0.335461	-0.334	0.590337	-0.175	0.945576	0.0215	0.543539	0.199	0.450815	0.252	0.273234	0.391
YDR230W	0.10298	-0.448	0.02785	-0.785	0.017473	-0.94	0.144872	-0.377	0.674056	-0.0885	0.123834	0.41	0.0961203	0.463	0.974918	0.0065
YDR231C	0.72222	-0.089	0.11195	-0.515	0.034077	-0.867	0.0615488	-0.678	0.429717	-0.208	0.324656	0.269	0.184225	0.395	0.179493	0.401
YDR232W	0.61591	-0.142	0.49583	-0.197	0.971099	0.01	0.232664	0.382	0.971099	0.01	0.230802	0.384	0.649627	0.128	0.532887	-0.179
YDR233C	0.16216	0.304	0.12359	0.352	0.085628	0.419	0.0181139	0.795	0.028067	0.671	0.22671	0.249	0.140902	0.328	0.439803	0.146
YDR234W	0.77413	0.0605	0.85068	-0.0395	0.527631	0.138	0.0993565	0.462	0.994276	-0.0015	0.817526	-0.0485	0.130985	-0.403	0.044222	-0.659
YDR235W	0.67412	-0.0755	0.41061	-0.155	0.738693	0.0595	0.541085	0.113	0.177375	0.289	0.0006576	-2.62	0.0021866	-1.72	0.317212	0.197
YDR236C	0.45126	0.142	0.86913	-0.0295	0.178588	0.29	0.650838	-0.0825	0.474515	0.134	0.762327	-0.0545	0.320156	0.196	0.049478	-0.537
YDR237W	0.35492	-0.178	0.2121	-0.26	0.077236	-0.439	0.102991	-0.384	0.160396	-0.305	0.174404	-0.291	0.0530923	0.517	0.264266	0.226
YDR238C	0.63355	0.0915	0.44904	0.154	0.102198	0.408	0.71088	0.0705	0.215722	0.272	0.235776	0.263	0.22904	-0.267	0.222518	0.273
YDR239C	0.41553	-0.155	0.17697	-0.291	0.793073	0.047	0.603363	-0.095	0.415525	0.155	0.0005615	-2.79	0.165727	-0.302	0.241998	-0.24
YDR240C	0.55782	0.107	0.2361	0.283	0.150094	0.316	0.380132	0.196	0.019865	-0.764	0.403853	-0.185	0.585861	-0.099	0.109129	-0.372
YDR241W	0.72388	0.0645	0.66523	-0.0795	0.072736	-0.46	0.0075562	-1.12	0.005442	-1.26	0.01034	-0.998	0.414384	0.157	0.598965	-0.0975
YDR242W	0.23134	-0.253	0.24861	-0.239	0.064452	-0.49	0.0919985	-0.413	0.008062	-1.09	0.0564293	-0.519	0.0964033	-0.404	0.119433	-0.364
YDR243C	0.12314	0.35	0.09458	0.398	0.439553	-0.144	0.0127985	-0.914	0.002347	-1.69	0.0229881	-0.72	0.0252936	-0.705	0.008532	-1.06
YDR244W	0.12074	-0.569	0.11033	-0.595	0.078307	-0.699	0.111089	-0.593	0.142502	-0.499	0.0048783	-1.97	0.0400842	-0.93	0.355801	0.285
YDR245W	0.2462	0.3	0.05553	0.645	0.087931	0.526	0.0537536	0.654	0.046191	0.697	0.0313162	-0.912	0.0364518	-0.768	0.306456	-0.286
YDR246W	0.11965	-0.358	0.06015	-0.492	0.049621	-0.534	0.0388181	-0.591	0.016337	-0.829	0.0053072	-1.25	0.530268	0.116	0.069806	-0.461
YDR247W	0.8388	0.069	0.64695	0.158	0.120995	0.677	0.0812199	0.819	0.363503	0.334	0.005739	-2.32	0.0196668	1.47	0.052582	0.991
YDR248C	0.94405	-0.0125	0.97088	0.0065	0.056521	-0.507	0.0617686	-0.487	0.318939	-0.196	0.134917	-0.337	NA	NA	0.245992	0.237
YDR249C	0.02493	-0.835	0.87747	-0.0325	0.858915	0.0375	NA	NA	0.535396	0.135	NA	NA	0.214584	-0.306	0.896136	-0.0275
YDR250C	0.84535	0.121	0.97108	-0.0225	0.854092	-0.115	0.602109	-0.333	0.213024	-0.909	0.437293	-0.513	0.854092	-0.114	0.974933	0.0195
YDR251W	0.74116	0.078	0.42927	0.6	0.12055	-0.469	0.652836	-0.327	0.880861	-0.107	0.142053	0.431	0.279168	0.87	0.333645	0.758
YDR252W	0.96117	-0.0205	0.87478	-0.0665	0.282654	-0.509	0.532225	-0.273	0.056426	-1.2	0.834196	0.0885	0.6492	-0.196	0.233372	-0.581
YDR253C	0.06713	0.564	0.05799	0.601	0.09079	0.492	0.0204962	0.913	0.274982	-0.264	0.0602983	0.591	0.169619	0.357	NA	NA
YDR254W	0.19279	-0.428	0.05308	-0.804	0.333326	-0.293	0.390045	-0.255	0.087393	-0.645	0.365083	0.271	0.884644	-0.04	0.800415	-0.07
YDR255C	0.02278	1.65	0.14917	-0.549	NA	NA	NA	NA	NA	NA	0.233183	0.401	NA	NA	NA	NA
YDR256C	0.33399	-0.614	0.02976	-2.14	0.03435	-2.02	0.0210346	-2.45	0.029064	-2.16	0.0535583	-1.68	0.124783	-1.14	0.320471	-0.635
YDR257C	0.39025	0.169	0.32147	0.2	0.034671	0.633	0.235897	0.25	0.253908	-0.237	0.9365	0.0145	0.0533204	-0.53	NA	NA
YDR258C	0.04633	-0.623	0.00443	-1.52	0.007117	-1.28	0.0022821	-1.92	0.005951	-1.36	0.0288099	-0.755	0.752991	0.064	0.699133	-0.079
YDR259C	0.96298	-0.014	0.56586	-0.179	0.13661	0.568	0.209576	0.446	0.184123	0.482	0.676598	-0.128	0.876442	-0.047	NA	NA
YDR260C	0.72642	-0.064	0.85125	0.034	0.282108	-0.219	0.184993	-0.288	0.009167	-1.05	0.0019012	-1.84	0.0850237	-0.429	0.228549	-0.253
YDR261C	0.21496	0.262	0.09306	0.41	0.027916	0.684	0.844507	-0.0355	0.017409	-0.822	0.0018686	-1.85	0.342977	0.188	0.014801	0.873
YDR262W	0.12656	-0.345	0.0445	-0.554	0.053223	-0.514	0.0715729	-0.452	0.062728	-0.479	0.0144866	-0.86	0.161682	-0.303	0.025468	-0.693
YDR263C	0.56599	0.163	0.43565	0.229	0.181935	0.444	0.140019	-1.13	0.782383	-0.169	0.0005353	-4.39	0.0551074	0.793	0.098234	0.612
YDR264C	0.16262	-0.34	0.08721	-0.465	0.13135	-0.381	0.0468633	-0.61	0.066166	-0.487	0.017115	-0.84	0.291666	-0.216	0.242652	0.266
YDR265W	0.21049	-0.26	0.31219	-0.198	0.116405	-0.36	0.03449	-1.06	0.008233	-1.06	0.0007573	-4.29	0.821501	0.069	0.016798	-0.812
YDR266C	0.49985	0.189	0.31126	0.301	0.064673	0.718	0.356619	0.269	0.062852	-0.727	0.0011046	-3.31	0.448193	-0.298	0.043936	-0.846
YDR267C	0.17201	-2.53	0.34814	-1.56	0.146859	-0.319	0.520122	0.118	0.068335	0.461	0.157978	-2.66	0.0063198	-1.17	NA	NA
YDR268W	0.44076	-0.148	0.00383	1.84	0.019741	-0.787	0.117067	-0.37	0.227737	-0.255	0.0903948	0.418	0.0005685	-3.61	0.058743	0.647
YDR269C	0.03979	-0.852	0.49421	0.185	NA	NA	0.120045	-0.777	0.98036	0.0095	0.0623398	1.05	NA	NA	0.017426	1.76
YDR270W	0.15588	-0.419	0.14327	-0.617	0.085603	-0.795	0.1642	-0.573	0.448297	-0.27	0.367369	0.329	0.0158099	-1.13	0.057256	0.674
YDR271C	0.04914	-0.649	0.00111	2.65	0.001462	-2.53	0.0494645	-0.681	0.259843	-0.291	0.178368	-0.35	7.93e-05	-6.68	0.023198	0.922
YDR272W	0.24241	-1.28	0.84961	-0.0615	0.076215	-0.806	0.223159	-0.46	0.249102	-0.427	0.14098	-1.76	NA	NA	NA	NA
YDR273W	0.2105	-0.454	0.34775	0.588	0.544251	-0.194	0.549534	0.355	0.353588	-0.311	0.506912	0.397	0.523827	0.38	0.454343	0.243
YDR274C	0.38716	-0.535	0.55865	-0.347	0.230778	-0.377	0.201903	-0.41	0.069498	-0.706	0.203532	-0.408	0.429104	-0.483	0.148741	0.488
YDR275W	0.28295	-0.218	0.44012	0.155	0.234706	-0.248	0.356708	0.19	0.12808	0.368	0.228041	0.265	0.4349	0.157	0.010354	1.05
YDR276C	0.95262	-0.0105	0.53982	0.112	0.033277	-0.626	0.141637	-0.327	0.539819	0.112	0.925651	-0.0165	0.617375	-0.0905	0.168053	0.297
YDR277C	0.82851	0.134	0.10842	1.3	0.04163	1.99	0.0176778	2.79	0.023772	2.49	0.0217532	2.58	0.0260445	2.4	0.089045	1.43
YDR278C	0.3693	-0.404	0.10019	-0.424	0.290833	0.49	0.263876	-0.246	0.237949	0.564	0.277648	0.507	0.537056	-0.265	0.122761	0.823
YDR279W	0.70175	-0.103	0.49118	0.191	0.112757	0.547	0.248458	0.35	0.430477	0.222	0.667288	0.116	0.375125	-0.254	0.959188	-0.0135
YDR280W	0.60216	-0.098	0.25058	0.241	0.15778	0.319	0.045923	0.568	0.088203	0.427	0.567789	-0.108	0.0952042	-0.412	0.106201	-0.391
YDR281C	0.2393	0.411	0.04092	0.985	0.106725	0.645	0.066881	-0.8	0.221586	-0.432	0.0278699	-1.15	0.407006	-0.269	0.228992	-0.423
YDR282C	0.27471	-0.367	0.42819	-0.25	0.494391	-0.212	0.294203	-0.349	0.117023	-0.605	0.315163	-0.331	0.488856	0.215	0.062963	-0.805
YDR283C	0.40143	1.43	0.39772	1.45	0.250768	2.09	0.324323	-1.73	0.563042	0.95	0.373577	-0.393	0.159569	0.706	0.083919	-0.973
YDR284C	0.29937	-0.216	0.23243	-0.258	0.067092	-0.492	0.171617	-0.31	0.097923	0.414	0.535458	0.12	0.49573	0.133	0.377514	-0.178
YDR285W	0.5458	0.257	0.06949	1.07	0.125165	0.809	0.0337509	-1.45	0.412545	0.36	NA	NA	0.10036	0.903	0.155794	0.721
YDR286C	0.26004	-0.246	0.21598	-0.278	0.0748	-0.482	0.0293338	-0.713	0.151883	-0.341	0.137146	-0.36	0.264651	-0.243	NA	NA
YDR287W	0.25558	0.351	0.22771	0.379	0.170524	0.451	0.442835	0.22	0.479225	-0.201	0.665376	-0.119	0.361979	0.268	0.098658	-0.598
YDR288W	0.1529	-0.339	0.85921	-0.034	0.933314	-0.016	0.376605	0.183	0.083295	0.458	0.637746	-0.092	0.421597	0.164	0.381115	-0.181
YDR289C	0.772	0.114	0.16687	0.662	0.117052	0.798	0.487739	0.285	0.85767	-0.0705	0.135395	0.742	0.526424	0.259	0.632915	0.192
YDR290W	0.30341	-0.73	0.40099	0.574	0.841132	-0.128	0.911225	0.071	0.693055	0.255	0.124407	-1.26	0.991219	0.007	0.22641	0.896
YDR291W	0.02377	-1.61	0.14395	0.562	0.061753	0.941	NA	NA	0.261301	0.367	NA	NA	0.0557563	0.998	0.02882	1.45
YDR292C	0.12964	-0.394	0.5554	-0.124	0.739634	0.0685	0.353631	0.207	0.136921	0.384	0.955025	0.0115	0.916094	0.0215	0.179648	-0.331
YDR293C	0.92203	0.0295	0.79316	-0.0795	0.312811	-0.338	0.73161	-0.105	0.426264	-0.255	0.570415	0.176	0.977481	-0.0085	0.018941	-1.33
YDR294C	0.78808	-0.0555	0.23935	0.278	0.342327	0.213	0.0772325	-0.509	0.092291	-0.469	0.0382011	-0.687	0.199416	0.313	0.040477	-0.671
YDR295C	0.66565	-0.093	0.36127	0.21	0.104046	0.456	0.0897889	0.489	0.12888	0.41	0.0117366	-1.12	0.344171	0.219	NA	NA
YDR296W	0.43739	-0.252	0.2091	-0.452	0.145524	-0.556	0.34344	-0.317	0.560939	-0.373	0.0330148	-1.08	0.239039	0.415	0.47365	0.468
YDR297W	0.07403	0.67	0.03562	0.913	0.026484	1.03	0.0217859	1.11	0.249667	0.35	0.0768082	-0.659	0.17938	0.43	NA	NA
YDR298C	0.20681	-0.314	0.28999	-0.25	0.615969	-0.108	0.0441824	-0.665	0.585573	-0.118	0.28384	-0.254	0.425045	0.179	0.045996	0.655
YDR299W	0.17723	0.481	0.08965	0.682	0.102873	0.639	0.421029	0.253	0.031826	-1.06	0.0030562	-2.54	0.034947	-1.02	0.007231	-1.86
YDR300C	0.48682	0.144	0.14195	0.364	0.060716	0.544	0.0779907	0.487	0.538526	-0.126	0.0079828	-1.2	0.187333	0.312	0.400886	-0.178
YDR301W	0.81793	0.061	0.03219	1.36	0.043582	1.15	NA	NA	0.123554	0.62	NA	NA	0.0959773	0.725	NA	NA
YDR302W	0.69689	-0.0875	0.77925	0.0625	0.765761	-0.0665	0.735821	-0.0755	0.041333	-0.718	0.0039322	-1.74	0.494395	-0.159	0.990984	-0.0025
YDR303C	0.11265	0.435	0.04171	0.677	0.024521	0.837	0.0629529	0.569	0.832675	-0.0445	0.0375098	-0.708	0.0774584	0.519	0.671661	-0.0905
YDR304C	0.79832	-0.0475	0.196	-0.284	0.174467	-0.304	0.244348	-0.247	0.108042	-0.391	0.0100518	-1.03	0.0949569	0.416	0.806542	0.0455
YDR305C	0.66925	-0.078	0.15654	0.314	0.688651	0.073	0.184727	0.286	0.880554	-0.027	0.0168491	-0.827	0.0581197	0.504	0.304881	-0.205
YDR306C	0.17697	1.03	0.65691	0.285	0.618764	-0.0905	0.0875698	-0.416	0.064258	0.477	0.0125019	-0.915	0.178692	0.289	0.117703	-0.361
YDR307W	0.08041	0.513	0.09665	0.471	0.267798	-0.265	0.642198	0.1	0.288648	-0.251	0.108261	0.446	0.0002613	-4.32	0.293337	0.248
YDR308C	0.66419	-0.103	0.69393	0.0935	0.024987	-0.927	0.706047	-0.0895	0.556367	-0.142	0.771541	-0.0685	0.000501	-3.82	NA	NA
YDR309C	0.08141	0.432	0.05935	0.497	0.524157	0.118	0.0566627	0.507	0.177522	0.291	0.380252	0.169	0.0014243	-2.02	0.592038	-0.0985
YDR310C	0.45531	0.155	0.31983	0.195	0.010887	-0.962	0.725263	-0.063	0.315754	-0.197	0.0298866	-0.725	0.0001501	-4.4	0.110134	-0.412
YDR311W	0.24843	0.266	0.15075	0.36	0.0569	0.571	0.29383	0.236	0.635486	-0.0975	0.0005064	-3.27	0.791629	-0.0535	0.346125	-0.207
YDR312W	0.18757	0.288	0.02395	0.736	0.001128	-2.24	0.0832323	-0.438	0.244383	-0.245	0.6066	0.0965	NA	NA	0.015046	0.879
YDR313C	NA	NA	0.34653	-0.214	NA	NA	NA	NA	NA	NA	NA	NA	NA	NA	NA	NA
YDR314C	0.03367	1.24	0.05825	0.989	0.177979	-0.574	0.932156	-0.03	0.2018	0.533	0.0593627	0.981	NA	NA	NA	NA
YDR315C	NA	NA	0.64669	0.287	NA	NA	NA	NA	NA	NA	0.177069	-1	NA	NA	NA	NA
YDR316W	0.92554	0.017	0.18358	0.291	0.048222	-0.553	0.0835565	-0.435	0.183577	-0.291	0.0783287	0.448	0.0244256	-0.727	NA	NA
YDR317W	0.99117	0.002	0.1294	0.35	0.049666	-0.543	0.184993	0.288	0.3259	-0.196	0.758822	-0.056	NA	NA	0.149034	-0.325
YDR318W	0.14319	-0.387	0.48119	-0.156	0.354293	-0.213	0.691178	0.085	0.346716	0.217	0.827905	0.046	0.661516	-0.094	0.529004	-0.138
YDR319C	0.10457	0.688	0.10262	-0.696	0.134606	0.587	NA	NA	0.142779	0.565	NA	NA	0.0367649	1.26	0.05745	0.981
YDR320C	0.10935	-0.44	0.2507	0.275	0.577497	-0.12	0.633033	0.102	0.221825	-0.298	0.611004	0.109	0.935148	0.017	0.012363	1.08
YDR321W	0.15706	0.739	0.05596	1.21	0.045748	1.32	0.0105555	-2.32	0.660359	-0.19	0.330604	0.453	0.53128	-0.275	0.579856	0.241
YDR322C-A	0.38986	-0.176	0.05604	-0.542	0.046564	-0.586	0.0332815	-0.672	0.912008	0.021	0.136247	-0.358	0.773816	0.055	0.90369	-0.023
YDR322W	0.56403	-0.105	0.57453	0.102	0.443983	-0.143	0.220741	-0.252	0.066082	-0.468	0.986401	-0.003	0.761147	-0.054	0.064186	0.474
YDR323C	0.3239	0.739	0.57163	0.396	0.169771	1.13	0.44304	-0.552	0.417936	-0.587	0.396816	0.618	1	0	0.228612	0.949
YDR324C	0.1706	0.874	0.08861	1.22	0.0518	1.54	0.0924722	1.19	0.33015	0.561	0.0651598	-1.4	0.336675	-0.552	0.025763	1.3
YDR325W	0.01925	-1.81	0.48507	-0.199	0.837222	0.047	0.455269	-0.18	0.333489	-0.298	0.0056755	-1.57	0.150922	0.407	0.077987	0.821
YDR326C	0.03351	-1.33	0.30038	-0.327	0.053581	-1.02	0.12591	0.573	0.076249	-0.832	0.0098598	-1.64	0.0591308	-0.814	0.023524	-1.18
YDR327W	0.75853	0.063	0.54649	0.127	0.453776	-0.161	0.405979	0.181	0.286959	0.243	0.310276	0.229	0.104675	0.437	0.33746	0.214
YDR328C	NA	NA	0.07077	-0.55	NA	NA	NA	NA	0.299299	-0.247	0.667138	0.0935	0.181905	-0.344	0.374351	-0.205
YDR329C	0.36801	-0.227	0.35212	-0.236	0.115566	-0.476	0.458361	-0.182	0.59213	0.128	0.565259	0.138	0.893938	0.031	0.516814	0.157
YDR330W	0.57047	-0.203	0.73625	0.118	0.660717	-0.155	NA	NA	0.988483	0.005	0.265055	-0.439	0.213778	0.506	0.103406	0.75
YDR331W	0.01204	2.33	0.04233	1.17	0.007518	3	NA	NA	0.012017	2.33	NA	NA	0.0114043	2.4	0.006257	3.32
YDR332W	0.05169	-0.766	0.027	0.997	0.489552	-0.188	NA	NA	0.814952	0.061	0.169099	-0.435	0.214392	0.378	NA	NA
YDR333C	0.97874	-0.007	0.08555	0.777	0.038547	1.23	NA	NA	0.112932	0.656	NA	NA	0.0456741	1.12	0.036352	1.27
YDR334W	0.0278	-1.48	0.17665	-0.288	0.500792	0.124	0.230481	0.245	0.15338	0.539	0.0123878	-0.911	0.169328	0.295	0.435327	0.146
YDR335W	0.06681	-0.899	0.29987	0.207	0.088965	0.759	0.775561	0.0515	0.086743	0.421	0.159603	-0.31	0.0858585	0.423	0.053398	1.02
YDR336W	NA	NA	0.0173	-1.91	NA	NA	NA	NA	0.064813	-0.915	NA	NA	0.215046	-0.426	NA	NA
YDR337W	NA	NA	0.03284	-1.35	NA	NA	NA	NA	0.014166	-2.13	NA	NA	NA	NA	NA	NA
YDR338C	NA	NA	0.11603	-0.645	0.031562	-1.38	NA	NA	0.154675	0.536	0.105814	-0.683	0.0259564	1.53	0.01419	2.13
YDR339C	0.17095	0.579	0.04283	1.11	0.036558	1.18	0.132209	0.664	0.521955	0.231	0.722998	0.124	0.788972	-0.0935	0.346579	-0.358
YDR340W	0.39345	0.179	0.56771	-0.115	0.664739	-0.086	0.806443	0.048	0.14306	-0.358	0.056769	-0.553	0.0941148	-0.441	0.449695	-0.156
YDR341C	0.24179	2.08	0.27443	1.9	0.14409	2.82	NA	NA	0.330095	1.65	NA	NA	0.291224	1.82	NA	NA
YDR342C	0.35919	-0.493	0.34697	0.508	0.033601	1.74	0.0057554	3.39	0.003258	4.15	0.002958	4.3	0.0026301	4.48	0.117833	1
YDR343C	0.42392	1.28	0.19924	2.29	0.234731	2.07	0.790122	-0.403	0.302949	1.73	NA	NA	0.328236	1.62	0.453227	1.19
YDR344C	0.01085	2.47	0.01008	2.56	NA	NA	NA	NA	0.013829	2.16	NA	NA	0.0079197	2.92	NA	NA
YDR345C	0.76102	-0.061	0.27399	0.246	0.301813	0.229	0.0004649	-3.33	0.529614	-0.13	0.447636	-0.16	0.0517398	0.587	NA	NA
YDR346C	0.65813	0.0805	0.30972	0.202	0.072767	0.455	0.19047	0.28	0.693125	0.0715	0.011091	-0.962	0.447994	0.143	0.908625	0.0205
YDR347W	0.45404	0.45	0.26035	0.729	0.186237	0.902	0.927867	0.0515	0.609008	-0.298	0.776725	-0.163	0.673879	0.244	0.717338	-0.209
YDR348C	0.64696	0.441	0.41169	0.829	0.32346	1.03	NA	NA	0.33016	1.01	0.426787	-0.799	0.130004	1.82	0.363631	0.932
YDR349C	0.01583	-2.01	0.08079	0.804	NA	NA	NA	NA	0.040342	-1.2	NA	NA	0.699285	0.104	NA	NA
YDR350C	0.12293	0.622	0.27705	0.35	NA	NA	NA	NA	0.461266	0.212	NA	NA	0.0209792	1.72	0.018094	1.87
YDR351W	0.24956	1.26	0.18634	1.51	0.127871	1.85	0.239805	1.29	0.292082	1.12	0.676726	0.403	0.15641	1.67	0.777813	0.27
YDR352W	0.07995	-0.809	0.49842	-0.192	0.542889	-0.17	0.227161	-0.409	0.067583	-0.893	0.0049872	-3.75	0.0832095	-0.79	0.156425	0.532
YDR353W	0.60741	0.141	0.94541	-0.018	0.224229	0.413	0.0862955	0.773	0.688859	-0.108	NA	NA	0.0972984	-0.719	0.68369	-0.11
YDR354W	0.2331	0.313	0.06189	0.619	NA	NA	0.0306065	0.828	0.73789	0.0765	0.101228	-0.494	0.0001195	-6.09	0.015759	-1.07
YDR355C	0.10535	0.924	0.26487	0.546	0.153966	-0.761	0.710577	0.162	0.28203	0.522	0.896693	-0.056	NA	NA	0.690818	-0.174
YDR356W	0.29945	0.205	0.04998	0.53	0.946113	0.0175	0.0065593	1.16	0.005383	1.24	0.0130472	-1.31	0.149086	-0.318	0.368997	-0.253
YDR357C	0.63606	-0.129	0.12579	-0.613	NA	NA	NA	NA	0.046628	-1.11	NA	NA	NA	NA	0.066938	-0.898
YDR358W	0.34886	-0.433	0.66567	0.186	NA	NA	0.108174	-0.895	0.915266	-0.045	0.846664	0.082	NA	NA	0.220081	0.606
YDR359C	0.36436	1.27	0.38927	1.2	0.373801	-1.24	0.738979	0.434	0.638984	0.618	0.414004	1.13	NA	NA	0.583645	0.728
YDR360W	0.73398	-0.236	0.82895	-0.149	NA	NA	0.72342	-0.246	0.917709	-0.071	0.647047	0.321	NA	NA	0.617049	0.352
YDR361C	0.17098	-0.512	0.90678	-0.036	0.245615	-0.41	0.29067	-0.364	0.134042	-0.584	0.349726	0.314	NA	NA	0.761607	-0.094
YDR362C	0.12385	0.355	0.04479	0.561	0.01612	0.84	0.0082804	1.08	0.013619	0.895	0.0878706	0.418	0.0011698	-2.17	0.446499	0.144
YDR363W	0.34662	-0.308	0.3375	-0.315	0.981314	0.007	0.702094	0.116	0.464142	0.231	0.989321	0.004	NA	NA	0.944007	-0.021
YDR363W-A	0.20726	0.268	0.26843	0.226	0.406643	-0.161	0.137474	-0.339	0.216274	-0.261	0.0556275	-0.516	0.540874	-0.114	0.602521	-0.0965
YDR364C	0.66743	-0.123	0.84894	0.0535	0.123347	0.555	0.44734	-0.226	0.239094	0.38	0.211559	0.411	NA	NA	0.404367	0.25
YDR365C	0.30578	0.322	0.32392	0.306	0.87053	0.043	0.213679	0.428	0.295099	0.332	0.764123	0.08	NA	NA	0.526274	0.178
YDR366C	0.38174	-0.173	0.21535	-0.266	0.048337	0.556	0.0024828	-1.7	0.016838	-0.844	0.882904	-0.027	0.0603393	0.506	NA	NA
YDR367W	0.4857	-0.302	0.21746	-0.596	0.567006	-0.244	0.433219	-0.344	0.932408	-0.035	0.406718	0.367	0.59122	0.228	0.266976	0.52
YDR368W	0.07465	-0.758	0.09512	-0.678	0.063895	-0.813	0.128443	-0.586	0.492975	-0.217	0.464562	-0.233	0.800695	0.0765	NA	NA
YDR369C	0.15812	0.322	0.2892	0.22	0.952566	0.011	0.784219	-0.051	0.478084	0.138	0.202757	0.279	0.469482	0.141	0.116246	0.378
YDR370C	0.79505	0.0515	0.28899	0.235	0.155241	0.347	0.132065	0.378	0.925221	0.0185	0.849515	-0.0375	0.504498	0.137	0.05034	0.589
YDR371W	0.30831	0.241	0.27859	0.26	0.045302	0.663	0.251923	0.279	0.614849	0.11	0.923091	-0.0205	0.633478	-0.104	0.564201	0.127
YDR372C	NA	NA	NA	NA	0.340901	-0.292	NA	NA	NA	NA	NA	NA	0.0171233	1.92	NA	NA
YDR373W	0.28559	0.211	0.72999	0.0615	0.085269	0.417	0.262798	-0.225	0.535215	-0.114	0.0830887	0.422	0.0750336	0.443	0.019155	0.773
YDR374C	0.43196	-0.166	0.20477	0.299	0.087383	0.467	0.0353648	0.688	0.293008	0.235	0.91008	-0.0225	0.505695	-0.138	0.336009	-0.21
YDR375C	0.0645	0.701	0.05532	0.749	0.079139	0.64	0.161578	0.449	0.766924	-0.078	0.872411	-0.042	0.890439	0.036	0.649585	-0.121
YDR376W	0.08771	-0.548	0.17622	0.383	0.492272	0.168	0.059829	-0.65	0.879655	-0.0355	0.489935	0.169	0.0891099	0.544	0.101331	0.511
YDR377W	0.61526	0.169	0.08772	0.769	0.053251	0.959	NA	NA	0.82397	-0.0735	0.289002	0.391	0.375805	0.316	0.840357	-0.0665
YDR378C	0.13615	-0.5	0.03476	-0.922	0.065358	-0.708	0.0786441	-0.652	0.411683	-0.233	NA	NA	0.609391	0.139	0.11925	-0.535
YDR379W	0.72228	-0.124	0.95736	0.0185	0.605534	0.183	0.753919	0.109	0.741179	-0.115	0.162006	-0.595	0.987314	-0.0055	0.452029	-0.276
YDR380W	0.69417	-0.133	0.3727	-0.322	0.138414	-0.623	0.120456	-0.669	0.580141	-0.19	0.0013718	-3.81	0.370163	-0.324	0.155716	-0.585
YDR381W	0.61779	0.0905	0.17355	0.292	0.178862	0.287	0.138719	0.33	0.096172	0.396	0.0703507	-0.457	0.12659	0.346	0.190063	-0.278
YDR382W	0.70925	-0.0705	0.12575	-0.366	0.081854	-0.451	0.0402198	-0.612	0.244892	-0.249	0.0032553	-1.57	0.728538	-0.0655	0.035061	-0.646
YDR383C	0.6015	0.732	0.38178	1.29	0.265287	1.73	0.942487	-0.0985	0.407727	1.21	0.978662	0.0365	0.719472	0.497	0.800804	0.346
YDR384C	0.60713	-0.0945	0.77531	0.0515	0.34429	-0.185	0.156497	-0.314	0.07294	-0.456	0.0010938	-2.22	0.125238	-0.353	0.002046	-1.78
YDR385W	0.0164	0.828	0.04509	0.555	0.008844	1.04	0.0057906	1.22	0.005102	1.27	0.0385364	0.593	0.105063	0.381	0.695767	0.0705
YDR386W	0.14364	0.331	0.03418	0.632	0.046176	0.559	0.0110778	0.974	0.008143	1.09	0.498263	0.128	0.0915247	0.414	0.062083	-0.493
YDR387C	0.26828	0.276	0.08294	0.526	0.040422	0.718	0.18861	0.346	0.65327	0.101	0.023276	-0.893	0.634857	-0.107	0.004831	-1.6
YDR388W	0.86872	-0.0305	0.38303	0.173	0.721251	0.0665	0.513643	-0.126	0.1816	0.296	0.0001249	-4.88	0.79351	-0.0485	NA	NA
YDR389W	0.40117	0.892	0.24493	1.32	0.138233	1.85	0.596181	0.539	0.440634	0.81	NA	NA	0.559639	0.597	NA	NA
YDR390C	0.61824	0.115	0.2354	0.31	0.105612	0.484	0.170566	0.377	0.106517	-0.483	NA	NA	0.73145	-0.0785	0.117122	-0.461
YDR391C	0.15309	0.5	0.08066	0.686	0.065861	0.751	0.387539	-0.263	0.09721	-0.629	NA	NA	0.319322	-0.311	0.007854	-1.73
YDR392W	0.80734	0.106	0.97311	0.0145	0.709429	0.162	0.719431	0.156	0.584304	-0.243	0.11783	-0.874	0.136142	0.811	0.670234	0.186
YDR393W	0.09329	0.402	0.20355	0.266	0.140512	0.329	0.596116	-0.0965	0.071863	-0.454	0.029839	-0.654	0.314603	0.197	0.01295	-0.901
YDR394W	0.90028	0.033	0.99393	0.002	0.251733	0.378	NA	NA	0.156867	-0.531	NA	NA	0.560015	0.162	0.101426	0.701
YDR395W	0.07455	0.658	0.05115	0.775	0.131717	0.502	NA	NA	0.047996	0.797	0.734873	-0.0895	0.270398	0.326	0.391157	-0.241
YDR396W	0.56919	0.825	0.53364	0.908	0.405204	1.25	NA	NA	0.875673	-0.22	NA	NA	0.430491	1.18	0.700305	0.548
YDR397C	0.02774	0.68	0.03443	0.624	0.044707	0.561	NA	NA	0.072134	-0.457	0.112071	-0.372	0.038894	0.594	0.012724	-0.916
YDR398W	0.92304	-0.046	0.6794	-0.2	0.622468	-0.24	0.0563695	-1.36	0.141389	-0.88	0.0979769	-1.06	0.192813	0.74	0.422886	0.407
YDR399W	0.07788	0.435	0.06002	0.488	0.129364	0.341	0.150444	0.315	0.557114	0.107	0.106924	-0.375	0.104039	0.38	0.04009	-0.578
YDR400W	0.35674	0.836	0.40563	0.742	0.235546	1.14	NA	NA	0.185187	-1.33	NA	NA	0.262956	1.06	0.449136	0.667
YDR401W	0.26155	0.241	0.34673	0.195	0.114156	0.39	0.0002058	-4.21	0.111815	-0.394	0.0025389	-1.74	0.0887133	0.439	0.019511	-0.824
YDR402C	0.56396	1.66	0.37766	2.66	0.502932	1.95	NA	NA	0.504936	1.94	0.426162	2.37	NA	NA	0.204194	4.19
YDR403W	0.08606	0.683	0.07062	0.747	0.394372	0.265	0.0866108	0.681	0.00135	-2.16	0.195586	0.446	0.0623686	-0.511	0.020555	-0.8
YDR404C	0.96838	-0.0075	0.02412	0.761	NA	NA	0.0188336	0.837	0.044804	0.593	0.976809	0.0055	NA	NA	0.035254	-0.654
YDR405W	0.00766	1.41	0.02223	0.948	NA	NA	0.0140801	1.13	0.43672	-0.189	0.732584	-0.079	NA	NA	0.014767	-1.11
YDR406W	0.91025	-0.0385	0.2783	0.22	0.273793	-0.422	0.0807147	0.437	0.132996	-0.651	0.0528659	-0.998	0.0009123	-2.38	0.2906	-0.405
YDR407C	0.37897	0.282	0.17654	0.485	0.98653	0.005	0.0869375	0.696	0.275703	0.365	0.796202	0.077	NA	NA	0.481865	-0.219
YDR408C	0.71349	0.0655	0.02285	0.723	0.021815	0.736	0.0225217	0.727	0.2299	0.246	0.801614	0.0445	NA	NA	0.788727	-0.0475
YDR409W	0.20598	0.264	0.63904	-0.116	0.580405	0.139	0.0032812	-2.04	0.011839	-1.28	0.001931	-2.46	0.0007149	-2.54	0.055896	-0.694
YDR410C	NA	NA	0.35797	-0.714	NA	NA	0.0418774	-2.3	NA	NA	NA	NA	NA	NA	0.79285	-0.188
YDR411C	0.27798	0.218	0.07548	0.446	0.793073	0.047	0.0897672	0.412	0.033018	0.632	0.0553009	0.511	NA	NA	0.111761	-0.371
YDR412W	0.84871	-0.114	0.52115	0.396	NA	NA	0.863131	-0.103	0.766629	-0.178	0.501124	0.417	NA	NA	0.196253	0.912
YDR413C	0.27873	0.215	0.42095	-0.151	0.454559	0.14	0.0651615	0.472	0.045078	0.551	0.717934	0.0645	NA	NA	0.171412	0.294
YDR414C	0.10365	-0.382	0.35865	0.176	0.979648	0.0045	0.503407	0.123	0.070955	0.455	0.327676	0.19	0.96609	-0.0075	0.307238	0.2
YDR415C	0.49404	0.15	0.99043	-0.0025	0.952208	0.0125	0.337969	-0.219	0.368815	-0.203	0.647025	-0.0975	0.612074	0.108	0.219577	0.3
YDR416W	0.26005	-0.237	0.28849	-0.22	0.875418	-0.029	0.961107	0.009	0.528711	0.121	0.129706	0.357	0.200956	0.28	0.089873	0.427
YDR417C	0.70062	0.069	0.86566	-0.03	0.774822	-0.051	0.268636	-0.222	0.941423	-0.013	0.826259	0.039	0.843693	0.035	0.16883	0.297
YDR418W	0.47666	-0.166	0.72148	0.08	0.104207	0.478	0.0679435	0.582	0.012936	1.13	0.0755943	0.555	0.843198	0.044	0.881864	-0.033
YDR419W	0.41803	-0.295	0.14561	-0.619	0.516118	-0.231	0.644199	-0.161	0.664181	0.15	0.64618	-0.16	0.363324	-0.336	0.966004	-0.0145
YDR420W	0.0693	0.491	0.04544	0.588	0.020554	0.805	0.930674	0.019	0.362998	-0.186	0.0151546	-0.904	0.231627	-0.261	0.029102	-0.704
YDR421W	0.05206	0.563	0.02405	0.769	0.017761	0.864	0.0016503	-3.08	0.003805	1.52	0.0118818	1.01	0.0926222	0.436	0.306694	-0.327
YDR422C	0.17113	-0.387	0.46457	-0.179	0.531077	-0.151	0.671158	-0.1	0.059602	0.647	0.225331	0.329	0.170353	0.388	0.325391	0.253
YDR423C	0.62985	-0.107	0.17174	-0.362	0.012297	-1.13	0.0020409	-2.17	0.001407	-2.47	0.0018873	-2.23	0.0041355	-1.68	0.046775	-0.671
YDR424C	0.06064	-0.486	0.04372	-0.558	0.071528	-0.453	0.124982	-0.347	0.693695	0.0705	0.355999	-0.177	0.129323	0.341	0.693695	0.0705
YDR425W	0.39821	0.269	0.17861	0.482	0.148011	0.535	0.079674	0.725	0.161032	0.511	0.179255	0.481	0.0763782	0.739	0.116248	0.606
YDR426C	0.71265	-0.076	0.74109	0.068	0.085537	-0.482	0.277056	-0.25	0.338571	0.214	0.259284	-0.262	0.198718	0.311	0.132866	-0.389
YDR427W	0.39246	0.178	0.32874	-0.207	0.221056	-0.263	0.186151	-0.292	0.583184	-0.104	0.0087079	-1.14	0.342616	0.201	0.008584	-1.14
YDR428C	0.49998	-0.132	0.46275	-0.145	0.180308	-0.303	0.0786677	-0.461	0.491166	-0.135	0.0010611	-2.35	0.247111	0.249	0.057074	-0.531
YDR429C	0.25864	-0.37	0.28994	0.337	0.094256	0.733	NA	NA	0.7178	-0.097	NA	NA	0.0175054	-1.9	0.795035	0.069
YDR430C	0.24252	-0.261	0.21149	-0.285	0.131702	-0.372	0.175915	-0.318	0.259906	0.249	0.0028343	-1.71	0.215114	-0.282	0.047955	-0.591
YDR431W	0.05982	0.499	0.02784	0.683	0.041134	0.584	0.0322934	0.644	0.019839	0.779	0.266353	0.227	0.0609471	0.495	0.10024	-0.395
YDR432W	0.48484	-0.149	0.96072	0.01	0.95288	-0.012	0.617366	0.104	0.081667	0.491	0.0065913	-1.33	0.134154	0.386	0.01246	-1.05
YDR433W	0.13542	0.334	0.07837	0.435	0.011458	0.941	0.0547701	0.509	0.028464	0.665	0.0020078	-1.77	0.174496	0.291	0.002452	-1.65
YDR434W	0.21518	-0.342	0.14137	-0.435	0.122186	-0.469	0.0414586	-0.762	0.478617	-0.175	0.0010483	-2.96	0.353578	-0.239	0.014627	-1.15
YDR435C	0.33269	-0.193	0.73883	-0.061	0.20164	-0.274	0.181095	-0.292	0.029622	-0.671	0.0143847	-0.886	0.433057	0.151	0.478301	-0.135
YDR436W	0.1625	-0.319	0.52844	0.122	0.325251	0.202	0.486148	0.136	0.16435	0.317	0.0121738	-0.969	0.948556	-0.012	0.086043	-0.439
YDR437W	0.99414	-0.0025	0.27913	0.415	0.652144	0.156	0.963662	0.0155	0.271823	0.423	0.177402	-0.556	0.561199	-0.204	NA	NA
YDR438W	0.37577	0.194	0.09868	0.447	0.028006	0.765	0.0792119	0.495	0.020228	-0.867	0.0016964	-2.14	0.278808	-0.247	0.125647	-0.397
YDR439W	0.05229	0.589	0.07067	0.517	0.046091	0.621	0.153959	-0.354	0.317271	-0.222	NA	NA	0.369858	0.195	0.195506	-0.309
YDR440W	0.12665	0.409	0.92955	-0.0185	0.344715	-0.216	NA	NA	0.005336	-1.47	NA	NA	0.0274972	-0.798	0.148738	-0.376
YDR441C	0.87057	-0.058	0.93941	-0.027	0.748519	0.115	0.0087945	-2.09	0.04597	-1.1	0.0058214	-2.43	0.824761	0.079	0.057063	-1.01
YDR442W	0.02842	0.924	0.02946	0.911	0.014241	1.21	NA	NA	0.013166	-1.24	0.0025672	-2.25	0.907615	0.0285	0.250171	-0.324
YDR443C	0.31783	0.71	0.19945	0.978	0.242117	0.865	0.0020815	-6.34	0.43397	-0.535	0.67224	-0.277	0.336958	0.678	0.43397	-0.535
YDR444W	0.7261	0.0655	0.06846	0.483	0.210385	0.272	0.178545	-0.301	0.149627	-0.332	0.0015279	-2.04	0.0405786	0.603	0.103626	-0.4
YDR445C	0.40266	-0.422	0.28081	-0.571	0.329324	-0.505	NA	NA	0.220331	-0.673	0.634977	0.228	0.338219	0.494	0.11174	-0.979
YDR446W	0.48472	-0.13	0.56308	0.105	0.934527	-0.0145	0.0143944	-0.864	0.009382	-1.01	0.0002132	-3.88	0.153284	0.312	NA	NA
YDR447C	0.68112	0.111	0.76135	0.081	0.766904	0.079	0.0206712	-1.74	0.051185	-1.05	0.0618671	-0.94	0.433706	0.228	0.042524	-1.16
YDR448W	0.30744	0.464	0.82941	0.0885	0.833172	0.0865	NA	NA	0.49092	-0.296	NA	NA	0.211366	0.602	0.136128	0.771
YDR449C	0.22311	-0.261	0.04458	-0.577	0.017367	-0.837	0.0026177	-1.67	0.007658	-1.13	0.0039455	-1.44	0.0384606	-0.613	0.004512	-1.37
YDR450W	0.89224	0.032	0.8756	-0.037	0.311717	0.265	0.878923	-0.036	0.173469	-0.39	0.414289	0.206	0.0049853	-1.7	NA	NA
YDR451C	0.34315	-0.2	0.68628	0.079	0.007056	-1.23	0.643458	0.091	0.704621	-0.074	0.471566	0.146	NA	NA	0.252788	0.252
YDR452W	0.31142	-0.279	0.38293	-0.234	0.123332	0.491	0.500842	0.174	0.149578	-0.445	0.540235	0.157	0.0006472	-3.69	0.4618	0.192
YDR453C	0.17938	-0.308	0.75038	0.061	0.029293	-0.707	0.73112	0.066	0.978985	0.005	0.945419	0.013	0.0008893	-2.53	0.378359	0.181
YDR454C	0.70451	0.091	0.82356	0.053	0.477103	0.177	0.666059	-0.104	0.08106	-0.574	0.14932	0.425	0.0023697	-2.23	0.080443	0.576
YDR455C	0.56965	0.378	0.31854	0.711	0.414467	-0.562	0.810727	-0.155	0.987602	0.01	0.560137	0.388	0.0098804	-3.62	0.086976	1.51
YDR456W	NA	NA	0.81346	0.0595	0.104786	0.539	0.73313	-0.0865	0.10202	-0.547	0.0760203	0.626	0.000588	-3.87	0.020392	1.08
YDR457W	0.30222	-0.235	0.28121	-0.248	0.302787	-0.554	0.0797787	-0.499	0.073432	-0.518	0.0008052	-2.82	0.665244	-0.09	0.091265	-0.469
YDR458C	NA	NA	0.84187	-0.041	0.992204	-0.002	0.876072	0.032	0.104495	0.441	0.0877438	0.479	0.0157361	-0.969	0.057994	0.576
YDR459C	0.02956	-2.03	0.00958	-3.11	0.007237	-3.45	0.0126757	-2.8	0.105292	-1.17	0.753143	0.173	0.682148	0.228	0.188371	0.861
YDR460W	NA	NA	0.19558	-0.323	NA	NA	0.214848	0.304	0.910623	-0.0235	0.0507877	0.622	0.0008668	-2.81	0.043421	0.664
YDR461W	0.60245	-0.304	0.45501	-0.449	0.306332	-0.647	0.848338	0.109	0.767985	0.169	0.276191	0.699	0.0129795	-2.89	0.155583	0.998
YDR462W	0.2798	0.777	0.13981	1.19	0.297185	0.743	0.763617	0.193	0.814414	0.15	0.130974	1.23	0.339057	0.67	0.147215	1.15
YDR463W	0.05289	-0.645	0.04487	0.691	0.452441	0.175	0.0734917	-0.56	0.053872	-0.641	0.686465	-0.0905	0.0296638	0.818	NA	NA
YDR464W	0.03406	0.618	0.04228	0.567	0.040003	0.58	0.0302069	-0.775	0.327499	-0.191	0.0118407	-0.928	0.0339191	0.74	0.028762	-0.661
YDR465C	0.20443	-0.442	0.5366	0.173	0.422231	0.235	0.0041061	-4.16	0.94541	-0.018	0.753058	0.084	0.0464052	1.11	0.066051	0.905
YDR466W	0.20949	-0.269	0.9192	-0.0185	0.012561	-0.939	0.0254162	-0.717	0.33231	-0.194	0.470791	0.139	0.0532812	0.531	0.734499	0.0625
YDR467C	0.55666	0.5	0.28179	0.997	0.244166	1.1	0.017166	-3.77	0.596749	0.447	0.696643	0.325	0.0859671	1.94	0.186257	1.31
YDR468C	0.72902	0.249	0.82911	0.154	0.670197	0.308	NA	NA	0.831274	0.152	0.445373	0.575	0.341052	0.742	0.109287	1.5
YDR469W	0.17539	0.289	0.07818	0.434	0.823407	0.0395	0.929924	-0.0155	0.005728	-1.21	0.0380965	-0.59	0.0049784	-1.27	0.020384	-0.755
YDR470C	0.52198	0.248	0.19855	0.568	0.490296	0.269	0.0514822	-1.1	0.350858	-0.379	0.168422	0.625	0.19453	0.575	0.055929	1.06
YDR471W	0.38377	1.89	0.29141	2.37	0.292233	2.37	0.499968	1.42	0.40958	1.77	0.282359	2.43	0.231737	2.78	0.30179	2.31
YDR472W	0.86084	-0.093	0.71191	0.198	0.945756	-0.036	0.0199169	-2.29	0.542951	-0.334	0.353449	0.536	0.187653	0.836	NA	NA
YDR473C	0.39668	1.05	0.25075	1.52	0.295829	1.35	0.776389	0.33	0.422912	0.985	0.242613	1.55	0.219917	1.65	0.261211	1.47
YDR474C	0.04408	-1.36	0.11948	-0.87	0.674149	-0.184	0.0119353	-2.26	0.289609	-0.513	0.131708	-0.828	0.437911	-0.355	0.417724	-0.374
YDR475C	0.33106	-0.3	0.64586	-0.125	0.795035	-0.069	0.0089962	-2.73	0.855784	-0.048	NA	NA	0.61921	0.136	0.357666	-0.279
YDR476C	NA	NA	0.31522	-0.197	0.148216	-0.319	0.218227	-0.255	0.336149	-0.187	0.0390373	-0.587	0.60483	-0.094	0.025834	-0.692
YDR477W	0.65075	0.376	0.33199	0.87	0.341389	0.851	0.104452	-1.76	0.426727	0.69	NA	NA	0.331985	0.871	0.518609	0.548
YDR478W	NA	NA	0.57172	-0.389	0.434403	0.554	0.106617	-1.42	0.69309	0.267	NA	NA	0.783936	0.184	0.612671	0.346
YDR479C	0.4993	-0.852	0.49289	0.866	0.413933	1.05	NA	NA	0.746103	0.394	NA	NA	0.631528	0.591	0.555119	0.736
YDR480W	NA	NA	0.59513	-0.393	0.6903	0.291	0.0719219	-1.84	0.773074	-0.209	0.0040327	-5.61	0.960065	0.036	0.925799	0.067
YDR481C	NA	NA	0.36033	0.277	0.054511	1.01	NA	NA	0.164184	0.515	NA	NA	0.0461841	1.11	0.213	0.429
YDR482C	NA	NA	0.03191	-0.866	0.01246	-1.24	0.0098364	-1.36	0.043327	-0.765	0.381937	-0.228	0.527049	0.158	0.172377	-0.4
YDR483W	0.94125	-0.0135	0.63644	-0.0885	0.889432	-0.0255	0.195431	-0.282	0.452905	-0.145	0.0319885	-0.658	0.0821847	0.441	0.915267	-0.0195
YDR484W	NA	NA	0.1685	-0.473	0.056466	-0.801	0.0413047	-0.913	0.092937	-0.641	0.0122906	-1.46	0.699074	0.11	0.012134	-1.47
YDR485C	0.5038	0.123	0.77239	-0.0515	0.654969	-0.0805	0.101091	0.387	0.028	0.669	0.0984063	-0.392	0.070068	0.458	0.061475	0.484
YDR486C	0.01038	1.27	0.19147	0.357	0.161912	0.393	NA	NA	0.038947	-0.761	0.0041798	-1.76	0.0816831	0.554	0.883874	0.0335
YDR487C	0.31359	0.531	0.66132	0.212	0.32273	0.519	0.208627	-0.704	0.330554	-0.509	0.674376	-0.203	0.555281	0.29	0.768392	0.141
YDR488C	0.25831	0.684	0.63761	0.255	0.718793	0.193	NA	NA	0.072174	-1.36	NA	NA	0.976691	-0.0155	0.369022	-0.518
YDR489W	0.86726	0.0875	0.23075	0.727	0.353903	0.529	NA	NA	0.484493	-0.383	NA	NA	0.672738	0.225	0.534128	0.338
YDR490C	0.62258	0.317	0.76686	-0.188	0.972081	-0.022	NA	NA	0.054026	-1.82	NA	NA	0.801523	0.159	0.499931	-0.444
YDR491C	0.38264	-0.217	0.16592	-0.39	0.084005	-0.549	0.0042918	-1.75	0.073012	-0.585	NA	NA	0.331489	0.246	0.041162	-0.747
YDR492W	0.97296	0.0115	0.43245	-0.284	0.520087	-0.228	NA	NA	0.076217	-0.847	NA	NA	0.893482	0.0455	0.365841	-0.334
YDR493W	0.26	0.451	0.35913	0.351	0.314414	0.392	0.0009338	-4.6	0.148293	-0.632	0.028777	-1.32	0.744528	0.116	0.251022	-0.461
YDR494W	0.31674	0.47	0.97175	0.015	0.754027	0.134	NA	NA	0.028256	-1.6	NA	NA	0.572206	-0.247	0.162753	-0.726
YDR495C	0.11108	0.57	0.05207	0.803	0.107194	0.58	0.0162062	1.28	0.01604	1.28	0.0995659	0.601	0.0777796	0.674	0.509251	-0.188
YDR496C	0.79823	-0.118	0.80987	0.11	0.848586	0.0875	NA	NA	0.036926	-1.55	NA	NA	0.493968	-0.327	0.11071	-0.957
YDR497C	0.33904	0.267	0.0154	-0.898	0.256508	0.244	0.0002055	-4.2	0.001123	-2.31	0.0067513	-1.65	0.0081791	-1.14	0.003465	-1.55
YDR498C	0.24971	-0.337	0.5497	-0.159	NA	NA	0.605728	0.135	0.865224	-0.0435	0.204671	0.383	0.0166021	-1.19	0.101437	0.558
YDR499W	0.34342	0.29	0.52627	0.178	NA	NA	NA	NA	0.528323	-0.177	0.542889	-0.17	NA	NA	0.035153	1.3
YDR500C	0.6481	-0.181	0.52673	-0.256	NA	NA	0.95689	0.021	0.217657	-0.561	0.402747	0.349	0.0394321	-1.28	0.428183	0.328
YDR501W	0.73238	0.133	0.26755	0.484	0.682327	0.16	0.226757	-0.541	0.709886	-0.145	0.317338	0.426	NA	NA	0.14722	0.696
YDR502C	0.0978	-0.423	0.34821	-0.195	0.170121	-0.318	0.118622	-0.385	0.277673	-0.233	0.48561	0.14	0.0411881	-0.619	NA	NA
YDR503C	0.26049	0.515	0.12807	0.782	0.200007	0.611	0.874742	-0.0635	0.23535	-0.328	0.0624936	-0.649	0.214522	0.348	0.033408	1.42
YDR504C	0.1815	-0.284	0.13114	-0.339	0.283156	-0.213	0.34129	-0.184	0.023885	-0.711	0.0668999	-0.466	0.0003135	-3.39	0.226743	0.248
YDR505C	0.62188	0.639	0.33274	1.35	0.775088	-0.365	0.798879	-0.325	0.532047	0.823	0.368001	1.24	NA	NA	0.247416	1.68
YDR506C	0.19084	-0.361	0.56033	-0.139	0.18046	0.373	0.0890739	0.536	0.658409	-0.104	0.16609	0.391	0.0022167	-2.23	0.700651	-0.09
YDR507C	0.18982	-0.466	0.2309	0.404	0.906662	0.021	0.274723	0.221	0.074852	0.45	0.372543	0.173	0.162405	0.307	0.059223	0.964
YDR508C	0.27527	-0.225	0.91946	-0.0185	0.404598	-0.163	0.110317	-0.383	0.206842	-0.272	0.0509279	-0.543	0.0117746	-0.964	0.143463	-0.335
YDR509W	0.92661	0.021	0.83722	0.047	0.018652	-1.01	0.095579	-0.4	0.24842	-0.236	0.290804	-0.27	NA	NA	0.241121	0.308
YDR510W	0.52255	0.227	0.06297	0.925	0.265693	0.431	0.0465281	-1.05	0.738486	-0.115	0.0573659	0.963	0.309494	0.385	0.032005	1.22
YDR511W	0.58512	0.334	0.503	0.415	0.431602	0.496	0.057724	-1.67	0.851327	-0.112	0.735585	0.202	0.0890843	1.38	0.536849	0.381
YDR512C	0.95776	0.055	0.67169	0.448	0.817384	0.241	0.807831	-0.254	0.798325	-0.267	0.426682	0.88	0.300947	1.2	NA	NA
YDR513W	0.61847	0.116	0.30854	0.259	0.689899	-0.0925	0.382295	0.216	0.237594	0.312	0.87322	-0.0365	0.945862	-0.0155	0.93194	0.0195
YDR514C	0.35991	0.688	0.62529	0.345	0.42086	0.593	0.0673143	-1.82	0.659364	0.31	0.276604	0.848	0.318551	0.762	NA	NA
YDR515W	0.44105	1.1	0.46221	1.04	0.41235	1.18	0.752021	-0.429	0.603194	0.718	0.382815	1.27	0.345545	1.39	0.357752	1.35
YDR516C	0.36659	2.51	0.50172	1.8	0.397856	2.32	NA	NA	0.393286	2.35	0.317631	2.83	0.28912	3.04	0.205193	3.83
YDR517W	0.74224	0.0595	0.46656	0.138	0.080577	0.436	0.46656	0.138	0.146819	-0.324	0.0501828	-0.535	0.0569561	-0.508	0.538054	-0.114
YDR518W	0.07962	0.811	0.69752	-0.081	0.653601	-0.094	0.965034	-0.009	0.156164	0.36	0.0576696	0.579	0.119495	0.414	0.030241	1.41
YDR519W	0.64523	-0.0835	0.84214	-0.0355	0.626449	0.0885	0.641447	-0.0845	0.531748	0.116	0.939423	0.0135	0.837787	0.0365	0.101715	0.388
YDR520C	0.12266	0.403	0.23042	0.282	0.166253	0.343	0.0876469	0.474	0.104581	0.436	0.341985	0.976	0.0637077	-0.547	0.128872	0.393
YDR521W	0.6839	-0.089	0.17837	-0.35	0.187496	-0.34	0.207415	-0.32	0.608704	-0.113	0.30948	0.243	0.799356	0.055	0.220521	0.308
YDR522C	NA	NA	0.19093	-0.286	0.928006	-0.0165	0.954126	-0.0105	0.053246	-0.532	0.112926	-0.379	0.223079	-0.259	0.006704	-1.18
YDR523C	0.89156	-0.0265	0.18785	0.306	0.289888	0.23	0.300218	0.224	0.57754	-0.112	0.0097385	-1.1	0.140954	-0.359	0.122477	-0.387
YDR524C	0.44098	0.195	0.46895	0.181	0.514994	0.161	0.7073	0.0905	0.284177	-0.287	0.0291826	-0.887	0.471162	-0.18	0.01202	-1.24
YDR525W	0.42673	0.268	0.55563	0.193	0.112893	0.656	0.380449	-0.3	0.474796	-0.238	0.110482	-0.663	0.276388	0.389	0.1143	-0.652
YDR525W-A	0.42204	-0.161	0.18703	-0.297	0.118912	-0.379	0.0536706	-0.544	0.225384	0.264	0.917129	-0.0195	0.49622	-0.133	0.825401	0.0415
YDR526C	NA	NA	0.78476	-0.052	0.161835	-0.325	0.337889	-0.199	0.24327	-0.254	0.0019086	-1.93	0.060278	-0.523	0.002524	-1.74
YDR527W	0.30204	-0.211	0.89355	0.0245	0.863559	0.0315	0.357269	-0.184	0.492706	0.131	0.0063008	-1.21	0.414762	0.16	0.035785	-0.629
YDR528W	0.08307	-0.423	0.07773	-0.436	0.041301	-0.573	0.0742874	-0.446	0.195213	-0.272	0.0032303	-1.49	0.265337	-0.223	0.002419	-1.65
YDR529C	0.00501	-2.19	0.32357	-0.332	0.635069	-0.148	0.0056216	-2.1	0.14853	-0.548	NA	NA	0.0060972	-2.04	0.016946	-1.4
YDR530C	NA	NA	0.25814	0.265	0.107597	0.436	0.633942	-0.1	0.172159	-0.341	0.105593	-0.44	0.0545327	-0.593	0.005875	-1.4
YDR531W	0.88603	0.146	0.41233	0.895	0.234035	1.41	NA	NA	0.465649	0.785	NA	NA	0.443609	0.83	0.677598	0.431
YDR532C	0.83191	-0.039	0.97384	-0.006	0.769755	-0.054	0.94337	-0.013	0.442921	0.149	0.0262868	-0.711	0.206504	-0.273	0.010478	-1.01
YDR533C	0.35943	-0.216	0.7521	-0.069	0.685625	-0.089	0.772679	0.063	0.276491	0.266	0.0084165	-1.29	0.0436269	0.686	0.533634	0.14
YDR534C	0.60915	0.101	0.35345	0.195	0.24842	-0.255	0.0005363	-3.07	0.003872	-1.52	NA	NA	0.314044	0.215	0.001808	-2
YDR535C	0.92037	-0.0295	0.44233	0.24	0.600966	0.158	0.0669348	-0.779	0.076272	-0.735	0.326296	-0.32	0.714031	0.11	0.096596	-0.659
YDR536W	0.90567	0.0275	0.97075	-0.0085	0.861682	-0.0405	NA	NA	0.011813	-1.22	NA	NA	0.970745	-0.0085	0.006654	-1.51
YDR537C	0.39999	0.242	0.34322	0.278	0.659963	0.12	0.129971	-0.517	0.213583	-0.391	0.268458	-0.336	0.637223	0.129	0.200886	-0.406
YDR538W	0.6263	-0.16	0.98508	0.006	0.928037	-0.029	0.0009536	-4.18	0.017946	-1.44	NA	NA	0.389178	-0.298	0.03541	-1.11
YDR539W	0.92759	0.016	0.31932	-0.194	0.60675	0.093	0.0122438	-0.915	0.111637	-0.367	0.0844561	-0.419	0.270144	0.22	0.5008	0.124
YDR540C	0.46611	-0.181	0.06571	-0.626	0.062015	-0.642	NA	NA	0.005842	-1.6	NA	NA	0.047032	-0.721	0.009487	-1.34
YDR541C	0.2651	0.229	0.94476	0.0125	0.019131	0.792	NA	NA	NA	NA	0.874715	-0.0285	0.356216	0.181	0.785238	0.0495
YDR542W	0.63395	0.21	0.98061	0.0105	0.876162	-0.0675	NA	NA	0.02694	-1.66	NA	NA	0.892502	0.0585	0.089763	-1
YDR543C	0.20219	-0.326	0.37961	-0.205	0.093029	-0.491	0.0174293	-0.982	0.185647	-0.343	0.0245374	-0.861	0.915151	0.023	0.275345	-0.266
YDR544C	0.39358	0.164	0.55541	0.109	0.08941	-0.414	0.0151053	-0.858	0.019812	-0.774	NA	NA	0.137517	-0.335	0.088948	-0.415
YDR545W	0.3276	0.213	0.05163	0.583	0.190433	0.309	0.0144463	0.964	0.022166	0.819	0.0769377	0.49	0.0687894	0.472	0.098215	0.401
YDRCTY1-2A	0.13472	0.379	0.58316	0.113	0.564546	0.119	0.0798929	0.488	0.038203	0.669	0.79596	0.052	0.592642	0.11	0.183418	-0.32
YDRCTY1-2B	0.33346	0.27	0.87939	-0.0385	0.211302	0.373	0.290197	0.301	0.118593	-0.512	0.673721	-0.108	0.0619142	-0.692	0.22752	-0.355
YDRCTY1-2C	0.93341	-0.0615	0.15627	-1.29	0.492497	-0.529	0.293172	-0.867	0.071784	-1.89	0.116172	-1.5	0.0990971	-1.63	0.317646	-0.814
YDRCTY1-2D	0.18933	0.301	0.18722	0.303	0.365879	0.189	0.206116	0.287	0.532468	0.124	0.529425	-0.125	0.538595	-0.123	0.83344	-0.0405
YDRWDELTA12	0.93527	0.026	0.80848	-0.078	0.937748	-0.025	0.859024	-0.057	0.093971	0.725	0.390751	-0.296	0.972573	-0.011	0.530134	0.209
YDRWDELTA23	0.10255	0.397	0.09342	0.415	0.214779	-0.266	0.0165058	0.849	0.259339	0.235	0.761254	-0.056	0.353612	0.185	0.027437	-0.698
YEL001C	0.46894	-0.139	0.74543	-0.0595	0.287957	-0.217	0.190054	0.284	0.164061	0.309	0.0971725	0.404	0.0171719	-0.831	0.95823	0.0095
YEL002C	0.94815	-0.0115	0.1604	0.306	0.83709	-0.0365	0.290818	0.21	0.43311	0.148	0.300284	0.205	0.0112589	-0.948	0.216093	0.257
YEL003W	0.59338	0.105	0.36774	0.187	0.062942	-0.519	0.156269	0.335	0.069788	0.496	0.176466	0.313	0.0011001	-2.36	0.69901	0.075
YEL004W	0.83716	0.052	0.66003	-0.113	0.449362	-0.202	0.741557	0.084	0.756146	-0.079	0.750293	0.081	NA	NA	0.439426	0.207
YEL005C	0.18648	-0.299	0.09698	-0.421	0.009623	-1.07	0.0462443	-0.585	0.649823	0.0875	0.144274	0.345	0.0017512	-1.98	0.739385	0.0635
YEL006W	0.27992	0.641	0.28415	0.634	0.187788	-0.831	NA	NA	0.461449	0.409	0.279317	0.642	NA	NA	0.164292	0.897
YEL007W	NA	NA	0.09955	-0.399	0.177911	0.295	0.134935	0.343	0.014342	0.887	0.0229088	0.742	0.0464891	-0.559	0.170733	0.302
YEL008W	0.51756	0.275	0.25947	0.524	0.148167	-0.735	0.29144	0.482	0.636303	-0.197	0.415323	0.355	NA	NA	0.47558	0.306
YEL009C	0.32864	-0.2	0.29808	0.217	0.232775	0.258	0.496827	0.133	0.092211	0.426	0.107469	0.396	0.404539	-0.167	0.861773	-0.0325
YEL010W	0.84082	-0.202	0.58488	0.562	NA	NA	0.923927	0.0955	0.593743	-0.549	0.743494	-0.331	NA	NA	0.876625	0.155
YEL011W	0.05304	-1.78	0.03051	-2.23	0.040646	-1.98	0.0522696	-1.79	0.852352	-0.113	0.102018	1.32	0.914269	0.0655	0.48354	0.448
YEL012W	0.02878	-1.13	0.02686	-1.16	0.008828	-1.77	0.0396275	-0.994	0.27426	-0.373	0.131487	0.579	0.0278913	-1.14	0.112964	0.624
YEL013W	0.18953	-0.279	0.7951	0.0465	0.782397	-0.0495	0.975333	0.0055	0.503498	-0.124	0.0412131	0.578	0.142629	0.327	0.61229	-0.0925
YEL014C	0.76292	0.055	0.05453	0.522	0.056536	0.514	0.0308908	0.659	0.075806	0.452	0.0640585	0.487	0.173333	0.299	0.2929	0.213
YEL015W	0.4479	-0.168	0.62985	-0.103	0.626684	0.104	0.242783	0.281	0.129677	0.404	0.119551	0.421	0.525695	0.138	0.574519	-0.121
YEL016C	0.41314	-0.16	0.38107	0.173	0.670958	0.079	0.806498	0.045	0.840081	-0.037	0.670958	0.079	0.814845	-0.043	0.540763	0.116
YEL017C-A	0.13975	0.381	0.0368	0.696	0.134293	0.389	0.0192886	0.962	0.025099	0.869	0.0823553	0.529	0.0238071	-0.827	0.507817	-0.152
YEL017W	0.71418	-0.07	0.36234	0.187	0.434028	0.157	0.903067	0.023	0.281382	0.229	0.142037	0.348	0.486002	0.138	0.114206	0.389
YEL018W	0.2699	-0.295	0.67582	0.101	0.792671	0.0625	0.136194	0.446	0.108523	0.499	0.281744	0.286	0.89407	0.0315	0.34641	-0.243
YEL019C	0.89839	0.0505	0.58134	0.224	0.450723	0.316	0.036531	-1.35	0.098401	-0.875	0.151284	-0.704	0.823509	-0.0885	0.662778	-0.175
YEL020C	0.25429	-0.23	0.06782	-0.463	0.17722	-0.288	0.450988	-0.141	0.528304	-0.116	0.394032	0.161	0.583265	0.0995	0.947908	0.0115
YEL020W-A	0.54703	-0.119	0.39192	-0.176	0.151974	-0.34	0.758016	-0.0595	0.569237	0.113	0.785309	-0.0525	0.217451	0.276	0.484571	0.141
YEL021W	0.28489	0.215	0.08869	0.416	0.067059	0.472	0.031451	0.647	0.042833	0.571	0.34691	0.184	0.884537	-0.026	0.955378	-0.01
YEL022W	0.10331	0.677	0.22123	0.349	0.265522	0.309	0.0396383	1.03	0.030229	0.898	0.115843	0.5	0.760813	0.075	0.461739	0.243
YEL023C	0.157	-0.362	0.28006	0.454	0.858588	-0.037	0.59569	0.113	0.12448	0.409	0.461653	0.161	0.562821	0.223	0.13878	0.696
YEL024W	0.15718	-0.326	0.0351	-0.647	0.067704	-0.491	0.0743394	-0.471	0.498381	0.133	0.288934	0.223	0.214324	0.272	0.310747	0.211
YEL025C	0.55537	-0.114	0.18131	0.301	0.204773	0.28	0.0880717	0.436	0.052945	0.546	0.18877	0.294	0.0567761	0.53	NA	NA
YEL026W	0.14765	0.368	0.0899	0.471	0.042451	0.653	0.0146887	0.989	0.046651	0.628	0.153012	-0.361	0.145423	-0.371	0.019341	-0.891
YEL027W	0.16765	0.326	0.07708	0.48	0.034841	0.672	0.0482651	0.588	0.012833	0.988	0.125101	0.381	0.470727	0.147	0.221734	0.276
YEL028W	0.68102	-0.0925	0.41598	-0.193	0.401326	0.199	0.908358	0.0255	0.59646	0.12	0.283057	-0.268	0.325055	0.24	0.834242	-0.0465
YEL029C	0.93627	0.017	0.42238	0.182	0.404738	0.19	0.342858	0.221	0.690345	0.086	0.155868	-0.373	0.203443	-0.32	0.010259	-1.18
YEL030W	0.51375	-0.127	0.10359	-0.403	0.14421	-0.341	0.0353131	-0.644	0.074728	-0.469	0.151595	-0.332	0.278339	-0.228	NA	NA
YEL031W	0.84493	-0.049	0.2549	0.325	0.509561	0.172	0.614362	0.129	0.148977	0.449	0.851139	0.047	0.648947	-0.116	0.304018	0.286
YEL032W	0.57459	0.364	0.86346	-0.109	0.658554	0.283	0.599441	0.095	0.052618	0.516	0.32347	0.192	0.250245	-0.232	0.402988	-0.158
YEL033W	0.77162	0.0575	0.55071	0.121	0.099391	0.434	0.192886	0.306	0.052976	0.575	0.57244	0.115	0.267292	-0.248	0.436637	-0.162
YEL034W	0.94187	0.0225	0.81265	-0.0735	0.259661	-0.396	0.633366	0.151	0.109135	0.651	0.728138	0.109	0.495165	0.22	0.372235	0.298
YEL035C	0.69024	-0.176	0.45343	0.345	0.16681	0.735	NA	NA	0.5155	-0.295	0.606404	0.23	0.119938	0.875	NA	NA
YEL036C	0.48083	-0.135	0.76754	0.0545	0.958556	-0.0095	0.231925	-0.253	0.091926	-0.418	0.0096439	-1.04	0.355051	-0.184	0.032222	-0.655
YEL037C	0.61535	0.0975	0.28178	0.229	0.161701	0.325	0.786975	0.0515	0.073628	-0.479	0.0077559	-1.16	0.591556	-0.105	0.130069	0.365
YEL038W	0.54502	-0.11	0.8276	0.0385	0.428446	-0.148	0.02401	-0.708	0.008473	-1.05	0.0003672	-3.2	0.0645982	-0.473	0.018487	-0.783
YEL039C	0.39182	-0.224	0.92277	-0.0235	0.589657	-0.135	0.186251	-0.384	0.011235	-1.3	0.0016008	-2.63	0.0441347	0.764	0.501255	0.171
YEL040W	0.11998	0.58	0.14814	0.52	0.050776	0.858	0.286876	0.345	0.262205	-0.368	0.0082772	-1.73	0.0336288	-1.02	0.038799	-0.959
YEL041W	0.15659	-0.82	0.07385	-1.18	0.072881	-1.19	0.003779	-3.74	0.028772	-1.76	NA	NA	0.897302	0.0605	0.318185	0.517
YEL042W	0.63757	0.103	0.35371	0.216	0.09101	0.489	0.115485	0.436	0.835042	0.0445	0.0492875	-0.641	0.483987	-0.157	0.116558	-0.434
YEL043W	0.3396	0.721	0.26618	0.869	0.205338	1.03	NA	NA	0.966966	-0.0285	NA	NA	0.24697	0.916	0.309083	0.778
YEL044W	0.75511	-0.0565	0.2006	-0.272	0.722553	-0.0645	0.117082	-0.365	0.334468	-0.19	0.0234086	-0.729	0.966656	-0.0075	0.67521	0.0765
YEL045C	0.76619	0.295	0.63465	0.478	0.465238	0.758	NA	NA	0.415793	-0.856	NA	NA	0.957838	-0.052	0.725174	-0.35
YEL046C	0.19466	-0.276	0.01103	-0.966	0.057333	-0.505	0.0077529	-1.1	0.003256	-1.51	0.0025424	-1.64	0.011124	-0.964	0.064158	-0.481
YEL047C	0.6014	0.0955	0.37142	0.172	0.036687	0.606	0.135444	0.336	0.09376	-0.404	0.0040238	-1.39	0.0880608	0.415	0.535715	-0.114
YEL048C	0.35362	0.2	0.2238	0.28	0.148825	-0.354	0.734733	0.0675	0.760842	-0.0605	0.826008	0.0435	0.0003786	-3.55	0.307864	-0.223
YEL049W	0.96445	0.009	0.48803	0.147	0.331502	-0.216	0.20801	0.3	0.396993	0.184	0.512791	0.138	NA	NA	0.14841	0.364
YEL050C	0.64681	-0.087	0.09902	-0.411	0.006984	-1.19	0.199914	-0.283	0.293196	-0.219	0.256603	0.241	0.0064927	-1.22	0.238761	0.253
YEL051W	0.55346	-0.125	0.47573	0.154	0.113209	-0.423	0.866347	-0.0345	0.978536	-0.0055	0.624491	-0.102	0.0145561	-0.996	0.51338	0.14
YEL052W	0.103	-0.382	0.09301	-0.401	0.0535	-0.513	0.0357558	-0.607	0.925503	0.0165	0.116911	0.359	0.018099	-0.792	0.258329	0.228
YEL053C	0.96407	-0.009	0.27445	0.247	0.904505	-0.024	0.350339	0.204	0.811166	-0.048	0.853547	0.037	0.0008948	-2.66	0.525789	0.132
YEL054C	0.47859	0.199	0.22695	0.375	0.233654	0.368	0.0249925	1.06	0.009495	1.52	0.0636745	0.72	0.74504	-0.0875	0.680539	-0.111
YEL055C	0.06342	0.541	0.01163	1.06	0.024951	0.793	0.0095539	1.14	0.016111	0.939	0.0832095	0.79	0.620544	-0.102	0.029555	1.43
YEL056W	0.19053	-0.329	0.37522	-0.201	0.131088	-0.403	0.463106	0.163	0.115854	0.429	0.0723966	0.535	0.0197491	-0.91	0.531509	0.137
YEL057C	0.09994	-0.813	0.07562	-0.924	0.029757	-1.37	0.194364	-0.572	0.736759	-0.126	0.304519	0.422	0.0031939	-3.13	0.100977	0.808
YEL058W	0.22502	-0.251	0.15901	-0.309	0.488672	-0.129	0.788295	-0.048	0.083082	0.427	0.0693329	0.462	0.017216	-0.812	0.174047	-0.293
YEL059C-A	0.33722	0.192	0.22427	0.258	0.072	-0.466	0.399194	0.165	0.132016	0.349	0.352305	-0.185	NA	NA	0.797561	-0.047
YEL059W	0.78923	-0.048	0.98658	0.003	0.023246	-0.727	0.13114	-0.343	0.188586	-0.281	0.152274	-0.317	NA	NA	0.437988	-0.147
YEL060C	0.05634	-0.517	0.05291	-0.531	0.067834	-0.477	0.0600622	-0.503	0.650248	-0.084	0.0668259	0.548	0.502452	0.146	0.285568	0.218
YEL061C	0.14847	-0.37	0.24036	-0.278	0.097471	0.394	0.334703	0.188	0.122076	-0.352	0.194093	-0.319	0.59169	0.113	0.682453	-0.0735
YEL062W	0.19092	-0.275	0.15278	-0.312	0.47187	-0.133	0.49017	0.128	0.249756	-0.232	0.266173	0.223	0.252949	0.23	0.801698	-0.0445
YEL063C	0.23271	-0.243	0.08382	-0.42	0.697233	-0.0695	0.0606884	-0.485	0.138924	-0.328	0.474591	-0.132	0.0501763	-0.526	0.673372	-0.0755
YEL064C	0.37087	-0.182	0.20855	-0.278	0.579849	-0.107	0.190067	0.294	0.197912	0.287	0.177439	0.306	0.163921	0.32	0.086259	0.442
YEL065W	0.07788	-0.499	0.02585	-0.79	0.021017	-0.856	0.0964432	-0.452	0.721119	0.073	0.454095	-0.16	0.112286	-0.42	0.092493	0.461
YEL066W	0.46444	-0.149	0.98969	-0.0025	0.399068	-0.175	0.772223	-0.0565	0.749258	-0.0625	0.287267	-0.231	0.952638	0.0115	0.887243	-0.0275
YEL067C	0.86258	0.0325	0.51417	0.128	0.796901	-0.0485	0.378414	-0.179	0.25081	-0.246	0.968048	-0.0075	0.397244	-0.17	0.442908	0.152
YEL068C	0.20917	-0.261	0.90736	-0.0205	0.043158	-0.561	0.238622	-0.24	0.465566	-0.136	0.562116	0.105	0.160916	0.304	0.244743	0.235
YEL069C	0.60899	0.664	0.30911	1.43	0.277905	1.55	NA	NA	0.438287	1.04	0.282403	1.53	0.354039	1.28	0.226218	1.78
YEL070W	0.09072	-0.793	0.09792	-0.765	0.061834	-0.942	0.155109	-0.606	0.827079	0.0755	0.0250947	1.36	0.0171681	1.58	0.072014	0.88
YEL071W	0.81674	0.041	0.37065	-0.171	0.354246	-0.178	0.0176268	-0.798	0.049414	-0.53	0.516925	0.119	0.632926	0.086	0.336385	-0.186
YEL072W	0.36907	0.225	0.7604	0.071	0.876272	0.036	0.95852	0.012	0.129861	0.446	0.397391	0.21	0.45362	0.183	0.45362	0.183
YEL073C	0.21436	0.427	0.08705	0.769	0.065676	0.908	0.0705314	0.871	0.201264	0.447	0.171992	0.499	0.170988	0.501	NA	NA
YEL074W	0.99136	-0.0035	0.80446	-0.0805	0.56458	0.192	0.54958	0.2	0.699764	0.126	0.479329	0.24	0.5608	0.195	0.85922	-0.0575
YEL075C	0.3877	-0.164	0.73056	0.0615	0.212853	0.259	0.426926	0.15	0.160865	-0.304	0.686102	-0.0725	0.205079	-0.265	NA	NA
YEL076C	0.32691	-0.236	0.06347	-0.591	0.958049	-0.0115	0.0437434	-0.692	0.026853	-0.842	0.136723	-0.411	0.172654	-0.362	0.199128	-0.333
YEL076C-A	0.33332	-0.223	0.05804	-0.589	0.00559	-1.45	0.0156197	-0.994	0.034351	-0.732	0.234929	-0.288	0.0003987	-3.7	0.779803	0.059
YEL076W-C	0.63293	0.086	0.97733	-0.005	0.816743	0.041	0.847357	0.034	1	6.94e-18	1	6.94e-18	0.510471	-0.121	0.632926	0.086
YEL077C	0.09984	-0.388	0.13041	-0.34	0.283533	-0.213	0.0246529	0.868	0.014769	1.06	0.0438837	0.69	0.0798379	0.532	0.041793	0.704
YELCDELTA4	0.56795	0.106	0.95763	-0.0095	0.84752	-0.0345	0.514952	0.122	0.064158	0.482	0.721649	-0.0645	0.117555	-0.363	0.019017	-0.788
YER001W	0.69368	-0.187	0.50469	0.192	0.521943	0.312	0.40575	-0.417	0.152375	0.489	0.428814	-0.232	0.683633	-0.114	0.61486	-0.142
YER002W	0.2782	0.355	0.1381	0.543	0.157565	0.506	0.142056	0.535	0.429623	0.244	0.176409	-0.475	0.242972	-0.39	0.017687	-1.31
YER003C	0.4807	0.135	0.16471	-0.31	0.912615	-0.02	0.768684	-0.054	0.036645	0.62	0.689121	0.074	0.352305	0.185	0.167606	0.307
YER004W	0.63651	0.121	0.58472	0.141	0.543204	0.158	0.138603	-0.468	0.461063	-0.195	0.0767017	-0.623	0.376207	-0.24	NA	NA
YER005W	0.83087	-0.041	0.26534	0.242	0.135821	0.361	0.52056	0.128	0.155418	0.336	0.851082	-0.036	0.369939	0.186	0.630775	-0.094
YER006W	0.29442	0.583	0.0907	1.14	0.055825	1.42	0.0701179	1.29	0.181957	0.799	0.49404	-0.356	0.193777	-0.77	0.097255	-1.11
YER007C-A	0.86009	0.033	0.35595	0.188	0.422082	-0.16	0.176192	0.306	0.055058	0.537	0.404522	-0.167	0.0091103	-1.08	0.696196	0.074
YER007W	0.33296	0.195	0.33714	-0.192	0.381919	0.173	0.12586	-0.358	0.035923	-0.626	0.0001802	-4.26	0.703357	-0.0705	0.077288	-0.452
YER008C	0.78613	-0.134	0.93663	-0.039	0.806189	-0.121	NA	NA	NA	NA	0.709763	0.185	0.931774	0.042	0.683816	0.203
YER009W	0.35503	0.227	0.60855	0.118	0.461114	0.176	0.550408	0.14	0.228604	0.316	0.135968	-0.425	0.353243	0.228	0.701998	0.0875
YER010C	0.80784	0.069	0.29346	0.332	0.280804	0.343	0.9238	-0.027	0.670974	-0.122	0.007355	-1.77	0.840471	0.057	0.634876	0.137
YER011W	0.49916	0.387	0.50119	0.385	0.358731	0.547	0.0026117	-4.98	0.71413	-0.203	NA	NA	0.679241	0.23	NA	NA
YER012W	0.98679	-0.003	0.85596	-0.033	0.567745	0.107	0.200914	-0.275	0.30147	-0.209	0.022995	-0.742	0.680101	0.076	0.412525	0.159
YER013W	0.67488	0.519	0.56424	0.725	0.324531	1.32	0.868279	0.075	0.710765	0.457	0.950513	0.028	0.453997	0.965	0.40689	1.08
YER014W	0.70037	-0.203	0.51127	-0.358	0.499879	0.135	0.0373256	-0.646	0.006985	-1.22	0.0001852	-4.42	0.41172	-0.168	0.443788	-0.423
YER015W	0.02792	-0.836	0.0085	-1.31	0.004939	-1.6	0.0014643	-2.46	0.017381	-1	0.0092056	-1.27	0.053778	-0.64	0.05358	-0.641
YER016W	0.56647	0.105	0.15054	0.317	0.091797	0.406	0.107223	0.377	0.136409	-0.334	0.0009951	-2.27	0.0694255	0.461	0.079031	-0.435
YER017C	0.39115	-0.174	0.09698	-0.421	0.414252	-0.196	0.479289	-0.14	0.182282	-0.303	0.0378652	-0.634	0.0586866	0.528	0.120239	0.451
YER018C	0.13534	0.344	0.08069	0.442	0.376746	0.174	0.360592	0.181	0.111724	-0.379	NA	NA	0.0594494	0.506	0.023094	-0.743
YER019C-A	0.56363	0.11	0.1452	0.327	0.068237	-0.47	0.142751	0.339	0.038951	0.612	0.089525	0.427	0.0390609	-0.595	0.491287	0.133
YER019W	0.6624	0.0825	0.62256	0.0935	0.703835	-0.0715	0.289412	0.221	0.162116	0.319	0.280726	0.226	NA	NA	0.402961	0.167
YER020W	0.81772	0.0835	0.91721	0.0375	0.068774	-0.942	0.722703	0.129	0.426644	0.305	0.0863616	0.849	0.0489635	-1.09	NA	NA
YER021W	0.6784	-0.0765	0.47185	-0.138	0.356294	-0.182	0.573119	-0.106	0.477702	-0.136	0.18559	-0.288	0.0251174	-0.717	0.002985	1.58
YER022W	0.77374	-0.0865	0.42579	0.254	0.271842	-0.371	0.829648	0.0645	0.937268	0.0235	0.422573	0.256	0.0080797	-1.81	0.979949	-0.0075
YER023W	0.68914	-0.0755	0.8035	0.0465	0.490157	-0.134	0.598735	0.101	0.799419	-0.0475	0.86151	-0.0325	0.0083146	-1.11	0.162676	-0.318
YER024W	0.10396	-0.969	0.03186	-1.62	0.007382	-2.81	0.0198718	-1.94	0.039765	-1.48	0.117388	-0.913	0.069183	-1.17	0.917499	-0.0465
YER025W	0.3616	0.315	0.06466	0.852	0.369461	0.309	0.085162	0.753	0.07151	0.815	0.587428	0.178	0.0143756	-1.56	0.56011	-0.192
YER026C	0.54342	0.125	0.21877	0.286	0.044239	-0.628	0.457119	-0.157	0.752031	-0.0635	0.854931	-0.0365	0.0121607	-1.04	0.041458	0.644
YER027C	0.24634	0.243	0.08758	0.427	0.03054	-0.668	0.0965184	0.408	0.891136	-0.025	0.270137	0.228	NA	NA	0.14899	0.328
YER028C	0.61185	0.162	0.02	1.35	0.030934	1.14	0.0263662	1.21	0.182398	0.501	0.0476144	0.955	NA	NA	0.06278	0.849
YER029C	0.0892	0.47	0.05786	0.57	0.785256	-0.0555	0.0225287	0.835	0.039423	0.669	0.188744	0.319	NA	NA	0.239605	-0.274
YER030W	0.99838	-0.0005	0.98545	0.0045	0.104595	-0.532	0.324768	-0.269	0.677341	-0.104	0.39052	-0.228	0.622527	-0.125	0.866843	-0.0415
YER031C	0.75129	0.0735	0.91856	0.0235	0.521287	0.154	0.504006	0.16	0.584179	0.13	0.806743	0.0565	0.867191	0.0385	0.237531	-0.314
YER032W	0.92256	-0.0255	0.80674	-0.0645	0.877482	-0.0405	0.402784	-0.236	0.074322	-0.662	0.803841	0.0655	0.49706	-0.186	0.15502	0.461
YER033C	0.30999	0.391	0.11901	0.7	0.044468	1.09	0.0603617	-0.958	0.370127	0.337	0.40177	0.312	0.0929528	0.789	0.90135	0.043
YER034W	0.55704	0.108	0.3992	0.161	0.219789	-0.255	0.204098	-0.267	0.125136	-0.35	0.0435119	-0.564	0.0563509	-0.506	NA	NA
YER035W	0.50968	0.182	0.32388	0.288	0.131241	-0.508	0.0439918	-0.835	0.419288	-0.228	0.620655	-0.134	0.853336	-0.049	0.182795	0.424
YER036C	0.50375	-0.132	0.29664	0.22	0.491985	0.136	0.20899	-0.279	0.073611	-0.477	0.444582	-0.153	0.108589	-0.397	NA	NA
YER037W	0.91287	0.0775	NA	NA	0.135833	1.34	NA	NA	0.896149	0.0925	NA	NA	0.956613	-0.0385	0.259299	0.91
YER038C	0.00397	-1.42	0.4987	0.128	0.016902	-0.836	0.194642	-0.281	0.440756	0.148	0.533254	0.117	0.291572	-0.214	0.147914	0.327
YER039C	0.4971	0.337	0.47987	-0.352	0.505325	-0.33	0.0876316	-1.11	0.322629	-0.518	0.662096	0.211	0.333658	0.504	0.538097	0.303
YER039C-A	0.18526	-0.365	0.07048	-0.592	0.066843	-0.606	0.0330582	-0.813	0.074367	-0.578	0.779767	-0.0645	0.977344	-0.0065	0.984314	0.0045
YER040W	0.41293	0.307	0.32264	0.383	0.416956	0.304	0.862135	0.061	0.3908	-0.324	0.379549	0.333	0.67195	0.151	0.478755	0.261
YER041W	0.76892	0.0625	0.16041	0.364	0.095016	0.475	0.0456591	-0.657	0.361653	-0.21	0.863009	0.0365	0.302718	0.243	0.260602	-0.271
YER042W	0.38794	0.192	0.58554	0.116	0.184171	0.329	0.22529	0.291	0.029998	0.759	0.0859991	0.486	0.755979	0.0645	0.265096	-0.26
YER043C	0.32762	0.195	0.35567	0.182	0.022586	0.743	0.0267153	0.696	0.032262	0.646	0.0804515	0.439	0.274707	-0.222	NA	NA
YER044C	0.03113	0.641	0.21446	0.257	0.464887	-0.136	0.633471	-0.086	0.740606	0.059	0.121203	0.353	0.0269015	0.679	0.013217	-0.891
YER044C-A	0.2018	0.373	0.06683	0.652	0.261851	0.315	0.267889	0.31	0.584181	-0.139	0.371432	-0.239	0.086011	-0.582	0.148353	-0.551
YER045C	0.09845	-1.02	0.31181	0.516	0.996525	0.002	0.0039313	-3.61	0.694759	-0.183	0.93755	0.036	0.722731	0.165	0.165105	0.781
YER046W	0.61626	-0.093	0.34985	-0.185	0.233301	-0.25	0.0670622	0.478	0.106071	0.387	0.0402856	0.593	0.0086082	1.07	0.011638	-0.959
YER047C	0.25673	-0.497	0.68104	0.16	0.88529	-0.0555	0.242916	-0.516	0.666613	0.168	0.926387	0.0355	0.415421	-0.334	0.309873	0.433
YER048C	0.3281	0.242	0.4227	0.192	0.277719	0.275	0.319893	0.247	0.319893	0.247	0.352251	0.228	0.0961008	0.503	0.026202	-0.873
YER048W-A	0.93132	0.0165	0.4464	0.154	0.873643	0.0305	0.869558	-0.0315	0.049341	0.576	0.470622	0.145	0.0463977	0.591	0.016848	0.882
YER049W	0.07522	-0.833	0.66051	-0.149	0.083834	-0.793	0.0942484	-0.751	0.424654	-0.283	0.0319434	-1.19	0.0669875	-0.876	0.170188	0.554
YER050C	0.28398	0.213	0.44202	0.145	0.934752	0.0145	0.655731	0.0805	0.916846	-0.0185	0.723132	0.0635	0.0729407	0.45	0.010533	-0.973
YER051W	0.76802	-0.168	0.87473	-0.0895	0.6546	-0.258	0.334398	-0.601	0.839044	0.115	0.338453	-0.595	0.979574	-0.0145	0.087413	1.33
YER052C	NA	NA	0.05119	-1.05	0.026329	-1.52	0.160467	-0.523	0.023371	-1.62	0.0254415	-1.55	0.0388845	-1.22	NA	NA
YER053C	0.05518	-1	0.04553	-1.12	0.026392	-1.52	0.0197263	-1.78	0.102377	-0.697	0.136404	-0.582	0.147538	0.553	0.764122	0.08
YER054C	0.24555	-0.594	0.08407	-1.06	0.148601	-0.8	0.035872	-1.53	0.04847	-1.08	0.0199331	-1.92	0.134963	-0.586	0.053172	-1.3
YER055C	0.13496	-0.586	0.36574	-0.273	0.633631	-0.13	0.0071559	-3.08	0.076874	-0.828	0.0259257	-1.53	0.0338292	-1.32	NA	NA
YER056C	0.23829	-0.276	0.82661	0.0445	0.880358	-0.0305	0.0745808	-0.51	0.028864	-0.758	0.0067036	-1.31	0.0102194	-1.12	0.005617	-1.4
YER056C-A	0.00726	3.06	0.00393	4.25	0.004194	4.11	0.0046824	3.88	0.003687	4.41	0.432954	0.169	0.246119	0.27	0.008623	2.79
YER057C	0.03708	0.649	0.32984	0.206	0.947923	0.0125	0.501779	0.135	0.910627	-0.0215	0.0682448	-0.501	0.894143	-0.0255	0.066724	0.507
YER058W	0.09008	-0.681	0.16864	-0.495	0.03599	-1.01	0.0294058	-1.1	0.034782	-1.03	0.0286065	-1.11	0.0978425	0.655	0.479149	-0.219
YER059W	0.3766	2.85	0.35065	3.04	0.448869	2.39	0.410463	2.63	0.455351	2.35	NA	NA	0.424414	2.54	0.461569	2.32
YER060W	0.0936	0.605	0.34498	0.276	0.16531	0.453	0.0314872	-2.06	0.4531	-0.211	0.0699231	-0.69	0.0121313	-1.39	0.012662	-1.37
YER060W-A	0.38861	0.324	0.33606	0.23	0.457214	0.273	0.626812	-0.109	0.870924	-0.0355	0.0453669	-1.09	0.0362753	-1.19	0.052331	-1.02
YER061C	0.29606	0.73	0.28708	0.747	0.532787	0.405	0.638346	0.3	0.693377	-0.25	0.0327304	-2.23	0.707001	-0.238	0.298762	-0.725
YER062C	0.06622	0.938	0.03011	1.3	0.059319	0.984	0.0315569	1.28	0.30368	-0.405	0.0027989	-3.14	0.0444874	-1.11	0.315621	-0.393
YER063W	0.32292	0.313	0.38004	0.272	0.609914	0.15	0.389198	0.266	0.930493	-0.025	0.637494	-0.138	0.532394	0.186	0.485224	0.21
YER064C	0.19564	-0.281	0.52164	-0.122	0.093349	-0.414	0.16786	0.306	0.130724	0.35	0.923421	-0.0175	0.0002589	-3.74	0.152188	0.323
YER065C	0.38824	0.398	0.80535	-0.106	NA	NA	NA	NA	0.262193	-0.546	0.199305	-0.652	0.0045632	-3.19	0.977609	0.012
YER066C-A	0.83706	0.0905	0.80387	0.109	0.374825	0.421	0.0810562	1.06	0.010026	2.45	0.0044272	3.31	0.0036365	3.55	0.009483	2.51
YER066W	0.71718	-0.154	0.91402	-0.0455	0.125725	-0.827	0.326901	-0.456	0.823241	0.0945	0.502386	0.295	0.0064229	-2.78	0.28879	0.502
YER067W	0.28375	-0.394	0.83333	-0.069	0.105515	-0.7	0.0782584	0.805	0.008707	1.93	0.002807	2.9	0.0285721	1.23	0.00463	2.42
YER068W	0.47355	0.367	0.57031	0.285	0.444918	-0.394	0.960629	-0.024	0.7237	-0.174	0.522454	0.324	NA	NA	0.233619	0.671
YER069W	0.89395	0.024	0.52501	-0.119	NA	NA	0.0248565	-0.714	0.082357	-0.433	0.102937	-0.39	0.0002348	-3.82	0.168695	0.302
YER070W	0.04277	0.655	0.03154	0.742	0.022498	-0.847	0.283596	-0.248	0.169528	-0.344	0.0779089	0.506	0.0008976	-2.73	0.038615	0.683
YER071C	0.14405	0.328	0.08296	0.43	0.924432	0.017	0.0615799	0.491	0.046532	0.553	0.78171	-0.05	NA	NA	0.152611	0.318
YER072W	0.63348	0.103	0.15894	0.368	0.495663	-0.151	0.446016	0.172	0.08365	0.507	0.756219	0.0665	0.0030899	-1.82	NA	NA
YER073W	0.90699	0.062	0.26207	0.677	0.193738	-0.822	0.379455	-0.504	0.834796	-0.111	0.843537	-0.105	NA	NA	NA	NA
YER074W	0.23522	0.283	0.02883	0.77	0.485806	0.151	0.0235121	0.834	0.013099	1.04	0.0398756	0.677	0.421413	-0.177	0.905258	0.0245
YER075C	NA	NA	0.01098	-2.45	NA	NA	NA	NA	NA	NA	NA	NA	NA	NA	0.01337	-2.2
YER076C	0.16363	-0.301	0.90521	0.021	0.363801	-0.174	0.860686	-0.031	0.388074	-0.164	0.887329	0.025	0.201225	-0.267	0.178024	0.287
YER077C	0.28257	1.95	0.26794	2.03	0.264778	2.04	NA	NA	0.362635	1.6	0.522966	1.07	0.189827	2.53	0.268499	2.02
YER078C	0.10225	-0.478	0.90227	-0.027	0.01397	-1.09	0.0154731	-1.05	0.011793	-1.16	0.0884039	-0.512	0.0793622	-0.538	NA	NA
YER079W	0.45001	-0.39	0.15986	-0.843	0.048302	-1.48	0.0092605	-2.81	0.097915	-1.08	0.974591	-0.0155	0.668122	-0.212	0.819677	0.111
YER080W	0.61612	0.122	0.04574	0.738	0.192008	0.37	0.702375	0.092	0.291096	-0.281	0.101243	0.519	0.163304	0.406	0.208524	0.352
YER081W	0.30438	0.202	0.30049	0.204	0.337509	0.186	0.104303	-0.38	0.227027	-0.247	0.818931	0.0405	0.528411	0.115	0.350861	-0.179
YER082C	0.0572	-0.765	0.03294	0.962	0.001472	-3.02	0.213417	0.395	0.388675	0.251	0.0163963	1.26	0.164759	0.46	0.017774	1.22
YER083C	0.24343	0.388	0.11986	-0.632	0.171992	-0.499	NA	NA	0.53038	-0.176	0.0173543	-1.91	0.266722	0.361	0.464844	0.21
YER084W	0.91207	-0.11	0.35397	1	0.464706	-0.764	0.202835	1.49	0.946493	0.0665	0.368922	0.966	0.507352	0.687	0.263207	1.26
YER085C	0.06972	0.475	0.02988	0.676	0.198072	0.28	NA	NA	0.065885	0.487	NA	NA	NA	NA	NA	NA
YER086W	0.98297	0.004	0.16861	0.315	0.231824	0.26	0.627904	0.093	0.05991	-0.52	0.701105	-0.073	0.20977	-0.277	0.811288	0.045
YER087C-A	0.05045	0.527	0.05791	0.497	0.778688	0.05	0.0509091	0.525	0.023479	0.717	0.121535	0.353	0.114285	0.364	0.489622	0.128
YER087C-B	NA	NA	NA	NA	NA	NA	NA	NA	NA	NA	NA	NA	NA	NA	NA	NA
YER087W	0.02882	-1.45	NA	NA	0.95146	-0.016	NA	NA	0.764122	-0.08	0.891323	0.036	0.0713688	-0.865	0.057045	0.985
YER088C	0.23811	2.15	0.32003	1.74	0.24457	2.12	NA	NA	0.294254	1.86	NA	NA	0.221224	2.26	NA	NA
YER089C	0.62275	0.117	0.87703	0.036	0.794073	-0.061	0.712024	-0.119	0.637665	0.152	0.0451261	-0.726	0.474121	0.175	0.107154	-0.494
YER090W	0.10526	0.379	0.35847	0.177	0.07564	0.442	0.823592	0.0395	0.256692	-0.228	0.454721	-0.139	0.925503	0.0165	0.039169	-0.585
YER091C	0.58122	-0.14	0.2667	0.309	0.636616	0.118	0.351917	0.249	0.300618	0.283	0.379035	0.233	0.678308	-0.103	0.49263	0.176
YER091C-A	NA	NA	0.15295	0.54	0.106318	0.681	NA	NA	NA	NA	NA	NA	NA	NA	NA	NA
YER092W	0.10241	0.429	0.09807	0.439	0.606327	0.105	0.0939458	0.447	0.066216	0.524	0.818676	0.0455	0.656748	-0.0895	0.003308	-1.65
YER093C	0.75854	-0.128	0.16267	-0.353	0.681236	0.086	0.433506	-0.343	0.391456	0.379	0.0076736	-1.27	0.75093	0.066	0.009886	-1.16
YER093C-A	0.56502	-0.11	0.38683	-0.174	0.054787	-0.535	0.0848118	-0.442	0.325859	-0.201	0.0024216	-1.74	0.523396	0.124	0.247895	0.246
YER094C	0.45676	0.206	0.08024	0.638	1	2.78e-17	0.58083	-0.149	0.058056	0.736	0.781903	-0.073	0.896792	-0.034	NA	NA
YER095W	0.84279	-0.142	0.72768	0.25	0.441111	0.581	0.870135	-0.117	0.772178	0.207	0.596094	0.387	0.888872	0.0995	0.607839	0.374
YER096W	NA	NA	NA	NA	NA	NA	NA	NA	NA	NA	NA	NA	NA	NA	NA	NA
YER097W	0.88642	0.311	0.58076	1.24	0.46289	1.69	0.783853	-0.602	0.616602	1.12	0.856981	0.393	0.630819	1.07	0.240512	2.95
YER098W	0.43371	-0.228	0.97267	-0.009	0.049431	1.07	NA	NA	NA	NA	NA	NA	NA	NA	NA	NA
YER099C	0.60581	0.163	0.27908	0.375	0.514689	0.209	0.440018	0.252	0.264122	-0.389	0.0627908	-0.833	0.186386	-0.486	0.710199	-0.115
YER100W	0.02018	0.884	0.04205	0.661	0.296124	-0.24	0.0980198	0.456	0.976683	0.006	0.359441	0.205	0.1652	0.349	NA	NA
YER101C	0.20379	-0.443	0.85873	-0.047	0.204433	-0.442	NA	NA	0.047766	-1.09	NA	NA	0.678549	-0.112	NA	NA
YER102W	0.06661	0.989	0.12204	0.745	0.123351	0.741	0.0475788	1.14	0.046206	1.16	0.0775976	0.923	0.270167	0.467	0.960459	0.0185
YER103W	0.65709	-0.21	0.75815	0.145	0.969975	0.0175	0.151948	-0.827	0.545607	-0.292	0.0372723	-1.57	0.928921	-0.0415	0.165153	-0.79
YER104W	0.25207	1.01	0.48579	0.565	0.502875	0.541	0.68411	-0.32	0.938629	-0.0595	NA	NA	0.396027	0.706	0.871252	-0.126
YER105C	0.15619	0.323	0.17925	0.299	0.027939	0.699	0.037576	0.621	0.075358	0.462	0.669757	-0.08	0.112966	0.382	0.783463	-0.051
YER106W	0.00914	2.7	0.02263	1.65	0.072653	0.856	NA	NA	0.028183	1.46	NA	NA	0.0166282	1.95	0.01563	2.02
YER107C	0.77794	-0.0525	0.49088	0.133	0.103626	0.399	0.0455393	-0.576	0.078613	-0.455	0.0010844	-2.3	0.757789	-0.0575	0.024791	-0.735
YER108C	0.0872	1.22	0.24335	0.698	0.2444	0.696	0.118508	-1.05	0.429767	0.437	0.510643	-0.357	0.205315	0.778	0.935598	-0.042
YER109C	0.72023	-0.0975	0.81992	0.0615	0.409627	0.237	0.0410005	-0.875	0.079908	-0.657	NA	NA	0.892167	0.0365	0.051802	-0.794
YER110C	NA	NA	NA	NA	NA	NA	NA	NA	NA	NA	NA	NA	NA	NA	NA	NA
YER111C	0.56815	0.106	0.3371	-0.191	0.289889	-0.215	NA	NA	0.149268	0.325	0.0155532	-0.859	0.417557	0.157	0.201892	0.446
YER112W	NA	NA	NA	NA	NA	NA	NA	NA	NA	NA	0.0104584	2.51	NA	NA	0.022505	1.66
YER113C	0.08912	0.417	0.01906	0.79	0.019511	0.783	0.0430654	0.917	0.029248	0.669	0.0804917	0.701	0.837361	0.037	0.253109	0.376
YER114C	0.08098	0.448	0.27138	0.23	0.655438	0.084	0.326229	0.2	0.812563	0.044	0.006317	-1.22	0.796095	0.048	0.132576	-0.353
YER115C	NA	NA	0.02454	1.58	NA	NA	0.0291842	-1.44	NA	NA	NA	NA	NA	NA	0.05976	0.959
YER116C	0.359	-0.278	0.49074	-0.196	0.034959	-1.3	NA	NA	0.134251	-0.588	0.0416304	-1.18	NA	NA	NA	NA
YER117W	0.00704	-3.11	0.10238	-0.697	NA	NA	NA	NA	NA	NA	NA	NA	NA	NA	NA	NA
YER118C	0.05838	0.562	0.1447	0.366	0.185246	-0.319	0.13004	0.387	0.075155	0.503	0.266328	0.253	NA	NA	0.466263	-0.154
YER119C	0.66973	-0.152	0.77074	-0.102	0.094709	-0.787	0.0720635	-0.892	0.203318	-0.526	0.681663	0.146	NA	NA	0.141256	0.645
YER119C-A	0.57462	-0.103	0.58516	-0.1	0.730375	0.062	0.84887	0.034	0.384531	-0.167	0.32351	0.194	0.29211	0.21	0.767587	0.053
YER120W	NA	NA	NA	NA	NA	NA	NA	NA	NA	NA	NA	NA	NA	NA	NA	NA
YER121W	0.28524	-0.355	0.36768	-0.289	NA	NA	0.808454	0.072	0.3691	-0.288	0.921835	0.029	0.0002129	-6.5	0.218888	0.425
YER122C	0.88811	-0.0265	0.41614	0.163	NA	NA	0.0045462	1.4	0.332711	0.2	0.585962	-0.105	0.0105164	-1.03	0.166231	-0.319
YER123W	0.53672	0.585	0.69097	0.368	0.598746	0.493	0.53286	0.591	NA	NA	0.350109	0.931	0.422117	0.781	0.351863	0.927
YER124C	0.11102	0.368	0.07623	0.439	0.106818	0.375	0.356423	0.177	0.319318	0.194	0.154818	0.31	0.485211	0.129	0.476059	0.132
YER125W	0.72366	0.725	0.60881	1.06	0.31914	2.23	NA	NA	0.495412	1.45	0.377307	1.94	0.456033	1.6	0.407217	1.8
YER126C	0.0186	1.1	0.0318	0.896	0.026146	0.968	0.0288731	0.93	0.196104	0.383	0.106384	-0.53	0.0297548	-0.919	0.118293	-0.503
YER127W	NA	NA	0.0327	1.86	0.053915	1.52	NA	NA	NA	NA	0.535252	-0.337	0.720087	0.189	0.258403	0.673
YER128W	0.07619	1.12	0.13651	0.844	0.359745	0.447	NA	NA	0.93421	0.037	0.812238	-0.107	0.518059	0.302	NA	NA
YER129W	NA	NA	NA	NA	NA	NA	NA	NA	NA	NA	0.160925	-0.522	0.663305	0.118	0.542889	0.17
YER130C	0.63933	0.453	NA	NA	NA	NA	NA	NA	NA	NA	NA	NA	NA	NA	NA	NA
YER131W	0.8519	-0.033	0.1792	0.286	0.008083	1.07	0.0073095	1.11	0.002518	1.63	0.0829532	0.423	0.458716	-0.138	0.030947	-0.642
YER132C	0.08831	0.45	0.01604	0.907	0.021569	0.81	0.234766	0.253	0.082349	-0.443	0.850595	0.0365	0.0504344	-0.549	0.004973	-1.33
YER133W	0.88925	-0.0255	0.28215	0.221	0.095773	0.41	0.0136991	0.911	0.932462	0.0155	0.739297	0.0615	0.949848	-0.0115	0.025904	0.715
YER134C	0.09407	0.399	0.11702	0.359	0.252314	1.18	0.202573	-0.266	0.710384	0.337	0.0098532	-0.993	0.0612871	0.484	0.245986	-0.235
YER135C	0.35962	-0.529	0.19453	-0.82	0.688365	-0.216	0.0061818	-3.54	0.229045	-0.741	NA	NA	0.158146	-0.923	0.023188	-2.16
YER136W	0.31065	-0.2	0.33547	-0.188	0.705638	-0.068	0.427865	-0.15	0.874942	-0.028	0.901492	0.022	0.177211	0.29	0.261607	0.227
YER137C	0.25067	0.567	0.12311	0.855	0.10085	0.942	0.11756	0.875	0.612471	0.628	NA	NA	0.770649	0.355	0.003744	-3.45
YER138C	0.64788	0.119	0.30181	0.242	0.313448	0.235	0.341812	0.219	0.296553	-0.298	0.138031	-0.478	0.286218	-0.306	0.122663	-0.418
YER138W-A	0.14833	0.328	0.25334	0.238	0.630189	-0.0895	0.387188	0.169	0.619301	-0.0925	0.622916	-0.0915	0.782579	-0.0505	0.745789	-0.0595
YER139C	0.49508	-0.302	0.90883	0.0485	0.637975	-0.204	0.532661	-0.274	0.37719	-0.404	0.0007053	-6.12	0.523052	-0.281	0.075904	-1.06
YER140W	0.15957	0.316	0.08085	0.443	0.100093	0.401	0.151554	0.325	0.978123	-0.005	0.038605	-0.608	0.951907	-0.011	0.140021	-0.339
YER141W	0.18903	-0.429	0.95321	-0.016	0.823773	-0.061	0.112681	-0.566	0.439316	-0.224	0.0626127	-0.742	0.784762	0.075	0.061652	-0.747
YER142C	0.27549	-0.647	0.89855	-0.067	NA	NA	0.0317038	-1.89	NA	NA	NA	NA	0.127277	-1.03	NA	NA
YER143W	0.22483	-0.768	0.3209	-0.597	0.317565	-0.601	0.239521	-0.738	0.494976	-0.389	0.0245365	-2.17	0.234669	-0.747	0.344589	-0.562
YER144C	NA	NA	0.43677	1.64	0.343661	2.05	0.705809	-0.758	NA	NA	NA	NA	0.277217	2.43	NA	NA
YER145C	0.86266	-0.082	0.2923	0.558	0.770576	-0.139	NA	NA	NA	NA	0.379895	-0.449	0.276664	-0.581	NA	NA
YER146W	0.54993	0.11	0.02706	0.682	0.082603	0.427	0.0376306	0.598	0.017671	0.804	0.0226486	-0.731	0.0930805	0.404	0.010893	-0.964
YER147C	0.22278	-0.415	0.1881	-0.469	0.384004	-0.26	NA	NA	0.060744	-0.95	NA	NA	0.188668	-0.468	0.087235	-0.768
YER148W	0.03331	0.726	0.06172	0.561	0.025809	0.802	0.0442298	0.647	0.740993	0.0685	0.0975073	-0.457	0.114942	0.421	0.009582	-1.17
YER149C	0.57647	0.148	0.26441	0.326	0.547958	0.16	0.0082237	-1.55	0.08929	-0.596	NA	NA	0.136956	-0.483	0.065804	-0.684
YER150W	0.39384	0.292	0.38413	0.299	0.946207	-0.0215	NA	NA	0.038666	-1.06	0.0008213	-4.37	0.396662	0.291	0.069084	-0.831
YER151C	0.75536	0.308	0.18961	1.54	0.110883	2.05	NA	NA	0.987775	0.015	NA	NA	0.697735	-0.386	NA	NA
YER152C	0.12335	0.428	0.338	0.227	0.621821	0.109	0.00129	-2.52	NA	NA	0.0303505	-0.792	0.400153	0.195	0.54897	-0.134
YER153C	0.43337	0.485	0.48745	-0.425	0.261702	0.744	NA	NA	0.537033	-0.374	NA	NA	0.580838	0.332	0.930929	-0.0505
YER154W	0.18544	0.288	0.06643	0.48	0.134935	0.343	0.0371308	-0.613	0.150287	-0.324	0.0325912	-0.646	0.0328451	0.644	0.598402	-0.098
YER155C	0.25783	2.53	0.36423	1.93	0.300703	2.26	0.185572	-0.323	0.047243	-0.623	NA	NA	0.321441	2.15	0.10033	-0.446
YER156C	0.13957	0.361	0.05032	0.579	0.013212	0.979	0.37853	0.185	0.326793	0.21	0.0034215	-1.6	0.964978	0.0085	0.01168	-1.02
YER157W	0.41105	0.155	0.6676	-0.077	0.091456	0.404	0.0209593	-0.747	0.090019	-0.407	0.001499	-1.95	0.540106	0.112	0.068385	-0.461
YER158C	0.40634	0.171	0.44128	0.157	0.203591	0.289	0.0003335	-3.61	0.096794	-0.429	0.034234	-0.672	0.284902	0.231	0.174946	-0.316
YER159C	0.45898	-0.145	0.75245	-0.059	0.165093	-0.315	0.892815	-0.025	0.620472	-0.094	0.100786	-0.406	0.0063817	-1.22	0.321738	-0.203
YER160C	0.1667	0.979	0.13425	0.371	0.005739	1.34	0.0864618	0.461	0.384769	-0.184	0.351587	0.589	0.136875	-1.09	0.086557	1.36
YER161C	0.86342	-0.0325	0.41952	0.163	0.026818	-0.727	0.232995	0.261	0.202533	0.285	0.192297	0.293	0.0016873	-2	0.202533	0.285
YER162C	0.43443	-0.148	0.82732	0.039	0.35877	-0.178	0.0966203	-0.398	0.730608	-0.062	0.793073	0.047	NA	NA	0.315712	0.198
YER163C	0.91222	-0.0225	0.69731	0.0805	NA	NA	0.534942	-0.131	0.598115	0.111	0.790641	-0.0545	NA	NA	0.498569	-0.144
YER164W	0.47579	0.555	0.23217	1.03	NA	NA	0.588289	0.412	0.891084	-0.102	NA	NA	NA	NA	0.662186	0.329
YER165W	0.30314	-0.218	0.23778	0.259	0.413878	0.166	0.256673	0.246	0.542532	0.12	0.221702	0.271	0.0023342	-1.8	0.56155	-0.114
YER166W	0.26386	0.509	0.21902	0.576	0.54714	-0.25	0.0046973	-1.36	0.061548	-0.507	0.554643	0.245	0.50169	0.13	0.093468	-0.42
YER167W	0.28241	0.325	0.05322	0.785	NA	NA	0.300819	0.31	0.283601	-0.325	0.153075	0.476	NA	NA	0.486359	0.196
YER168C	0.01012	0.984	0.24939	0.233	0.874105	-0.028	0.025916	0.689	0.852006	0.033	0.165899	0.299	NA	NA	0.025254	0.696
YER169W	0.44808	-0.681	0.71083	-0.318	0.256569	-1.1	0.252199	-1.11	0.103199	-1.84	0.164817	-1.44	NA	NA	NA	NA
YER170W	0.60178	-0.161	NA	NA	NA	NA	0.13691	-0.567	0.7292	0.105	0.7292	0.105	NA	NA	NA	NA
YER171W	0.7948	-0.047	0.08775	0.42	0.016221	0.84	0.257696	0.232	0.342224	0.187	0.0821326	0.433	0.613562	0.093	0.344401	0.186
YER172C	0.04855	0.563	0.05132	0.55	0.050623	0.737	0.0096752	-1.4	0.030637	0.679	0.106379	-0.528	0.224265	0.263	0.043642	0.784
YER173W	NA	NA	0.6733	0.589	0.574275	0.796	NA	NA	0.664768	0.606	0.60419	0.731	0.661274	0.614	0.714876	0.508
YER174C	0.13209	-0.494	0.98918	-0.0035	0.071745	-0.661	0.745859	0.0845	0.226357	-0.363	0.482437	0.191	0.163948	-0.44	0.27147	0.322
YER175C	0.00498	-1.32	0.00109	-2.28	0.00101	-2.34	0.0008154	-2.52	0.000372	-3.32	0.0046679	-1.36	0.0065428	-1.2	0.753938	0.058
YER176W	0.08871	-0.458	0.27289	-0.244	0.408517	-0.174	0.440183	-0.161	0.242157	-0.265	0.0684741	-0.515	0.220068	-0.283	0.074505	-0.496
YER177W	NA	NA	0.85209	0.036	0.216341	-0.279	0.11771	-0.391	0.393137	0.177	0.622719	0.097	NA	NA	NA	NA
YER178W	0.2532	0.239	0.12599	0.359	0.188627	0.288	NA	NA	0.536858	-0.117	0.692665	0.0735	0.418023	0.158	0.224237	0.259
YER179W	NA	NA	0.3917	0.466	0.292964	-0.595	NA	NA	NA	NA	0.778673	-0.143	0.659226	-0.227	NA	NA
YER180C	0.41892	0.234	0.14916	0.487	0.130706	0.522	0.973497	0.009	0.277809	0.332	0.871293	-0.044	0.628937	-0.134	0.21352	-0.396
YER181C	NA	NA	0.05786	0.977	NA	NA	NA	NA	NA	NA	0.025234	-1.56	0.184156	-0.476	NA	NA
YER182W	0.90671	0.0225	0.85766	-0.0345	0.177035	-0.313	0.0817626	-0.463	0.125349	-0.377	0.256689	-0.248	0.0689116	0.5	0.739374	0.0645
YER183C	0.63866	-0.156	0.97675	-0.0095	0.502956	0.229	0.489421	-0.236	0.64898	0.152	0.0152242	-1.56	0.862801	-0.0565	0.280754	-0.396
YER184C	0.53296	0.139	0.43968	0.176	0.0497	0.644	0.140394	-0.398	0.030971	-0.781	0.0163987	-0.999	0.0910612	-0.493	0.017819	-0.968
YER185W	0.99418	-0.0015	0.08048	0.5	0.117828	0.417	0.501838	-0.145	0.286246	-0.247	0.0007009	-2.98	0.133719	-0.392	0.924489	0.0195
YER186C	0.37526	0.194	0.16631	0.342	0.205771	0.302	0.136129	0.381	0.03922	0.669	0.851233	0.038	0.0545968	0.583	0.045742	-0.628
YER187W	0.44752	-0.201	0.87612	0.039	0.718901	0.091	0.36646	-0.245	0.668092	0.109	0.0187219	-1.11	0.58865	-0.139	0.029103	-0.932
YER188W	0.96508	0.0275	0.37182	0.608	0.301929	0.723	0.772006	-0.184	0.504476	0.438	NA	NA	0.445355	0.509	0.958737	-0.0325
YER189W	0.23712	-0.246	0.74154	-0.06	0.618044	0.092	0.326324	-0.195	0.670368	0.078	0.0003539	-3.32	0.214931	-0.262	0.006044	-1.21
YER190W	0.28375	-0.222	0.11052	0.389	0.515312	0.126	0.0282634	0.701	0.010193	1.03	0.0575414	-0.52	0.0188007	0.821	0.057771	0.523
YERCDELTA8	0.21825	0.34	0.62793	0.117	0.253744	0.308	0.0862937	-0.556	0.153769	-0.417	0.0053866	-1.66	0.972935	0.008	0.006005	-1.59
YERWDELTA21	0.14727	0.379	0.89178	0.0285	0.16857	0.352	0.0284833	0.787	0.136827	-0.393	0.26721	0.264	0.0474479	-0.64	0.088435	-0.487
YERWDELTA25	0.0032	-2.13	0.10682	-0.534	0.021893	-1.05	NA	NA	NA	NA	NA	NA	NA	NA	NA	NA
YERWDELTA9	0.35536	-0.712	NA	NA	0.083923	-1.69	NA	NA	NA	NA	NA	NA	0.026623	-2.73	NA	NA
YFL001W	0.04274	0.626	0.0298	0.724	NA	NA	NA	NA	0.898512	0.025	0.0181278	-0.878	1	0	0.026976	-0.753
YFL002C	0.40227	0.345	0.12162	0.766	0.294562	0.45	0.137978	0.718	0.309766	0.432	0.108648	-0.809	0.637506	-0.184	0.033112	-1.36
YFL002W-A	0.59544	-0.104	0.87773	-0.0295	0.927172	-0.0175	0.522501	0.128	0.040359	-0.626	0.0865509	-0.45	0.108601	-0.404	0.113114	-0.396
YFL003C	0.4751	0.272	0.23553	0.497	0.289826	0.43	NA	NA	0.101787	-0.791	NA	NA	0.919836	0.0365	0.217567	-0.524
YFL004W	0.27483	0.222	0.28899	0.214	0.478568	0.134	0.0471453	-0.552	0.365138	0.177	0.592515	-0.099	0.0548273	0.518	0.029902	-0.664
YFL005W	0.65857	0.0825	0.35134	0.186	0.945588	0.0125	0.160299	-0.317	0.553125	-0.113	0.0108029	-0.997	0.179977	0.297	0.18752	0.29
YFL006W	0.34536	0.182	0.26869	0.221	0.671584	-0.076	0.0005375	-2.8	0.223602	-0.25	0.0026868	-1.59	0.185692	0.28	0.004327	-1.34
YFL007W	0.95575	0.01	0.49163	-0.13	0.117811	-0.366	0.0095637	-1.03	0.00934	-1.04	0.00746	-1.12	0.0119728	-0.945	0.007913	-1.1
YFL008W	0.29681	0.209	0.6574	0.081	0.453806	0.142	0.0021727	-1.74	0.462427	0.139	0.0436215	-0.568	0.106067	0.383	0.011445	-0.955
YFL009W	0.55019	0.386	0.21506	0.907	0.22518	0.881	NA	NA	0.898021	0.08	NA	NA	0.448267	0.501	0.235413	0.856
YFL010BW	0.19326	0.297	0.09262	0.436	0.480848	0.142	0.0053964	-1.34	0.711745	0.0715	0.0009722	-2.47	0.281851	0.231	0.021826	-0.797
YFL010C	0.07536	0.462	0.18672	0.292	0.462358	0.143	0.658578	-0.083	0.244093	-0.247	0.0041261	-1.43	0.618636	-0.094	0.482448	-0.136
YFL010W-A	0.68536	-0.0765	0.70053	0.0725	0.684963	0.101	0.0880806	-0.572	0.01188	-1.29	0.0128182	-1.25	0.340133	-0.195	0.045834	-0.761
YFL011W	0.32919	0.503	0.37356	0.452	0.96166	0.0225	NA	NA	0.549362	-0.291	NA	NA	0.254234	0.611	0.141751	-0.865
YFL012W	0.02875	1.45	0.03115	1.39	0.033875	1.32	NA	NA	0.106065	0.682	NA	NA	0.0760944	0.833	0.010936	2.45
YFL013C	0.50434	-0.132	0.34822	-0.194	0.126057	-0.371	0.0005803	-2.93	0.09457	-0.427	0.0040645	-1.47	0.225388	0.267	0.003072	-1.62
YFL013W-A	0.72802	-0.204	0.16086	-1	0.887705	0.082	0.0337676	-2.04	0.514859	-0.394	0.960101	-0.029	0.872833	0.093	0.353692	0.587
YFL014W	0.05728	-0.605	0.04432	-0.674	0.025222	-0.845	0.0028796	-1.88	0.002707	-1.93	0.0143685	-1.05	0.335886	-0.227	0.411018	-0.188
YFL015C	NA	NA	0.23706	-0.396	NA	NA	NA	NA	NA	NA	NA	NA	NA	NA	0.030991	1.39
YFL016C	0.11731	-0.359	0.17861	-0.286	0.867344	0.0295	0.0292401	-0.656	0.107947	-0.373	0.298843	0.204	0.0241594	-0.707	0.734181	0.0605
YFL017C	0.29974	0.213	0.29425	0.216	0.003772	-1.47	0.436899	0.152	0.461643	0.143	0.639647	0.088	NA	NA	0.517947	0.124
YFL017W-A	0.14443	-0.322	0.51927	0.119	0.051114	-0.523	0.301196	-0.203	0.092356	0.469	0.163497	-0.301	0.0011917	-2.12	0.237911	-0.24
YFL018C	0.05727	-0.501	0.05493	-0.51	0.04019	-0.581	0.0104291	-0.978	0.082177	-0.427	0.833182	-0.0375	0.625917	-0.0885	0.648528	-0.0825
YFL019C	0.54736	0.277	0.37859	0.423	0.064585	-1.19	0.938972	-0.034	0.563711	-0.265	0.407755	0.394	NA	NA	0.178602	0.722
YFL020C	0.0956	-0.4	0.09024	-0.411	0.483622	0.131	0.557703	-0.108	0.568001	0.105	0.301928	0.205	0.0088631	-1.04	0.212395	-0.261
YFL021W	0.57982	0.789	0.3518	1.41	0.37054	-1.34	0.503582	-0.967	0.596726	0.752	0.49835	0.98	NA	NA	0.287409	1.65
YFL022C	0.78581	0.0495	0.05097	0.538	0.014509	0.883	0.0239749	0.729	0.03247	0.647	0.0220504	0.753	0.000614	-2.75	0.313128	0.202
YFL023W	0.2243	0.356	0.30508	0.287	0.439767	-0.207	0.903633	0.0305	0.86311	-0.0435	0.976216	0.0075	NA	NA	0.691246	0.101
YFL024C	0.14955	0.386	0.33325	0.229	0.026103	1.71	0.295136	0.252	0.131514	-0.413	0.0802971	-0.524	0.0006155	-3.26	0.090111	1.01
YFL025C	0.45119	0.242	0.30023	0.212	0.494699	-0.218	0.213353	0.268	0.278798	0.224	0.632877	0.148	0.0028892	-2.67	0.814948	0.0715
YFL026W	0.11024	0.395	0.37257	0.182	0.087036	0.442	0.0805486	0.458	0.026236	0.732	0.0521553	0.554	0.229219	0.263	0.51768	-0.127
YFL027C	0.48665	0.178	0.85834	0.0435	0.329033	0.261	0.949149	0.0155	0.804516	0.0605	0.598626	0.131	0.482197	-0.179	0.929536	0.0215
YFL028C	0.13072	-0.35	0.11778	-0.369	0.066122	-0.483	0.0363557	-0.621	0.0344	-0.635	0.0198325	-0.788	0.0658115	-0.485	0.130724	-0.35
YFL029C	0.99192	0.003	0.20459	0.454	0.087686	0.708	0.0177479	-1.37	0.307998	-0.336	0.0995441	0.667	0.568979	0.178	NA	NA
YFL030W	0.08843	-0.436	0.02082	-0.796	0.019964	-0.809	0.00128	-2.2	0.001201	-2.25	0.0087072	-1.1	0.195866	-0.289	0.508124	-0.129
YFL031W	0.76266	0.0845	0.5336	-0.179	0.952563	0.0165	0.310617	-0.312	0.044722	-0.87	0.778793	0.0785	0.187493	-0.439	0.781497	0.0775
YFL032W	0.68887	-0.088	0.02809	-0.819	0.254436	-0.282	0.0169691	-0.995	0.011142	-1.17	0.339214	-0.227	0.189409	-0.34	0.196158	-0.333
YFL033C	0.37959	-0.474	0.24986	-0.234	0.038182	-0.592	0.050812	-0.526	0.261185	-0.227	0.41706	-0.153	0.0062118	-1.18	0.048983	1.51
YFL034C-A	0.09754	0.75	0.06371	0.91	0.22778	0.545	0.0400103	1.11	0.560292	0.203	0.110243	-0.707	0.0027149	-3.03	0.197793	-0.595
YFL034C-B	0.74445	0.058	0.8873	0.025	0.82988	-0.038	0.86065	0.031	0.39811	0.16	0.43562	-0.146	0.0001407	-4.48	0.752801	-0.056
YFL034W	0.83317	0.191	0.54997	-0.185	0.122773	-0.596	0.193851	-1.4	0.29775	0.348	0.27923	0.365	0.0046421	-2.22	0.367411	0.886
YFL035C	0.60982	-0.0925	0.64348	0.0835	0.179391	0.287	0.747232	0.0575	0.961612	0.0085	0.573904	-0.102	0.33233	-0.189	0.613495	-0.0915
YFL036W	0.67252	0.114	0.74832	0.0855	0.209424	0.9	0.08132	-1.47	0.384956	0.247	0.180971	0.982	0.0035783	-2.15	0.164676	1.04
YFL037W	0.82979	0.038	0.65583	0.08	0.2519	0.231	0.64047	0.084	0.651966	0.081	0.329868	0.189	0.345142	-0.182	0.325632	0.191
YFL038C	0.16868	-0.298	0.21253	-0.26	0.108571	-0.375	0.278423	-0.217	0.910312	-0.02	0.0259265	-0.693	0.775435	-0.051	0.271434	-0.221
YFL039C	0.83932	0.036	0.74136	-0.059	0.101127	0.387	0.688655	-0.072	0.490305	-0.128	0.145642	-0.322	0.333994	0.188	0.626973	-0.088
YFL040W	NA	NA	0.58317	0.131	0.331821	0.248	0.172703	-0.386	0.987988	-0.0035	NA	NA	0.802528	0.0585	0.174291	0.383
YFL041W	0.64724	-0.113	0.78954	-0.065	0.930842	0.021	0.304156	-0.277	0.444912	-0.196	0.0760546	-0.604	0.713459	-0.09	0.681298	0.101
YFL042C	0.56023	-0.262	0.40022	-0.393	0.625928	-0.217	0.234222	-0.599	0.363299	-0.43	0.0431425	-1.38	0.236025	0.596	0.211609	-0.639
YFL043C	0.23394	-0.562	0.30139	-0.47	0.200624	-0.619	0.24438	-0.546	0.903538	-0.0495	0.0143766	-2	0.335978	0.431	0.635882	-0.198
YFL044C	0.00103	-2.84	0.69171	0.0905	0.843583	-0.0445	0.193716	-0.349	0.069964	-0.583	0.0038947	-1.77	0.994673	0.0015	0.867794	-0.0375
YFL045C	0.24489	0.367	0.21608	0.398	0.073902	0.694	0.0601014	0.76	0.027862	1.04	0.130973	0.528	0.126721	0.537	0.401859	0.247
YFL046W	0.14801	-0.414	0.07044	-0.593	0.314101	-0.256	0.523796	-0.152	0.11773	-0.466	0.002439	-2.14	0.682509	-0.0955	NA	NA
YFL047W	0.01689	1.1	0.24776	0.318	0.153061	0.921	0.470699	-0.395	0.336637	0.253	0.198542	-0.794	0.873367	-0.083	0.477849	-0.388
YFL048C	0.41012	-0.162	0.39764	-0.167	0.402584	-0.165	0.909025	-0.021	0.904725	0.022	0.0076954	-1.13	0.262833	0.234	0.369153	0.179
YFL049W	0.7045	-0.101	0.96962	0.01	0.351975	0.267	0.318586	0.29	0.680364	-0.11	0.012619	-1.35	0.785424	0.072	0.273954	-0.325
YFL050C	0.42502	0.534	0.63229	0.307	0.577934	0.36	NA	NA	0.685546	-0.259	NA	NA	0.782732	-0.174	0.726356	-0.223
YFL051C	0.31445	-0.467	0.51706	-0.283	0.301083	-0.483	0.0418461	-1.35	0.248656	-0.553	0.492955	-0.301	0.698215	0.165	0.82016	-0.0955
YFL052W	0.4073	-0.871	0.41925	-0.846	0.78018	-0.276	NA	NA	0.362679	-0.971	NA	NA	0.591911	0.541	0.767978	-0.292
YFL053W	0.76344	0.114	0.98624	-0.0065	0.498188	0.267	0.0338014	-1.33	0.18364	-0.604	0.09951	-0.832	0.519098	0.254	0.948206	0.0245
YFL054C	0.34061	-0.594	0.50995	-0.391	0.128047	-1.11	0.918735	0.058	0.174563	0.936	0.0817333	1.37	0.809076	0.205	0.326352	-0.914
YFL055W	0.52866	0.141	0.59972	0.116	0.834911	0.045	0.0029751	-1.87	0.082003	-0.519	0.0374295	-0.726	0.149545	0.386	0.658198	-0.097
YFL056C	0.04596	-1.11	NA	NA	0.291988	0.335	NA	NA	0.051704	-1.04	NA	NA	NA	NA	NA	NA
YFL057C	0.3655	1.59	0.16617	0.308	0.300035	1.87	0.776553	-0.052	0.149817	0.326	0.0188718	0.803	0.0030879	-1.56	0.072096	0.465
YFL058W	0.09767	-0.394	0.10196	-0.386	0.013868	-0.879	NA	NA	0.001838	-1.83	NA	NA	0.0260188	-0.691	0.015068	-0.852
YFL059W	0.86818	0.031	0.87238	-0.03	0.2652	-0.236	NA	NA	0.00963	-1.06	0.0022994	-1.78	0.295751	0.218	0.295751	-0.218
YFL060C	0.2348	-0.272	0.25845	-0.255	0.072347	-0.505	NA	NA	0.011252	-1.06	0.0004633	-3.32	0.542486	-0.125	0.025635	-0.776
YFL061W	0.6968	0.0705	0.85575	0.0325	0.327583	0.192	0.0001396	-4.55	0.009568	-1.02	0.0001012	-5.09	0.192464	0.277	0.017207	-0.816
YFL062W	0.12195	-0.351	0.36729	-0.172	0.871742	-0.0285	0.407243	-0.157	0.178523	0.287	0.0571705	0.498	0.300662	-0.203	0.961505	-0.0085
YFL063W	0.73451	-0.0975	0.36137	0.282	0.086773	-0.668	0.770812	-0.0835	0.45539	-0.224	0.970533	-0.0105	0.000534	-4.54	0.63854	-0.137
YFL064C	0.40529	-0.263	0.622	-0.149	0.060439	0.812	0.656146	-0.134	0.431053	-0.247	0.241026	0.397	0.0012102	-3.52	0.366528	0.288
YFL065C	0.85922	0.0575	0.42288	0.276	0.007627	-2	0.942061	0.0235	0.511707	-0.222	0.476025	0.242	NA	NA	0.487675	0.235
YFL066C	0.15776	-0.944	0.04371	-1.71	0.528974	0.354	0.0069141	-3.47	0.013011	-2.75	0.522555	-0.361	0.0045693	-4.03	0.275251	-0.668
YFL067W	0.43214	-0.17	0.04189	-0.657	0.29586	-0.238	0.0069432	-1.31	0.008199	-1.23	0.620352	0.104	NA	NA	0.316289	-0.226
YFL068W	0.13372	-0.337	0.96394	0.008	0.758153	-0.055	0.407949	0.157	0.023288	0.721	0.0464159	0.547	0.809083	0.043	0.321614	0.194
YFL-TYA	NA	NA	NA	NA	NA	NA	NA	NA	NA	NA	NA	NA	NA	NA	NA	NA
YFL-TYB	0.13353	0.388	0.26653	0.257	0.21307	0.298	0.210787	0.3	0.507617	-0.141	0.475378	0.153	0.709139	-0.077	NA	NA
YFLWDELTA1	0.06164	0.942	NA	NA	0.655783	0.121	NA	NA	NA	NA	NA	NA	NA	NA	0.028252	-1.46
YFR001W	0.17774	0.402	0.08665	0.58	0.418704	0.213	0.0714534	0.633	0.143083	0.453	0.346572	-0.254	0.0006	-3.77	0.263047	-0.314
YFR002W	0.35779	0.177	0.14774	0.319	0.077978	1.03	0.04515	0.552	0.028034	0.669	0.335506	0.44	7.84e-05	-5.51	0.401774	0.159
YFR003C	0.93944	-0.017	0.44776	-0.18	0.039084	-0.742	0.559675	-0.135	0.601606	0.12	0.730338	0.078	0.0011914	-2.69	0.145792	0.407
YFR004W	0.07467	-0.477	0.27638	-0.233	0.425508	-0.161	0.479163	-0.141	0.9453	0.013	0.324819	-0.206	0.0327331	-0.675	0.173733	-0.313
YFR005C	0.29271	0.208	0.24168	0.238	0.324527	-0.191	0.0624429	0.479	0.214461	0.257	0.511972	0.12	0.0001415	-4.47	0.142173	0.325
YFR006W	0.10684	-0.386	0.1603	-0.313	0.31825	-0.2	0.0598203	-0.503	0.199357	-0.276	0.242117	-0.244	0.705565	0.0695	0.384154	0.171
YFR007W	0.97755	-0.0055	0.91251	-0.0215	0.536703	-0.126	0.047114	-0.601	0.036811	-0.664	0.274728	0.241	0.77434	-0.0565	0.28441	0.235
YFR008W	0.1512	-0.409	0.10519	-0.492	0.053138	-0.668	0.173532	-0.379	0.994771	-0.0015	0.244597	0.306	0.106978	0.488	0.550878	0.141
YFR009W	0.7009	0.0895	0.18452	0.366	0.118747	0.464	0.446224	0.185	0.513822	-0.157	0.251787	0.301	0.494347	0.165	0.062959	0.623
YFR010W	0.95126	-0.0325	0.76613	-0.159	0.915437	0.0565	0.157291	-0.929	0.792914	-0.141	0.753588	0.168	0.432194	0.445	0.401997	0.478
YFR011C	0.40105	0.159	0.61837	0.09	0.874058	-0.028	0.554093	-0.108	0.8874	-0.025	0.263929	0.224	0.13039	0.34	0.414168	0.154
YFR012W	0.37648	-0.25	0.86771	0.0435	0.582747	0.147	0.170872	-0.435	0.876717	-0.0405	0.479985	-0.194	0.366744	0.256	NA	NA
YFR013W	0.66065	0.307	0.32308	0.75	0.262993	0.875	0.289248	-0.818	0.865721	-0.117	0.397364	0.625	0.33065	0.737	0.164578	1.17
YFR014C	0.14253	-0.47	0.33892	-0.268	0.199406	-0.389	0.104773	-0.549	0.172067	-0.424	0.239	0.347	0.231827	0.354	NA	NA
YFR015C	0.06867	-1.23	0.05871	-1.32	0.089446	-1.09	0.0380886	-1.58	0.67137	0.204	0.0420129	1.52	0.0762245	1.18	0.261624	0.602
YFR016C	0.04357	-0.559	0.25392	-0.23	0.049527	-0.53	0.0313389	-3.14	0.142922	-0.324	0.456283	0.682	0.0896965	0.408	0.073429	-0.447
YFR017C	0.08844	-0.593	0.01682	-1.17	0.006197	-1.7	0.0033257	-2.13	0.063327	-0.689	0.121842	0.508	0.056094	0.726	0.171824	0.423
YFR018C	0.339	-0.196	0.12839	-0.363	0.343162	-0.194	0.0798767	-0.456	0.161819	-0.321	0.0306348	-0.683	0.612532	-0.097	0.404522	-0.167
YFR019W	0.45363	1.19	0.31909	1.65	0.205702	2.24	0.238627	-2.04	0.378756	1.43	0.750547	0.136	0.407684	0.376	0.157985	0.738
YFR020W	0.61156	-0.283	0.7405	-0.182	0.956608	0.0295	0.256673	-0.703	0.82067	0.123	0.0477834	-1.66	0.99632	0.0025	NA	NA
YFR021W	0.86327	0.2	0.32754	1.25	0.25097	1.52	NA	NA	0.756195	0.363	NA	NA	0.392435	1.07	0.452593	0.921
YFR022W	0.56069	0.664	0.65057	0.51	0.679846	0.463	NA	NA	NA	NA	NA	NA	0.896297	-0.144	NA	NA
YFR023W	0.68173	0.365	0.16718	1.48	0.18634	1.39	0.69859	-0.344	0.359427	0.874	0.213624	-1.28	0.35111	0.892	0.274472	1.08
YFR024C	0.34587	-0.194	0.06214	-0.514	0.218434	-0.271	0.0254535	-0.741	0.033714	-0.663	0.0192803	-0.826	0.217162	0.272	0.156924	-0.329
YFR024C-A	0.59697	-0.096	0.14019	-0.328	0.157629	-0.308	0.0484551	-0.536	0.093492	-0.401	0.941322	-0.013	0.0025156	-1.63	0.381612	0.167
YFR025C	0.80407	-0.044	0.68777	-0.072	0.778396	-0.05	0.16198	-0.303	0.16198	-0.303	0.0082879	-1.06	0.467853	-0.135	0.757288	0.055
YFR026C	0.34144	-0.184	0.21715	-0.255	0.311965	-0.198	0.226877	-0.248	0.550818	-0.109	NA	NA	0.0430867	0.562	0.015317	-0.843
YFR027W	0.34383	-0.185	0.78766	0.0485	0.236941	0.244	0.133695	0.34	0.169589	0.299	0.0162248	-0.837	0.143999	0.328	0.023118	-0.731
YFR028C	0.49017	-0.287	0.56935	-0.233	0.76413	-0.12	0.0326495	-1.41	0.22662	-0.558	NA	NA	0.612492	0.206	0.027293	-1.52
YFR029W	0.15336	-0.547	0.63277	0.151	0.316472	0.343	NA	NA	0.806753	-0.076	0.284529	-0.372	0.412521	-0.271	NA	NA
[truncated: 4,358 more rows]

## Sheet: High
ORF	P.Value	logFC	P.Value	logFC	P.Value	logFC	P.Value	logFC	P.Value	logFC	P.Value	logFC	P.Value	logFC	P.Value	logFC
YAL001C	0.115802	0.361	0.079231	-0.431	0.339633	-0.184	0.217227	-0.2545	0.725717	-0.0625	0.956957	-0.0095	0.623502	0.0885	0.067843	0.463
YAL002W	0.456303	0.142	0.639793	-0.0865	0.545205	-0.114	0.551827	-0.1115	0.431416	-0.151	0.494504	-0.129	0.378173	0.172	0.299674	0.209
YAL003W	0.877709	-0.041	0.096131	-0.596	0.281151	0.323	0.0773445	0.659	0.040308	0.871	0.041344	0.862	0.096816	0.594	0.062742	0.723
YAL004W	0.544254	0.117	0.741493	-0.062	0.0765657	-0.463	0.0652734	-0.497	0.010519	-1.02	0.020285	-0.799	0.029889	-0.687	0.009728	-1.05
YAL005C	0.901402	-0.0225	0.020274	-0.779	0.0314724	-0.657	0.0223708	-0.7505	0.00659	-1.18	0.004512	-1.36	0.004944	-1.31	0.008827	-1.06
YAL007C	0.116266	0.365	0.383128	0.168	0.054514	0.516	0.0429818	0.5705	0.104284	0.385	0.155266	0.314	0.200665	0.271	0.033203	0.633
YAL008W	0.882739	0.029	0.021877	-0.819	0.26912	-0.246	0.169311	-0.329	0.048016	-0.598	0.009228	-1.13	0.015814	-0.927	0.223096	-0.279
YAL009W	0.293339	-0.21	0.05187	-0.527	0.111281	-0.373	0.0387058	-0.5955	0.53339	0.176	0.271928	0.222	0.599551	-0.0965	0.13755	-0.335
YAL010C	0.276967	-0.218	0.03293	-0.631	0.169929	-0.297	0.746384	-0.058	0.187114	-0.281	0.507375	-0.123	0.982019	-0.004	0.570508	-0.104
YAL011W	0.491569	0.157	0.726649	0.077	0.175089	0.358	0.256671	0.282	0.280246	0.265	0.26067	0.279	0.46218	0.169	0.147183	0.394
YAL012W	0.245699	0.345	0.164079	0.441	0.152541	0.459	0.0310111	0.941	0.048995	0.781	0.0189	1.14	0.03486	0.898	0.063321	0.7
YAL013W	0.165921	-0.308	0.163061	-0.311	0.410225	-0.161	0.758311	-0.0565	0.439263	0.149	0.13441	0.345	0.7829	-0.0505	0.778776	-0.0515
YAL014C	0.478915	0.132	0.057348	-0.501	0.142028	-0.327	0.147925	-0.32	0.481943	-0.131	0.464023	-0.137	0.432704	-0.148	0.932583	-0.015
YAL015C	0.457139	-0.141	0.289854	0.213	0.692573	-0.072	0.063219	-0.486	0.331059	-0.192	0.736553	-0.061	0.326885	-0.194	0.214958	-0.261
YAL016W	0.306716	0.229	0.303285	-0.232	0.326323	-0.219	0.184893	-0.3215	0.974286	0.0065	0.505284	-0.141	0.755136	0.0635	0.331892	0.215
YAL017W	0.985728	-0.0055	0.732098	0.107	0.164781	-0.523	0.01697	-1.4145	0.043062	-0.98	0.0415	-0.995	0.253883	-0.401	0.143421	-0.565
YAL018C	0.0106087	-1.38	0.102801	-0.544	0.0005515	-3.96	0.0283252	-0.9465	0.065685	0.669	0.976141	0.0075	0.750635	0.0805	0.143937	0.46
YAL019W	0.743029	-0.0795	0.108493	0.508	0.121156	0.48	0.145868	0.4365	0.019462	1.05	0.04153	0.776	0.106328	0.512	0.054263	0.694
YAL020C	0.629042	0.088	0.124179	-0.352	0.412888	0.156	0.410267	-0.157	0.407662	0.158	0.596164	0.097	0.276229	-0.219	0.377601	-0.17
YAL021C	0.111006	-0.443	0.104125	-0.457	0.261697	-0.27	0.0493332	-0.6375	0.056373	-0.603	0.187522	-0.335	0.158875	-0.368	0.859721	0.0375
YAL022C	0.638687	0.0885	0.060194	-0.51	0.13566	-0.349	0.831099	-0.0395	0.642323	0.0875	0.890193	-0.0255	0.585838	0.103	0.523654	-0.123
YAL023C	0.256211	0.245	0.016859	0.872	0.212384	0.278	0.331279	0.2025	0.227756	0.265	0.050732	0.564	0.056215	0.539	0.125991	0.371
YAL024C	0.313735	-0.679	0.360384	-0.605	0.420915	-0.522	0.103463	-0.5965	0.051065	0.819	0.082465	0.664	0.124447	0.544	0.240201	0.374
YAL025C	0.552485	-0.309	0.279539	0.611	0.240624	0.678	0.151191	0.8945	0.165746	0.85	0.167856	0.844	0.672751	0.215	0.835523	-0.105
YAL026C	0.173922	-0.453	0.11828	-0.556	0.438235	-0.226	0.15979	-0.475	0.359308	-0.274	0.936108	-0.022	0.836058	0.057	0.243898	0.368
YAL027W	0.905892	-0.0215	0.320853	0.199	0.897212	-0.0235	0.150891	-0.3245	0.698158	0.0715	0.671203	0.0785	0.221432	0.26	0.067149	0.479
YAL028W	0.512282	0.121	0.069285	0.458	0.153501	-0.456	0.171121	-0.2935	0.135149	-0.333	0.752615	0.082	0.421735	-0.221	0.614725	0.133
YAL029C	0.0701602	-0.466	0.160396	-0.311	0.0423145	0.578	0.0600008	0.499	0.545073	0.113	0.651359	-0.083	0.854974	0.033	0.558442	0.109
YAL030W	0.61184	-0.0955	0.210476	0.27	0.18263	0.294	0.148495	-0.3305	0.199499	-0.28	0.015765	-0.867	0.213007	-0.268	0.352027	-0.187
YAL031C	0.176246	-0.361	0.069419	-0.573	0.202139	-0.333	0.0489314	-0.666	0.945722	-0.015	0.332531	0.235	0.89899	0.028	0.960173	0.011
YAL032C	0.572681	-0.122	0.323496	0.229	0.933726	-0.0175	0.291983	-0.2485	0.971554	-0.0075	0.30649	0.239	0.695791	0.0835	0.403796	0.189
YAL033W	0.219439	-0.362	0.084336	-0.6	0.157905	0.438	0.249386	0.3325	0.187752	0.397	0.277586	0.308	0.412948	0.22	0.286445	0.301
YAL034C	0.515513	0.141	0.045063	-0.652	0.717252	-0.0765	0.043755	-0.6605	0.075827	-0.521	0.264693	-0.264	0.266123	-0.264	0.780688	-0.0585
YAL034W-A	0.354071	-0.319	0.469052	0.28	0.114139	-0.651	NA	NA	0.542272	-0.232	0.318943	0.349	0.583374	-0.178	0.268547	0.396
YAL035C-A	0.17692	-0.393	0.148518	-0.433	0.294635	-0.282	0.0786999	0.591	0.694034	0.096	0.418077	0.208	0.530073	0.157	0.157801	0.419
YAL035W	0.946331	-0.0145	0.061552	0.59	0.153251	0.381	0.11197	0.4485	0.103735	0.465	0.125001	0.425	0.206341	0.321	0.712264	-0.0805
YAL036C	0.17753	0.287	0.518858	-0.119	0.0229699	0.721	0.020175	0.7585	0.038416	0.588	0.032892	0.626	0.298843	0.205	0.316681	0.195
YAL037W	0.111743	0.374	0.079999	0.438	0.186981	0.285	0.266949	0.2265	0.12683	0.351	0.166045	0.304	0.504192	0.125	0.350157	0.183
YAL038W	0.647501	0.138	0.189262	-0.467	0.701205	-0.116	0.161032	0.5115	0.029115	1.11	0.016085	1.39	0.017853	1.34	0.01495	1.43
YAL039C	0.0415501	-0.595	0.583184	-0.104	0.0621888	-0.502	0.0054113	-1.29	0.014271	-0.903	0.05757	-0.519	0.064227	-0.495	0.339164	-0.193
YAL040C	0.424879	-0.156	0.036222	-0.627	0.054128	-0.531	0.146184	-0.333	0.091252	-0.421	0.578544	-0.105	0.782372	-0.051	0.599236	0.099
YAL041W	0.0006208	-3.33	0.361507	-0.219	0.334504	-0.234	0.22559	0.3105	0.819288	0.0505	0.359641	0.219	0.580003	0.125	0.608935	-0.116
YAL042W	0.33797	0.187	0.624732	-0.089	0.599132	0.096	0.260275	-0.228	0.853107	-0.033	0.074065	0.449	0.526996	0.117	0.540185	0.113
YAL043C	0.222573	0.276	0.073018	0.493	0.65973	0.087	0.128322	0.377	0.380137	0.184	0.237013	0.265	0.060098	0.537	0.046433	0.599
YAL043C-A	0.167402	-0.303	0.431909	0.151	0.0814395	-0.435	0.0608948	-0.4955	0.143969	-0.33	0.918149	0.0185	0.137559	-0.337	0.035629	-0.619
YAL044C	0.443644	0.153	0.061069	-0.519	0.830887	-0.0405	0.830887	-0.0405	0.379547	0.179	0.133035	-0.36	0.131617	0.362	0.123483	0.374
YAL045C	0.665495	-0.0775	0.337346	-0.186	0.0469044	0.541	0.240136	-0.2385	0.172943	-0.292	0.031899	-0.633	0.486745	-0.129	0.448064	-0.142
YAL046C	0.234213	0.282	0.482066	-0.152	0.587627	-0.115	0.363887	-0.2025	0.986377	-0.0035	0.022916	-0.841	0.256913	-0.266	0.165211	-0.349
YAL047C	0.374115	0.174	0.118627	0.364	0.587917	0.101	0.514597	-0.1225	0.285232	0.217	0.13635	0.339	0.107581	0.383	0.175898	0.295
YAL048C	0.496819	0.151	0.802682	-0.0535	0.263904	-0.27	0.719185	-0.0775	0.979379	-0.0055	0.255687	0.277	0.767354	0.0635	0.975631	-0.0065
YAL049C	0.909818	-0.02	0.326531	-0.191	0.963824	0.008	0.508086	-0.122	0.146614	-0.32	0.105599	-0.378	0.143229	-0.324	0.537478	-0.113
YAL051W	0.0157794	1.08	0.094934	-0.517	0.0026	-2.09	0.0046258	-1.702	0.070861	-0.591	0.026063	-0.894	0.036042	-0.786	0.053806	-0.666
YAL053W	0.86224	0.032	0.632389	0.09	0.0380126	0.617	0.0732784	0.467	0.155682	0.323	0.386234	0.172	0.527345	0.121	0.83275	-0.039
YAL054C	0.0154323	-1.18	0.012564	-1.28	0.0081192	-1.5	0.0074771	-1.5495	0.003342	-2.07	0.002601	-2.27	0.005131	-1.78	0.007206	-1.57
YAL055W	0.198177	-0.328	0.100828	-0.47	0.162375	-0.368	0.0300582	-0.7915	0.040153	-0.704	0.031338	-0.778	0.128998	-0.416	0.136505	-0.404
YAL056W	0.398748	-0.233	0.079134	-0.63	0.0121088	-1.34	0.0005627	-4.023	0.110646	-0.538	0.049008	-0.776	0.064077	-0.692	0.070393	0.872
YAL058C-A	0.307849	-0.211	0.17599	-0.305	0.304115	-0.213	0.0496063	-0.559	0.672541	-0.08	0.494962	-0.133	0.160672	-0.321	0.201088	-0.282
YAL058W	0.338378	-0.212	0.818078	-0.0465	0.274677	0.248	0.190051	0.3155	0.319774	0.221	0.106381	0.429	0.844863	-0.0395	0.918885	0.0205
YAL059W	0.227209	0.424	0.140521	0.56	0.0302662	1.11	0.0107513	1.6485	0.006196	2.02	0.00931	1.74	0.036135	1.03	0.075589	0.756
YAL060W	0.615346	-0.12	0.094605	-0.526	0.0405562	-0.761	0.0162066	-1.09	0.012491	-1.2	0.076818	-0.579	0.606983	-0.123	0.15853	0.405
YAL061W	0.463283	-0.324	0.331199	-0.449	0.0845007	-0.997	0.12219	-0.8355	0.280796	-0.509	0.611319	-0.219	0.176336	-0.687	0.520728	-0.28
YAL062W	0.0448152	-0.571	0.044626	-0.572	0.0923117	-0.416	0.0356395	-0.627	0.012517	-0.939	0.030533	-0.667	0.044815	-0.571	0.006515	-1.19
YAL063C	0.208284	-0.471	0.132605	-0.607	0.373453	-0.306	0.0307463	-1.1605	0.209724	-0.469	0.251406	-0.417	0.847014	0.0615	0.356456	-0.32
YAL064C-A	0.178913	0.432	0.445809	0.215	0.0240347	-1.07	0.012401	-1.376	0.093782	-0.603	0.453423	-0.211	0.910257	0.03	0.271772	0.331
YAL064W	0.0932035	-0.738	0.080284	0.807	NA	NA	NA	NA	0.094896	-0.73	0.368483	0.271	0.242624	-0.389	0.027975	1.47
YAL064W-B	0.418549	0.172	0.465976	-0.153	0.0092854	-1.15	0.0085578	-1.1845	0.079841	-0.487	0.123647	-0.395	0.276276	-0.245	0.492811	-0.143
YAL065C	0.150647	1.17	0.08752	-0.468	0.818812	0.046	0.0798929	-0.488	0.645059	-0.094	0.083598	0.478	0.269846	0.25	0.154816	0.352
YAL066W	NA	NA	0.063097	2.2	NA	NA	NA	NA	NA	NA	0.158398	1.41	0.272544	1.01	0.039848	2.67
YAL067C	NA	NA	0.356997	0.819	0.197959	1.25	NA	NA	0.553966	0.5	0.265441	1.03	0.493153	0.586	0.060534	2.25
YAL068C	0.146493	-0.323	0.065866	-0.475	0.0248083	-0.709	0.221606	-0.2545	0.083987	-0.425	0.218882	-0.256	0.123493	-0.353	0.733013	-0.0615
YAL069W	0.203614	-0.364	0.463923	-0.187	0.0592821	-0.674	0.792657	0.064	0.600952	-0.13	0.567191	-0.143	0.802048	0.061	0.967017	-0.01
YALCDELTA2	0.0686333	0.885	0.178724	-0.486	NA	NA	NA	NA	NA	NA	0.018903	-1.82	0.214361	-0.427	0.670894	-0.115
YAR002C-A	0.0017709	-2.11	0.153847	-0.357	0.202254	0.272	0.565222	0.107	0.381658	-0.191	0.424655	-0.172	0.077189	-0.501	0.076174	0.504
YAR002W	0.958036	0.0105	0.313003	-0.223	0.515218	0.135	0.246881	0.2655	0.098804	0.441	0.203414	0.3	0.083931	0.476	0.302502	0.229
YAR003W	0.453344	-0.142	0.29824	0.208	0.597955	-0.097	0.744148	-0.059	0.982159	0.004	0.479647	0.133	0.549473	0.111	0.372543	0.173
YAR007C	0.268773	0.225	0.520851	-0.12	0.408142	0.159	0.117909	-0.364	0.182528	-0.288	0.203466	-0.27	0.333166	0.191	0.270465	0.224
YAR008W	0.10069	0.421	0.087419	0.45	0.0241223	0.772	0.10908	0.4055	0.05378	0.558	0.084147	0.458	0.060114	0.532	0.023183	0.784
YAR009C	0.993146	-0.002	0.303761	-0.267	0.0923504	0.532	0.0756529	-0.583	0.215948	0.338	0.791451	0.062	0.141212	0.431	0.491589	0.168
YAR010C	0.0571105	-0.508	0.175404	0.294	0.0173987	0.817	0.738441	-0.0605	0.767236	-0.0535	0.206387	0.267	0.027369	0.685	0.822054	-0.0405
YAR014C	0.933309	-0.017	0.258258	-0.262	0.343183	0.211	0.607759	-0.107	0.149158	0.365	0.107701	0.431	0.12892	0.394	0.259688	0.261
YAR015W	0.900054	0.066	0.470685	0.399	0.906065	-0.062	0.916605	0.055	0.987835	0.008	0.295778	0.614	0.371324	0.509	0.40668	0.467
YAR018C	0.135507	-0.333	0.242688	-0.237	0.0929657	0.401	0.427316	-0.149	0.241157	0.238	0.067419	0.464	0.137082	0.331	0.151395	0.314
YAR019C	0.585453	-0.159	0.244457	-0.379	0.269901	-0.354	0.0519875	-0.834	0.083047	-0.679	0.364583	-0.279	0.821912	0.064	0.747569	0.092
YAR020C	0.0848798	-0.555	0.075032	-0.587	0.354675	-0.236	0.140812	-0.433	0.904713	-0.028	0.272866	0.29	0.659314	0.105	0.808307	-0.057
YAR023C	0.39723	-0.169	0.238067	0.253	0.0052745	-1.31	0.0007542	-2.623	0.660848	0.083	0.173397	-0.307	0.914264	0.02	0.045388	0.579
YAR027W	0.833514	-0.086	0.441464	-0.333	0.321273	-0.447	0.673022	-0.175	0.877377	-0.063	0.567044	0.241	0.879299	-0.062	0.20102	0.618
YAR028W	0.176192	-0.436	0.054142	0.771	0.460813	0.207	0.220454	-0.3815	0.39552	0.243	0.040407	0.871	0.809663	-0.0645	0.190215	0.417
YAR029W	0.0650778	0.471	0.390257	0.163	0.0179733	0.792	0.202207	0.266	0.006872	1.13	0.003027	1.52	0.010153	0.981	0.01269	0.903
YAR030C	0.600449	0.106	0.022332	0.812	0.120521	0.394	0.0642351	-0.5275	0.029228	0.73	0.011401	1.05	0.068901	0.512	0.016104	0.919
YAR031W	0.603924	-0.0955	0.086743	-0.421	0.301768	-0.207	0.528684	-0.1175	0.198992	-0.274	0.089928	-0.414	0.307554	-0.204	0.069645	-0.465
YAR033W	0.706013	-0.071	0.414594	0.162	0.914264	-0.02	0.0240262	-0.747	0.336634	-0.196	0.404586	-0.166	0.918527	0.019	0.600128	-0.1
YAR035W	0.229504	-0.405	0.08187	-0.701	0.0656111	-0.774	0.0191997	-1.2745	0.053679	-0.845	0.014557	-1.42	0.022577	-1.2	0.03168	-1.05
YAR037W	0.864701	0.082	0.171834	0.798	0.285862	-0.576	0.0098242	-2.708	0.080988	-1.16	0.444873	-0.389	0.317167	-0.532	0.184523	-0.766
YAR040C	0.0441848	-0.571	0.007133	-1.15	0.0028625	-1.59	0.0002543	-3.7415	0.001589	-1.97	0.003431	-1.49	0.001659	-1.94	0.001557	-1.98
YAR042W	NA	NA	0.00568	3.49	NA	NA	NA	NA	NA	NA	NA	NA	0.018255	1.86	0.007177	3.08
YAR043C	0.948727	0.05	0.400657	0.702	0.779801	0.219	NA	NA	0.190158	-1.22	0.978446	0.021	0.349172	0.796	0.41132	0.684
YAR044W	0.958356	-0.0095	0.166887	0.307	0.28557	-0.219	0.106937	-0.3875	0.099858	-0.4	0.125765	-0.357	0.385404	-0.171	0.106937	-0.388
YAR047C	NA	NA	0.058483	-0.971	NA	NA	NA	NA	NA	NA	0.48132	-0.201	0.227902	-0.408	0.01262	2.27
YAR050W	NA	NA	0.281917	0.345	NA	NA	NA	NA	NA	NA	0.009401	-2.66	NA	NA	0.060523	0.952
YAR052C	0.750403	-0.104	0.523749	-0.215	0.98028	-0.008	0.19901	-0.494	0.516658	0.219	0.399695	0.293	0.150541	0.579	0.395511	0.296
YAR053W	0.888063	-0.0255	0.235201	0.248	0.988968	0.0025	0.0199198	-0.7825	0.879387	0.0275	0.113884	-0.374	0.272858	-0.224	0.70477	0.0695
YAR060C	0.66101	0.123	0.910399	0.031	0.641306	-0.131	0.0080841	-1.668	0.158867	0.478	0.202945	0.415	0.293305	0.324	0.09161	0.631
YAR061W	0.607174	0.363	0.112475	1.43	0.0298196	-2.54	NA	NA	0.387631	0.641	0.318879	0.759	0.373781	0.663	0.165443	1.17
YAR062W	0.355711	0.178	0.918904	0.018	0.0521434	-0.52	0.147024	-0.32	0.856682	0.032	0.420463	0.152	0.963878	-0.008	0.72461	0.063
YAR064W	0.0986206	-0.475	0.721502	-0.0775	0.0382593	-0.718	0.043226	-0.6835	0.872644	-0.0345	0.386893	-0.2	0.036852	-0.729	0.43226	-0.179
YAR066W	0.0867044	-0.497	0.071324	-0.543	0.0716197	-0.542	0.002351	-1.998	0.424503	-0.18	0.042382	-0.678	0.10452	-0.455	0.068727	-0.552
YAR068W	0.223608	0.264	0.457744	0.146	0.466108	0.143	0.781353	0.052	0.304115	-0.213	0.217078	-0.269	0.021739	-0.778	0.031246	-0.675
YAR069C	0.0439391	-0.556	0.827617	-0.0385	NA	NA	0.0001518	-4.3615	0.657785	0.0795	0.035293	0.609	0.48684	-0.128	0.022754	0.724
YAR070C	0.441459	0.196	0.469271	-0.182	0.633947	-0.116	0.0735251	-0.6065	0.322688	0.262	0.196786	0.368	0.633947	0.116	0.121907	0.478
YAR071W	0.830408	-0.038	0.909952	0.02	0.887655	-0.025	0.355711	0.178	0.787306	0.048	0.362655	0.175	0.712393	-0.066	0.927873	-0.016
YAR073W	0.325908	0.338	0.130062	0.602	0.0691685	0.812	0.0337513	1.097	0.021564	1.31	0.020935	1.32	0.031759	1.12	0.064031	0.84
YAR074C	0.544782	-0.117	0.420578	0.159	0.0580301	0.521	0.0171992	0.8485	0.023681	0.75	0.009348	1.07	0.039335	0.613	0.221941	0.264
YAR075W	0.611455	0.136	0.079962	0.637	0.107624	0.554	0.0498082	0.783	0.035493	0.9	0.02737	0.998	0.050265	0.78	0.123241	0.518
YARCDELTA8	0.0904988	0.519	0.67507	0.096	0.375626	-0.216	0.0209552	-0.955	0.44801	-0.181	0.357102	0.226	0.300744	0.26	0.181192	0.363
YBL001C	0.687858	-0.077	0.622951	0.095	0.109013	0.398	0.434028	0.157	0.090488	0.435	0.057397	-0.533	0.857373	0.034	0.673079	0.081
YBL002W	0.322317	0.222	0.508465	0.14	0.0273935	0.778	0.0186896	0.9015	0.034012	0.713	0.494775	0.146	0.217834	0.293	0.087033	0.478
YBL003C	0.330871	0.19	0.062533	0.483	0.0222847	0.735	0.0191561	0.779	0.028578	0.667	0.269717	0.222	0.04877	0.537	0.103949	0.383
YBL004W	0.478015	-0.131	0.060413	0.953	0.384394	0.165	0.776086	0.0505	0.005998	1.19	0.011637	0.933	0.017519	0.8	0.099482	0.388
YBL005W	0.531616	0.117	0.090487	0.416	0.0087016	1.07	0.905346	0.0215	0.134008	0.343	0.027602	0.688	0.016764	0.834	0.595901	-0.0985
YBL005W-A	0.0144573	-1.2	0.065181	0.912	0.0868576	0.77	0.0082516	-1.4805	0.067195	0.896	0.048549	1.08	0.033195	1.34	0.06909	-0.641
YBL005W-B	0.064763	0.472	0.567401	0.104	0.543354	-0.111	0.507215	-0.122	0.217884	0.254	0.158587	0.306	0.278997	0.215	0.130772	0.339
YBL006C	0.243552	-0.249	0.312606	-0.208	0.357871	-0.186	0.0319944	-0.6655	0.366785	-0.182	0.488659	-0.135	0.770253	-0.0545	0.70332	-0.0715
YBL007C	0.118443	0.357	0.617016	0.0905	0.759643	0.0545	0.165736	-0.2995	0.349704	-0.181	0.227986	-0.247	0.755453	-0.0555	0.098299	-0.391
YBL008W	0.883497	-0.027	0.783093	0.051	0.490586	0.133	0.0919287	-0.421	0.952309	-0.011	0.750735	-0.059	0.86224	-0.032	0.499568	0.13
YBL009W	0.0533619	0.551	0.052682	0.554	0.0468438	0.582	0.151447	0.337	0.082879	0.454	0.051139	0.561	0.095992	0.424	0.033921	0.664
YBL010C	0.596497	0.096	0.459006	0.138	0.35723	0.177	0.143116	-0.324	0.568061	0.104	0.197867	0.27	0.36895	0.172	0.11719	0.359
YBL011W	0.443618	0.144	0.264586	0.225	0.294739	0.208	0.223379	-0.2525	0.211275	-0.262	0.572712	-0.104	0.837924	0.0365	0.532077	0.115
YBL012C	0.214205	1.02	0.116096	1.43	0.536565	0.447	0.337959	-0.7335	0.251956	0.914	0.132636	1.33	0.12306	1.38	0.203705	1.05
YBL013W	0.296483	1.17	0.163512	1.71	NA	NA	NA	NA	0.628514	0.495	0.407993	0.887	0.256667	1.3	0.198013	1.53
YBL014C	0.566605	-0.124	0.192633	0.324	0.301426	-0.241	0.156281	-0.3655	0.08986	0.482	0.389491	0.193	0.372863	0.201	0.345429	0.215
YBL015W	0.69543	-0.116	0.077571	-0.725	0.0250048	-1.16	0.0052299	-2.0815	0.004044	-2.28	0.011334	-1.57	0.012631	-1.51	0.020705	-1.25
YBL016W	0.326277	-0.304	0.171489	0.5	0.438731	0.225	0.468452	-0.208	0.448977	0.219	0.516148	0.183	0.575421	0.155	0.930314	-0.023
YBL017C	0.228403	-0.415	0.052435	-0.518	0.0195265	1.29	0.136736	-0.332	0.589439	0.098	0.034005	-0.619	0.404355	0.265	0.072162	-0.451
YBL018C	0.256023	-0.373	0.861671	0.046	0.532445	0.175	0.392797	-0.254	0.792197	0.07	0.640946	0.127	0.588939	0.149	0.897293	-0.034
YBL019W	0.294761	-0.218	0.269031	-0.233	0.264181	-0.236	0.0336425	-0.6535	0.078499	-0.457	0.899284	-0.0235	0.162116	-0.319	0.05829	0.52
YBL020W	0.159556	0.525	0.108894	0.671	0.498418	0.192	0.220635	0.418	0.195126	0.457	0.152525	0.541	0.147132	0.554	0.150837	0.545
YBL021C	0.365742	-0.273	0.155985	-0.533	0.425474	-0.233	0.73123	-0.092	0.338408	-0.294	0.725838	-0.094	0.800728	-0.067	0.472091	-0.206
YBL022C	0.182965	0.712	0.290087	0.527	0.407755	0.394	0.720252	0.161	0.848665	-0.085	0.367123	-0.435	0.229389	-0.62	0.683481	-0.184
YBL023C	0.0842798	-0.784	0.146729	-0.555	0.0893566	-0.757	NA	NA	0.198162	-0.452	0.520175	-0.181	0.725838	-0.094	0.792197	0.07
YBL024W	0.595072	0.16	0.161943	0.503	0.0999404	0.644	0.0654998	0.781	0.024935	1.16	0.028352	1.1	0.057072	0.829	0.085213	0.694
YBL025W	0.176645	0.288	0.63661	0.085	0.255058	-0.229	0.0254046	-0.693	0.748448	0.057	0.192411	0.274	0.120722	0.353	0.096355	0.394
YBL026W	0.371945	0.343	0.917868	-0.0365	0.0154733	1.68	NA	NA	0.191363	0.552	0.251664	0.465	0.380416	0.336	0.075815	0.885
YBL027W	0.0268084	0.7	0.236789	0.248	0.0152243	0.87	0.0061916	1.2135	0.003268	1.53	0.003286	1.52	0.006437	1.2	0.012281	0.944
YBL028C	0.336242	-0.3	0.076161	0.709	0.0198565	1.23	0.017965	1.2795	0.012349	1.47	0.202328	0.429	0.081121	0.689	0.07224	0.726
YBL029W	0.000654	-3.19	0.160793	-0.371	0.0196725	-0.933	0.130214	0.4145	0.010634	-1.18	0.304835	-0.245	0.078214	-0.529	0.04834	0.652
YBL030C	0.198147	0.335	0.039127	0.726	0.522218	-0.146	0.97085	-0.008	0.089324	-0.508	0.055222	-0.629	0.042476	-0.702	0.089703	-0.507
YBL031W	0.0921679	0.743	0.640946	0.127	0.178724	-0.486	0.111021	0.663	0.468452	0.208	0.457717	0.214	0.398791	0.25	0.18982	0.466
YBL032W	0.953455	-0.0105	0.087438	0.421	0.162565	-0.308	0.831234	0.0385	0.949032	-0.0115	0.175497	0.295	0.125039	0.355	0.653043	0.0825
YBL033C	0.23602	-0.599	0.07724	-1.08	0.159278	-0.758	0.142471	-0.8055	0.204451	-0.656	0.904552	-0.0525	0.161977	-0.751	0.227212	-0.615
YBL034C	NA	NA	NA	NA	NA	NA	NA	NA	NA	NA	NA	NA	NA	NA	NA	NA
YBL035C	0.0641172	0.652	0.253585	-0.317	0.0621309	0.661	0.0099465	1.3605	0.024966	0.96	0.680318	-0.101	0.037017	0.821	0.087481	0.567
YBL036C	0.563916	-0.105	0.02878	0.66	0.504031	0.123	0.18552	0.28	0.204728	0.264	0.365832	0.173	0.096392	0.394	0.126365	0.345
YBL037W	0.423849	-0.234	0.075326	-0.838	0.170988	-0.501	0.129413	-0.602	0.055465	-1	0.11896	-0.635	0.08667	-0.771	0.285891	-0.341
YBL038W	0.482448	-0.136	0.037427	0.622	0.808098	-0.045	0.203944	-0.277	0.050867	-0.548	0.070152	-0.477	0.07357	-0.467	0.112369	-0.383
YBL039C	0.967376	-0.0205	0.257265	0.648	0.139829	0.932	0.0398067	1.6505	0.022956	2.05	0.061546	1.37	0.128438	0.975	0.187521	0.792
YBL040C	0.255372	-0.235	0.802801	-0.0455	0.681812	0.0755	0.181859	0.2915	0.169456	0.303	0.278562	0.221	0.46546	0.14	0.195327	0.279
YBL041W	0.630154	-0.087	0.425665	-0.15	0.436702	0.146	0.959346	0.009	0.708202	-0.067	0.062174	-0.482	0.865427	-0.03	0.350937	-0.18
YBL042C	0.126307	-0.491	0.845409	0.049	0.232183	0.347	0.0889983	0.582	0.109604	0.527	0.331249	0.268	0.328253	-0.27	0.348231	-0.257
YBL043W	0.908047	0.0605	0.895992	0.0685	0.956564	0.0285	0.804179	0.1305	0.529302	0.343	0.731673	0.182	0.964175	-0.0235	0.988561	-0.0075
YBL044W	0.217002	0.717	0.082908	1.19	0.0048103	-3.63	NA	NA	0.171797	0.824	0.164263	0.845	0.252134	0.65	0.033522	1.75
YBL045C	0.849515	0.0375	0.447803	0.158	0.798898	-0.0505	0.694689	-0.0785	0.072855	-0.501	0.136914	-0.37	0.181403	-0.318	0.174644	-0.325
YBL046W	0.191414	0.287	0.091405	-0.422	0.269525	-0.231	0.898548	-0.0235	0.43592	0.152	0.214203	0.268	0.79351	-0.0485	0.45779	0.144
YBL047C	NA	NA	NA	NA	NA	NA	NA	NA	NA	NA	NA	NA	NA	NA	NA	NA
YBL048W	0.164612	0.821	0.127932	0.939	0.0417829	-1.56	NA	NA	0.45717	0.379	0.560856	-0.29	0.393435	-0.443	0.733497	0.166
YBL049W	0.79388	-0.047	0.386575	-0.167	0.342518	-0.186	0.204809	-0.268	0.141799	-0.33	0.126586	-0.35	0.064845	-0.479	0.029461	-0.664
YBL050W	0.0328561	0.638	0.086189	-0.423	0.492674	-0.129	0.973304	-0.006	0.265422	-0.227	0.457139	0.141	0.631485	0.088	0.062331	0.489
YBL051C	0.597129	-0.125	0.52565	0.152	0.583365	0.13	0.186314	-0.365	0.367795	0.225	0.100818	0.504	0.171358	0.383	0.74367	0.076
YBL052C	0.712214	-0.073	0.607396	0.103	0.83831	-0.04	0.0242543	-0.783	0.502493	0.137	0.511121	-0.134	0.296542	0.228	0.06757	0.514
YBL053W	0.448409	-0.147	0.857287	0.033	0.17608	0.3	0.0794443	-0.448	0.183439	0.293	0.055127	0.526	0.220592	0.262	0.087319	0.429
YBL054W	NA	NA	0.01112	2.43	NA	NA	NA	NA	0.012922	2.24	0.031687	1.37	0.187526	-0.47	0.04553	1.12
YBL055C	0.380795	-0.204	0.86537	0.0365	0.159229	0.372	0.879935	-0.0325	0.284638	0.259	0.111294	0.449	0.728235	-0.0755	0.858114	-0.0385
YBL056W	0.572743	-0.221	0.611179	-0.198	0.169475	-0.636	0.414958	-0.331	0.368134	-0.371	0.937024	-0.03	0.801508	-0.096	0.475662	0.285
YBL057C	0.727828	-0.065	0.301149	0.213	0.0959885	0.414	0.320256	-0.203	0.271376	0.23	0.082183	0.445	0.092633	0.421	0.567609	0.109
YBL058W	0.429537	-0.175	0.364472	-0.205	0.173827	-0.342	0.0238092	-0.8375	0.037634	-0.698	0.060818	-0.571	0.122745	-0.412	0.042216	-0.667
YBL059W	0.715609	0.065	0.533502	0.114	0.501074	0.124	0.0185467	-0.783	0.321668	-0.193	0.072608	-0.449	0.136291	-0.332	0.212695	-0.258
YBL060W	0.724679	-0.089	0.750986	-0.08	0.322542	0.273	0.392382	-0.23	0.299904	-0.289	0.632825	-0.122	0.549184	-0.155	0.581092	-0.142
YBL061C	0.0868985	-0.46	0.195415	-0.302	0.0128722	0.999	NA	NA	0.058655	0.548	0.082548	0.471	0.456918	0.154	0.019916	0.847
YBL062W	0.115107	-0.37	0.935945	0.0145	0.993362	0.0015	0.103916	-0.3895	0.275218	0.222	0.358472	0.181	0.748125	0.0585	0.096517	0.404
YBL063W	0.62304	-0.089	0.23354	-0.244	0.140488	-0.328	0.0057227	-1.215	0.724758	-0.063	0.551741	0.109	0.402231	0.159	0.119769	0.356
YBL064C	0.851981	-0.0355	0.779497	-0.0535	0.06841	-0.496	0.0091698	-1.0975	0.001962	-1.91	0.001118	-2.33	0.001487	-2.11	0.001994	-1.9
YBL065W	NA	NA	0.188855	1.49	NA	NA	NA	NA	0.79613	0.247	0.863434	-0.163	0.250049	1.25	0.07492	2.38
YBL066C	0.106247	-0.561	0.249363	0.347	0.143953	-0.481	0.0734626	-0.666	0.097367	-0.585	0.036351	-0.897	0.82596	-0.058	0.542445	0.166
YBL067C	0.0207533	-1.44	0.698124	-0.133	0.24978	0.446	NA	NA	0.10149	-0.738	0.816055	0.079	0.936329	0.027	0.313443	0.378
YBL068W	0.636637	0.163	0.131768	0.645	0.142127	0.62	0.0830007	0.8075	0.085515	0.797	0.103645	0.728	0.184777	0.536	0.567958	0.198
YBL069W	0.798397	0.0855	0.167808	0.56	0.112712	0.69	0.264165	0.4225	0.116428	0.679	0.084587	0.791	0.29445	0.39	0.569374	0.196
YBL070C	NA	NA	0.641235	0.563	NA	NA	NA	NA	0.637836	0.569	0.213966	1.73	0.933304	-0.099	0.518559	0.796
YBL071C	0.11873	-0.395	0.098798	0.431	0.0424387	0.625	NA	NA	0.006634	1.27	0.226626	-0.275	0.102234	0.424	0.538789	0.124
YBL072C	0.450275	0.191	0.125917	0.469	0.106794	0.509	0.0267313	0.922	0.018093	1.07	0.010713	1.3	0.015455	1.14	0.020292	1.03
YBL073W	0.69305	0.383	0.236599	1.31	0.768101	0.285	NA	NA	0.526124	0.632	0.872825	-0.153	0.319422	1.05	0.161208	1.65
YBL074C	0.46289	0.288	0.065907	0.99	0.928318	0.0335	0.147299	-0.6735	0.292136	0.44	0.237237	0.509	0.142882	0.684	0.657061	0.169
YBL075C	0.830831	0.0545	0.361242	-0.253	0.998429	-0.0005	0.400422	-0.2295	0.135965	-0.48	0.185214	-0.405	0.062367	-0.693	0.031462	-0.92
YBL076C	0.837148	-0.04	0.126344	0.38	0.78214	0.054	0.995883	0.001	0.199903	0.295	0.16745	0.327	0.128322	0.377	0.572304	0.113
YBL077W	0.174025	-0.495	0.196332	-0.455	NA	NA	0.855784	0.048	0.826598	0.058	0.115175	-0.648	0.568771	-0.158	0.490742	-0.196
YBL078C	0.635173	-0.142	0.786073	-0.08	0.13338	-0.558	0.0783815	-0.721	0.043293	-0.931	0.092213	-0.669	0.166076	-0.496	0.03127	-1.06
YBL079W	0.0108328	0.994	0.080335	0.445	0.0131426	0.925	0.114026	0.377	0.027739	0.695	0.117135	0.372	0.014742	0.886	0.018862	0.807
YBL080C	0.330601	0.194	0.023725	0.732	0.435767	0.15	0.0298467	-0.669	0.149429	-0.325	0.224891	-0.256	0.384459	-0.17	0.218142	-0.261
YBL081W	0.970803	0.0105	0.270357	0.358	0.0899548	0.663	0.170266	0.4795	0.153109	0.508	0.519849	0.192	0.376914	0.274	0.370982	0.279
YBL082C	0.949538	0.0125	0.152711	0.35	0.720693	-0.0715	0.0691737	0.5145	0.024208	0.792	0.162736	0.338	0.034815	0.686	0.227222	0.277
YBL083C	0.0392251	0.597	0.205162	0.27	0.0315135	0.652	0.0338014	0.634	0.056949	0.511	0.013016	0.916	0.041744	0.582	0.063061	0.489
YBL084C	0.214493	-0.494	0.172698	0.562	0.147966	0.613	0.164288	0.5785	0.140955	0.628	0.101953	0.74	0.268965	0.426	0.325313	0.369
YBL085W	0.0227679	-0.799	0.056727	-0.552	0.297686	-0.226	0.0018675	-1.9965	0.018133	-0.872	0.051534	-0.576	0.040583	-1.2	0.09974	-0.428
YBL086C	0.512153	0.185	0.158652	0.527	0.217119	-0.423	0.129413	-0.602	0.593509	-0.147	0.92128	0.026	0.658283	0.12	0.302526	0.325
YBL087C	0.138211	0.372	0.081943	0.48	0.0203243	0.854	0.0121607	1.0375	0.005799	1.36	0.023608	0.806	0.010299	1.1	0.016252	0.93
YBL088C	0.402145	-0.159	0.033156	-0.624	0.160285	-0.304	0.0141177	-0.8685	0.221651	-0.251	0.061706	-0.482	0.333464	-0.187	0.026424	1.52
YBL089W	0.0451711	0.55	0.952463	0.0105	0.819009	0.0405	0.0967862	-0.3935	0.654102	0.0805	0.232972	0.243	0.221553	0.251	0.920904	-0.0175
YBL090W	0.775903	-0.0585	0.718299	-0.0745	0.281453	0.247	0.714777	-0.0755	0.042356	-0.654	0.060937	-0.561	0.060687	-0.562	0.85072	0.0385
YBL091C	0.370526	0.175	0.142602	0.333	0.0918964	0.413	0.066581	0.4785	0.236145	0.247	0.112337	0.375	0.744387	0.0595	0.814907	-0.0425
YBL091C-A	0.227656	-0.254	0.174792	-0.298	0.0238082	-0.731	0.0389836	-0.601	0.219473	-0.26	0.126906	-0.354	0.813178	0.043	0.272283	-0.225
YBL092W	0.0411448	0.804	0.40275	-0.223	0.934059	0.0205	0.172029	0.4115	0.700965	0.0965	0.036094	0.848	0.032089	0.889	0.025529	0.974
YBL093C	0.528438	0.122	0.650449	-0.086	0.158869	0.323	0.905931	0.022	0.190804	0.291	0.390792	0.172	0.785393	-0.051	0.282691	-0.225
YBL094C	0.40963	-0.213	0.58147	-0.137	0.98676	0.004	0.173239	-0.399	0.151988	-0.429	0.930625	0.021	0.447794	-0.194	0.9011	-0.03
YBL095W	0.143373	0.407	0.955094	-0.0125	0.154481	0.391	0.632771	0.1085	0.660121	0.0995	0.464211	0.171	0.161177	0.382	0.378593	0.212
YBL096C	0.160062	-0.305	0.343212	-0.184	0.702227	-0.0685	0.199018	-0.2695	0.260515	-0.227	0.573904	-0.103	0.288516	-0.211	0.4553	-0.14
YBL097W	0.0809971	0.571	0.077961	0.581	0.147689	0.425	0.750863	0.0755	0.025533	0.925	0.145122	0.429	0.079158	0.577	0.134212	0.448
YBL098W	0.921198	-0.0185	0.472315	0.141	0.232804	0.258	0.452872	0.1485	0.154571	-0.33	0.672153	-0.0805	0.577096	0.107	0.736828	0.0635
YBL099W	0.404093	0.161	0.065434	0.481	0.764514	-0.0545	NA	NA	0.030672	-0.659	0.075644	-0.452	0.049748	-0.541	0.019131	-0.792
YBL100C	0.591885	0.103	0.730734	0.065	0.18553	-0.297	0.0768671	-0.464	0.019904	-0.808	0.017923	-0.841	0.019712	-0.811	0.01873	-0.827
YBL101C	0.338414	-0.185	0.452008	-0.141	0.0523436	-0.518	NA	NA	0.1259	-0.347	0.921046	-0.0175	0.693931	-0.0705	0.319337	-0.195
YBL101W-A	0.897963	-0.023	0.828381	0.039	0.167604	0.302	0.208087	-0.266	0.44533	-0.145	0.282182	0.217	0.168598	0.301	0.347824	0.184
YBL101W-B	0.948333	-0.0115	0.855114	0.0325	0.652594	0.0815	NA	NA	0.060978	0.488	0.037208	0.6	0.030242	0.652	0.089413	0.411
YBL102W	0.912299	0.0215	0.836137	-0.0405	0.721091	0.0705	0.163419	-0.3335	0.331657	-0.209	0.804724	0.0485	0.71005	0.0735	0.608634	-0.103
YBL103C	0.47495	0.134	0.860552	-0.0315	0.0496064	-0.537	NA	NA	0.158013	0.311	0.138337	0.334	0.179999	0.289	0.60314	0.0955
YBL104C	0.483937	-0.132	0.948727	-0.0115	0.750174	0.0575	0.0509488	-0.5315	0.130704	-0.344	0.400555	-0.162	0.856201	0.0325	0.080785	-0.434
YBL105C	0.48115	0.159	0.119359	0.434	0.804932	0.0535	NA	NA	0.428951	0.181	0.931577	0.0185	0.095395	0.485	0.229714	0.3
YBL106C	0.177402	-0.348	0.686665	0.0875	0.785538	-0.0585	0.0663264	-0.5665	0.256785	-0.276	0.968232	0.0085	0.308996	0.242	0.192287	0.332
YBL107C	0.16705	0.298	0.137598	0.331	0.553336	0.108	NA	NA	0.373439	-0.171	0.543174	-0.112	0.341233	-0.185	0.624807	0.0885
YBL107W-A	0.465904	-0.175	0.831384	-0.0485	0.60211	0.121	0.0751397	-0.5695	0.531775	-0.148	0.868996	0.0375	0.663648	0.1	0.061182	0.624
YBL108W	0.57321	-0.109	0.569912	0.11	0.178453	-0.305	0.129408	-0.363	0.379984	0.178	0.068016	0.492	0.261139	0.24	0.197912	0.287
YBL109W	0.155447	0.487	0.649865	-0.129	0.165149	0.471	0.595353	-0.1515	0.283922	0.334	0.884112	-0.0405	0.230151	0.386	0.270399	0.346
YBL110C	0.927558	-0.0165	0.063838	0.489	0.841107	-0.0365	0.207928	-0.2695	0.231949	-0.252	0.277397	0.222	0.573119	0.105	0.489604	0.131
YBL111C	0.186134	0.847	0.346204	0.55	0.611094	0.279	0.984301	-0.0105	0.870092	0.0875	0.353668	0.54	0.188402	0.841	0.542378	0.338
YBL112C	0.958354	0.029	0.517375	0.375	0.527747	-0.365	0.467101	-0.426	0.538287	-0.355	0.707864	-0.211	0.901245	0.069	0.861722	-0.097
YBL113C	0.0944641	0.515	0.697189	-0.09	0.54783	0.142	0.591095	-0.126	0.532256	-0.148	0.588318	-0.127	0.985991	-0.004	0.78372	0.063
YBLCSIGMA1	0.358997	0.278	1	0	0.0062363	3.32	NA	NA	NA	NA	NA	NA	0.299314	-0.328	0.073381	-0.851
YBLWDELTA1	0.0354473	-1.29	0.213	-0.429	0.114891	-0.649	NA	NA	0.060194	0.955	0.33717	-0.295	0.483189	-0.2	0.621594	0.135
YBLWDELTA10	0.0113955	-2.4	0.045458	-1.12	NA	NA	NA	NA	0.954487	0.015	0.311308	-0.317	0.345955	-0.288	0.036922	-1.26
YBLWDELTA6	NA	NA	NA	NA	NA	NA	NA	NA	NA	NA	NA	NA	NA	NA	NA	NA
YBLWTAU1	0.115175	0.648	0.792197	-0.07	NA	NA	0.0197873	1.778	NA	NA	0.173514	-0.496	0.07487	0.841	0.186958	-0.471
YBLWTY2-1A	0.156867	-0.531	0.121379	-0.627	0.160925	-0.522	NA	NA	0.570979	-0.157	0.551388	-0.166	0.268562	-0.359	0.029111	-1.44
YBLWTY2-1B	0.0365574	1.27	0.102138	-0.698	0.5222	0.18	NA	NA	0.86462	0.045	0.736648	-0.09	0.31582	-0.313	0.033875	-1.32
YBR001C	0.757763	-0.09	0.617536	0.148	0.300746	-0.334	0.10268	-0.628	0.082461	-0.696	0.137298	-0.543	0.345109	-0.299	0.116261	-0.591
YBR002C	0.432954	0.169	0.921383	0.02	0.0583977	0.568	0.355805	0.204	0.14248	0.373	0.247479	0.269	0.548416	0.126	0.757905	0.063
YBR003W	0.511463	0.121	0.155632	0.31	0.554558	-0.108	0.156556	-0.309	0.022951	-0.723	0.034459	-0.616	0.028756	-0.662	0.041189	-0.573
YBR004C	0.189533	0.313	0.53551	0.128	0.506718	0.138	0.10617	0.4265	0.152439	0.354	0.498334	0.141	0.998	0.0005	0.606621	0.106
YBR005W	0.607072	-0.102	0.389191	0.178	0.624043	-0.0965	0.536402	-0.1235	0.597048	-0.105	0.915148	-0.0205	0.141405	-0.355	0.091292	-0.441
YBR006W	0.992226	0.002	0.40601	-0.183	0.0679909	-0.539	0.0261925	-0.799	0.007297	-1.29	0.006199	-1.37	0.024432	-0.821	0.013236	-1.04
YBR007C	0.806889	0.0455	0.090634	0.426	0.165286	0.314	0.179119	0.3005	0.102952	0.401	0.062386	0.504	0.00298	1.61	0.145194	0.337
YBR008C	0.0525051	0.521	0.069333	0.462	0.0214881	0.746	0.0589188	0.496	0.027678	0.676	0.013024	0.902	0.016145	0.832	0.052268	0.522
YBR009C	0.0947788	0.415	0.018179	0.824	0.0301596	0.677	0.0179496	0.828	0.042941	0.587	0.926393	0.017	0.091929	0.421	0.393462	0.169
YBR010W	0.0519876	0.519	0.175799	0.289	0.0226608	0.725	0.0322747	0.631	0.018362	0.786	0.047299	0.54	0.025171	0.696	0.099666	0.388
YBR011C	0.181917	0.297	0.021319	0.778	0.412301	0.162	0.0989848	0.408	0.154943	0.325	0.122193	0.368	0.468746	0.141	0.601665	0.099
YBR012C	0.942387	-0.019	0.111562	-0.661	0.903274	0.032	0.0259872	-1.531	0.314684	-0.314	0.37264	-0.268	0.44042	-0.224	0.374039	-0.267
YBR012W-A	0.622355	0.089	0.009645	1	0.0211374	0.746	0.611241	0.092	0.527531	0.116	0.049885	0.529	0.021064	0.747	0.716058	-0.065
YBR012W-B	0.940874	0.0235	0.471199	0.24	0.0956985	0.711	0.765017	-0.0955	0.29061	0.375	0.590387	0.176	0.308837	0.358	0.398528	0.287
YBR013C	0.78034	0.053	0.063851	0.509	0.515468	-0.128	0.477447	-0.141	0.552752	-0.116	0.540092	-0.12	0.760577	-0.058	0.836838	-0.039
YBR014C	0.170229	0.328	0.405787	0.175	0.0387864	0.653	0.429893	0.165	0.452711	0.156	0.839097	-0.04	0.666991	0.086	0.251274	-0.258
YBR015C	0.350987	0.195	0.025824	0.75	0.302642	0.22	0.156827	0.3355	0.092173	0.438	0.185127	0.305	0.12867	0.372	0.240756	0.259
YBR016W	0.829168	-0.0405	0.350972	-0.19	0.23983	0.254	0.650177	-0.0865	0.736828	-0.0635	0.194077	-0.289	0.411123	0.165	0.294232	-0.219
YBR017C	0.985893	0.0035	0.041721	0.639	0.274846	0.245	0.0821351	0.4775	0.027538	0.755	0.077073	0.491	0.108094	0.419	0.245401	0.264
YBR018C	0.32087	0.282	0.065276	-0.688	0.0096405	-1.46	0.0012503	-3.0425	0.001114	-3.17	0.001056	-3.23	0.001025	-3.26	0.000762	-3.62
YBR019C	0.318496	-0.281	0.045308	-0.795	0.0115167	-1.36	0.0018427	-2.6275	0.000706	-3.69	0.00065	-3.79	0.000797	-3.53	0.000665	-3.76
YBR020W	0.474264	-0.167	0.369334	-0.216	0.0790207	-0.544	0.0077077	-1.367	0.001379	-2.53	0.000457	-3.73	0.000635	-3.33	0.000539	-3.52
YBR021W	0.525434	0.121	0.591455	-0.102	0.108558	-0.388	0.554394	-0.1125	0.093404	-0.417	0.141642	-0.339	0.744531	-0.0605	0.980457	-0.0045
YBR022W	0.260952	0.228	0.915061	0.019	0.137518	-0.334	0.0077037	-1.098	0.038508	-0.594	0.011033	-0.962	0.00369	-1.43	0.016259	-0.832
YBR023C	0.812517	0.07	0.553842	0.18	0.718931	0.107	0.469215	0.224	0.69947	-0.115	0.299733	0.34	0.150036	0.526	0.467428	0.225
YBR024W	0.296986	0.247	0.773727	-0.0615	0.511456	-0.145	0.037807	-0.7135	0.021195	-0.896	0.033572	-0.748	0.01881	-0.938	0.025974	-0.828
YBR025C	0.66682	-0.0875	0.418549	0.172	0.0912038	0.458	0.0627688	0.5425	0.274719	0.246	0.067506	0.525	0.228354	0.279	0.102161	0.434
YBR026C	0.606154	0.0935	0.356747	-0.178	0.253984	-0.231	0.0179283	-0.7955	0.005781	-1.21	0.004864	-1.29	0.002655	-1.6	0.005427	-1.24
YBR027C	0.249204	-0.381	0.374039	-0.267	0.835308	-0.055	0.150837	-0.545	0.347232	-0.287	0.707178	-0.101	0.95146	-0.016	0.28489	0.342
YBR028C	0.34875	0.207	0.131429	0.388	0.631843	0.099	0.392552	0.186	0.127555	0.394	0.162031	0.347	0.165447	-0.343	0.735472	0.069
YBR029C	0.188923	0.351	0.232176	0.309	0.547735	0.139	0.0467744	0.687	0.24405	0.299	0.085841	0.527	0.11167	0.465	0.030242	0.82
YBR030W	0.407468	0.249	0.095951	0.629	0.238231	0.382	0.0286673	-1.053	0.055613	0.803	0.08379	0.67	0.129379	0.543	0.305512	0.32
YBR031W	0.340087	0.223	0.114054	0.44	0.0858259	0.504	0.0438432	0.6755	0.018426	0.952	0.008333	1.28	0.024805	0.848	0.034758	0.742
YBR032W	0.487258	0.133	0.124631	0.36	0.530491	0.119	NA	NA	0.005003	1.32	0.004074	1.42	0.015691	0.864	0.013238	0.921
YBR033W	0.482211	0.132	0.485232	-0.131	0.0342943	-0.625	0.0382573	-0.598	0.017752	-0.808	0.034431	-0.624	0.095918	-0.401	0.057925	-0.503
YBR034C	0.659195	0.185	0.372421	0.398	0.109065	0.868	0.189252	0.647	0.245852	0.549	0.181029	0.664	0.573612	0.239	0.907234	-0.048
YBR035C	0.114306	-0.368	0.117498	-0.363	0.0569853	-0.506	0.0308841	-0.651	0.031004	-0.65	0.165632	-0.303	0.150799	-0.319	0.031612	-0.645
YBR036C	0.51683	0.137	0.67929	-0.0855	0.881002	0.0305	0.0980658	-0.4515	0.291518	-0.24	0.041917	0.656	0.204191	0.305	0.497488	-0.145
YBR037C	0.369012	0.173	0.206067	0.265	0.563291	-0.106	0.115987	-0.363	0.017348	-0.809	0.021593	-0.744	0.014487	-0.866	0.029691	-0.657
YBR038W	0.333641	0.223	0.130985	0.403	0.0502106	0.625	0.0330329	-0.7425	0.051177	-0.62	0.137132	0.58	0.02209	-1.67	0.015947	2
YBR039W	0.731362	0.062	0.117498	0.363	0.519122	0.12	0.393581	-0.164	0.024861	-0.709	0.064073	-0.481	0.030411	-0.655	0.029948	-0.659
YBR040W	0.706796	-0.167	0.237945	0.597	NA	NA	NA	NA	0.126718	0.857	0.065416	1.17	0.326588	0.474	0.061958	1.2
YBR041W	NA	NA	0.165794	1	NA	NA	0.0088606	-3.4565	0.810109	0.142	0.850538	0.112	0.217344	0.852	0.384821	0.554
YBR042C	0.524592	0.125	0.518495	0.127	0.477447	0.141	0.421213	0.162	0.932431	0.016	0.503506	0.132	0.145168	0.344	0.387194	0.176
YBR043C	0.138761	-0.612	0.622279	0.165	0.276234	-0.403	0.130032	-0.6335	0.596596	0.179	0.251831	0.43	0.468792	0.251	0.150086	0.588
YBR044C	0.804183	0.048	0.909087	0.022	0.933773	0.016	0.0972709	-0.429	0.066558	-0.51	0.076278	-0.48	0.173728	-0.318	0.21146	-0.283
YBR045C	NA	NA	0.009316	2.68	NA	NA	NA	NA	0.029518	1.43	0.006593	3.22	NA	NA	0.008047	2.9
YBR046C	0.930827	-0.016	0.178218	-0.3	0.0391076	-0.611	0.019605	-0.802	0.005641	-1.27	0.044958	-0.577	0.029086	-0.688	0.012955	-0.938
YBR047W	0.208363	-0.263	0.035687	-0.61	0.0133611	-0.892	0.0018964	-1.809	0.037177	-0.6	0.054006	-0.514	NA	NA	0.011478	-0.944
YBR048W	0.340919	0.265	0.487168	0.185	0.110325	0.532	0.0358764	0.871	0.019059	1.12	0.016497	1.18	0.016608	1.18	0.021954	1.06
YBR049C	0.374437	0.173	0.277996	0.22	0.90022	-0.0225	0.317454	-0.1985	0.57222	-0.104	0.113025	0.371	0.172307	0.297	0.283299	0.217
YBR050C	0.681119	-0.108	0.220698	-0.37	0.230341	-0.36	0.440001	-0.212	0.069725	-0.671	0.904642	0.031	0.57392	0.15	0.657104	-0.117
YBR051W	0.798564	-0.171	0.812225	0.16	0.443929	-0.542	0.0978341	-1.4845	0.503372	-0.467	0.907712	0.0775	0.995817	0.0035	0.762627	0.204
YBR052C	0.985608	0.0035	0.253679	-0.253	0.278312	-0.237	0.0264356	-0.7525	0.006324	-1.29	0.007036	-1.24	0.042597	-0.621	0.06335	-0.525
YBR053C	0.68805	0.0825	0.561351	-0.121	0.128851	-0.392	0.0119381	-1.0615	0.004052	-1.57	0.006135	-1.36	0.02281	-0.83	0.013129	-1.02
YBR054W	0.80884	-0.0435	0.378285	0.17	0.100989	0.391	0.0251004	0.7075	0.023783	0.722	0.006881	1.15	0.860552	0.0315	0.019862	-0.774
YBR055C	0.511523	0.193	0.053056	0.82	0.305506	0.32	0.197476	0.4305	0.08232	0.676	0.095461	0.631	0.319404	0.309	0.590576	0.155
YBR056W	0.222889	0.26	0.385663	-0.171	0.893726	-0.0245	0.113078	-0.3795	0.012095	-0.956	0.025374	-0.721	0.033495	-0.646	0.015504	-0.871
YBR057C	0.278647	0.216	0.026631	0.683	0.17466	0.291	0.874342	0.028	0.351155	0.18	0.090204	0.408	0.342219	0.184	0.327131	0.191
YBR058C	0.201906	0.281	0.379007	0.176	0.237012	0.254	0.418018	0.1605	0.094265	0.419	0.067446	0.488	0.135614	0.35	0.598074	0.101
YBR059C	0.451811	-0.144	0.311492	0.202	0.0634108	-0.487	0.0163842	-0.8395	0.019707	-0.782	0.026618	-0.696	0.04488	-0.565	0.07323	-0.458
YBR060C	0.211602	0.287	0.236942	0.267	0.0728944	0.497	0.100267	0.429	0.048802	0.591	0.024017	0.786	0.179156	0.317	0.055673	0.559
YBR061C	0.42036	0.199	0.029014	0.866	0.0755861	0.58	0.0339998	0.8135	0.022348	0.959	0.025648	0.909	0.179838	0.376	0.081987	0.559
YBR062C	0.614012	0.139	0.679006	-0.114	0.883762	0.0395	0.337027	-0.2845	0.202263	-0.408	0.360578	-0.268	0.227622	-0.378	0.185905	-0.428
YBR063C	0.963257	0.0125	0.067317	0.715	0.887371	-0.0385	0.506393	0.1885	0.239438	0.368	0.320205	0.298	0.995588	-0.0015	0.741421	0.0905
YBR064W	0.826008	0.0435	0.186417	0.312	0.170913	0.328	0.284054	0.2375	0.077595	0.487	0.026197	0.766	0.753335	0.0625	0.225055	0.278
YBR065C	0.678998	-0.0785	0.031772	0.672	0.343806	-0.194	0.237687	-0.2545	0.352304	0.189	0.393194	0.171	0.870406	-0.0305	0.579724	-0.107
YBR066C	0.258338	0.321	0.094255	-0.563	0.65613	-0.113	0.38225	0.235	0.094255	0.563	0.077551	0.616	0.110756	0.521	0.061404	0.683
YBR067C	0.0791576	-0.432	0.629371	-0.087	0.2811	-0.214	0.334484	-0.187	0.153267	-0.312	0.043922	-0.557	0.060376	-0.487	0.011888	-0.926
YBR068C	0.58999	0.12	0.035281	-0.748	0.0280072	-0.82	0.122946	-0.43	0.231901	0.3	0.39511	0.198	0.071323	-0.556	0.046352	-0.669
YBR069C	0.872807	-0.042	0.615008	0.135	0.0884696	-0.61	0.39953	-0.237	0.104402	0.564	0.347655	0.269	0.037709	-0.881	0.047249	-0.803
YBR070C	0.0799159	0.483	0.989923	0.0025	0.134064	0.376	0.17433	0.3265	0.103462	0.428	0.692562	0.0795	0.244022	0.265	0.080281	0.482
YBR071W	0.802703	0.0445	0.15068	0.316	0.939237	0.0135	0.899006	-0.0225	0.234852	-0.243	0.453406	-0.141	0.033039	-0.628	0.224787	-0.25
YBR072W	0.0355163	-0.85	0.004624	-1.83	0.003412	-2.04	0.0019111	-2.509	0.001241	-2.92	0.000871	-3.31	0.000708	-3.56	0.001024	-3.13
YBR073W	0.112828	0.388	0.042112	0.602	0.148409	0.337	0.279419	0.2285	0.102808	0.406	0.215018	0.272	0.135953	0.353	0.087993	0.437
YBR074W	0.10302	0.401	0.55508	0.113	0.71271	-0.069	0.0906813	0.426	0.05804	0.52	0.07073	0.477	0.084154	0.441	0.115629	0.379
YBR075W	0.750599	0.0795	0.250267	0.327	0.186743	0.392	0.140531	0.4595	0.092085	0.566	0.271536	0.308	0.706707	0.0945	0.178824	0.402
YBR076W	0.361351	-0.175	0.141941	-0.325	0.526883	-0.116	0.896231	0.023	0.603328	0.094	0.41647	0.153	0.275651	0.217	0.148744	0.317
YBR077C	0.907966	0.0215	0.747176	-0.0605	0.316041	-0.206	0.297316	-0.2165	0.548713	-0.116	0.437025	-0.153	0.291928	-0.22	0.651971	0.0855
YBR078W	0.169294	0.299	0.977628	-0.005	0.906365	0.021	0.199179	0.272	0.103993	0.385	0.092045	0.408	0.043164	0.568	0.0358	0.613
YBR079C	0.575492	0.12	0.06113	0.573	0.129004	0.404	0.134756	0.3955	0.036469	0.711	0.057575	0.588	0.099663	0.459	0.080178	0.508
YBR080C	0.532391	-0.117	0.079782	-0.439	0.235262	-0.246	0.0516009	-0.5305	0.122368	-0.358	0.147467	-0.325	0.667506	0.0785	0.053008	0.524
YBR081C	0.764363	-0.0605	0.070004	0.518	0.783032	-0.0555	0.187328	-0.3165	0.650544	0.0925	0.48297	0.147	0.125542	0.393	0.855679	-0.0365
YBR082C	0.398273	-0.191	0.126759	-0.411	0.393983	0.192	0.460635	0.1635	0.268303	0.263	0.057665	-0.592	0.57459	0.121	0.45329	-0.167
YBR083W	0.386337	-0.294	0.613299	0.163	0.413769	0.275	0.944232	0.022	0.419774	0.271	0.07017	0.814	0.101434	0.687	0.130203	0.607
YBR084C-A	0.850635	0.044	0.353397	-0.236	0.0396572	0.768	0.048457	0.707	0.013094	1.18	0.046697	0.718	0.021473	0.979	0.033622	0.821
YBR084W	0.745301	0.099	0.058889	0.843	0.0845123	0.718	0.0580843	0.848	0.028279	1.14	0.020083	1.3	0.031239	1.09	0.110235	0.633
YBR085W	0.0211232	-0.855	0.582759	-0.114	0.0912751	0.465	0.737612	0.0685	0.030156	0.745	0.484547	0.148	0.242258	0.273	0.021912	0.844
YBR086C	0.885933	-0.0265	0.071469	0.473	0.753365	-0.0585	0.0481034	-0.5615	0.183225	-0.295	0.252704	-0.241	0.725634	0.0655	0.255792	-0.239
YBR087W	0.493951	0.157	0.758297	-0.068	0.0413198	0.71	0.128822	0.425	0.03966	0.722	0.040204	0.718	0.065575	0.584	0.062348	0.597
YBR088C	0.137922	0.331	0.023061	0.723	0.0381825	0.592	0.134013	0.3365	0.438934	0.146	0.212321	0.26	0.207128	0.264	0.1625	0.303
YBR089C-A	0.151766	0.316	0.051675	-0.524	0.293475	0.208	0.242607	0.2385	0.727398	-0.0625	0.358042	-0.177	0.97073	-0.0065	0.263369	0.225
YBR089W	0.123028	0.354	0.84046	-0.036	0.0520056	0.525	0.0484208	0.541	0.058588	0.499	0.224891	0.252	0.118983	0.36	0.050623	0.531
YBR090C	0.85987	0.039	0.147735	0.398	0.581965	0.125	0.378385	0.21	0.576297	-0.127	0.167946	-0.371	0.406717	0.196	0.110859	0.461
YBR091C	0.96384	0.008	0.036036	0.605	0.0435534	0.56	0.164185	0.301	0.227186	0.248	0.084982	-0.419	0.453545	0.14	0.462291	0.137
YBR092C	0.459537	0.14	0.270017	-0.224	0.278647	0.219	0.138391	0.335	0.054857	0.516	0.102161	0.39	0.42076	0.154	0.170605	0.299
YBR093C	0.847737	0.038	0.076246	0.492	0.62074	0.1	0.604256	0.105	0.722187	0.071	0.166313	0.334	0.729522	0.069	0.824278	0.044
YBR094W	0.342852	0.183	0.136898	-0.331	0.327678	-0.19	0.245525	-0.235	0.256695	-0.228	0.325567	-0.191	0.795083	-0.046	0.769485	-0.052
YBR095C	0.766458	0.057	0.07866	0.468	0.419754	0.164	0.94972	-0.012	0.591807	0.105	0.037919	0.639	0.101806	0.415	0.537143	-0.122
YBR096W	0.0791141	0.47	0.075514	-0.48	0.952191	0.0115	0.743188	0.0635	0.460643	0.149	0.592922	-0.106	0.17029	0.32	0.544778	0.12
YBR097W	0.0517894	-0.641	0.153539	0.698	0.0076269	1.35	0.0102612	-1.2065	0.008638	-1.29	0.022607	-0.895	0.045132	-0.679	0.147599	0.713
YBR098W	0.0750433	1.11	0.162679	-0.339	0.0418223	-1.43	0.0823792	-1.0655	0.075313	-0.496	0.27671	-0.243	0.122974	0.393	0.06802	0.519
YBR099C	0.296986	0.248	0.110649	0.445	0.678394	0.0895	0.328769	-0.2285	0.834568	0.0445	0.320078	0.234	0.305027	0.243	0.075243	0.532
YBR100W	0.466295	0.232	0.966892	0.0125	0.969538	0.0115	0.49663	-0.2145	0.951027	0.0185	0.601779	0.162	0.985427	-0.0055	0.386504	0.281
YBR101C	0.0956665	0.395	0.689304	0.0715	0.525118	0.116	0.84517	-0.0345	0.627303	-0.0875	0.823283	-0.0395	0.653966	0.0805	0.555359	-0.108
YBR102C	0.510413	0.123	0.456202	-0.141	0.711755	-0.067	0.510413	-0.123	0.798329	-0.046	0.61237	0.093	0.777281	-0.051	0.836798	-0.037
YBR103W	0.23461	0.243	0.312323	0.198	0.739376	0.0595	0.87232	0.0285	0.930223	-0.0155	0.564095	0.105	0.482765	-0.131	0.447405	-0.143
YBR104W	0.200015	-0.449	0.240217	-0.392	0.990888	-0.003	0.758578	-0.082	0.181956	0.48	0.214361	0.427	0.279957	-0.347	0.230146	-0.405
YBR105C	0.643219	-0.212	0.709819	0.169	0.243894	0.601	0.304256	0.513	0.800354	0.114	0.711415	0.168	0.122823	-0.891	0.13106	-0.862
YBR106W	0.463993	0.158	0.695406	-0.0815	0.180436	0.331	0.0468049	0.6315	0.044396	0.645	0.061723	0.561	0.085863	0.484	0.114942	0.421
YBR107C	0.350936	0.18	0.254692	0.23	0.21763	0.255	0.20202	0.267	0.166308	0.299	0.096526	0.395	0.600598	0.095	0.057914	0.497
YBR108W	0.324558	-0.213	0.13284	-0.374	0.126179	-0.384	0.0400365	-0.643	0.043074	-0.624	0.352079	-0.199	0.089392	-0.454	0.26817	-0.246
YBR109C	0.426111	0.149	0.934428	0.0145	0.0673164	0.464	0.0666619	0.4665	0.088963	0.409	0.423384	0.15	0.5522	0.108	0.590781	-0.0975
YBR110W	0.204703	0.267	0.755294	0.056	0.194935	0.275	0.0777845	0.44	0.212395	0.261	0.077395	0.441	0.143167	0.327	0.279753	0.217
YBR111C	0.499133	0.134	0.930853	0.0165	0.168508	0.319	0.606571	-0.1005	0.046976	-0.584	0.071318	-0.488	0.051047	-0.564	0.032821	-0.676
YBR112C	0.831315	0.0435	0.079935	-0.496	0.714045	-0.0755	0.655585	-0.0925	0.904209	-0.0245	0.366599	0.199	0.362517	0.201	0.271217	0.253
YBR113W	0.790243	-0.0565	0.248445	0.279	0.248445	-0.28	0.573728	-0.1225	0.594575	-0.115	0.915138	0.0225	0.734014	0.0725	0.39212	-0.194
YBR114W	0.464343	-0.199	0.563231	-0.154	0.648227	-0.12	0.501999	-0.181	0.386179	-0.241	0.707564	-0.098	0.432987	-0.215	0.098459	-0.571
YBR115C	0.304855	-0.259	0.783766	0.0625	0.325431	-0.246	0.150478	-0.4045	0.952394	-0.0135	0.117122	0.46	0.1911	0.353	0.629896	-0.111
YBR116C	0.0555371	-0.549	0.044238	-0.604	0.0109308	-1.04	0.0060567	-1.29	0.001338	-2.21	0.000943	-2.5	0.000927	-2.52	0.001063	-2.4
YBR117C	0.0518064	-0.681	0.101057	-0.505	0.007783	-1.42	0.0048077	-1.689	0.002042	-2.29	0.001692	-2.45	0.001768	-2.41	0.002039	-2.29
YBR118W	0.174573	-0.29	0.202207	-0.266	0.707336	0.067	0.0751114	0.442	0.207286	0.262	0.015584	0.836	0.33851	0.185	0.432615	0.147
YBR119W	0.760431	-0.0575	0.326238	0.203	0.725171	-0.0665	0.222034	-0.2665	0.891635	-0.0255	0.625138	-0.0935	0.344616	-0.193	0.208129	0.277
YBR120C	0.763467	-0.0535	0.970573	-0.0065	0.469119	0.134	0.98415	0.0035	0.627645	-0.0875	0.542143	-0.112	0.475118	-0.133	0.66984	0.0765
YBR121C	0.785064	0.0655	0.135746	0.45	0.156566	0.418	0.0711522	0.6135	0.069608	0.619	0.053102	0.696	0.099226	0.526	0.165795	0.405
YBR122C	0.747709	-0.0595	0.780146	-0.0515	0.469874	0.139	0.700384	0.0715	0.277617	-0.224	0.085097	-0.434	0.070021	-0.474	0.291666	-0.216
YBR123C	0.679021	-0.081	0.094456	0.435	0.579401	0.11	0.682644	-0.08	0.792376	0.051	0.852091	0.036	0.719497	0.07	0.343152	0.2
YBR124W	0.194776	-0.567	0.360807	-0.365	0.679726	0.154	0.117765	-0.745	0.265681	0.464	0.44252	0.299	0.117449	0.746	0.40216	0.33
YBR125C	0.99552	0.001	0.177262	0.291	0.223501	-0.253	0.031946	-0.641	0.082411	-0.429	0.300388	-0.206	0.326341	-0.193	0.793264	-0.047
YBR126C	0.288531	-0.31	0.043857	-0.823	0.0346389	-0.906	0.0055654	-1.806	0.007367	-1.63	0.012728	-1.33	0.02055	-1.11	0.03692	-0.883
YBR127C	0.780251	0.0505	0.067055	0.474	0.822474	0.0405	0.926863	0.0165	0.671718	-0.0775	0.293328	0.211	0.90485	0.0215	0.222983	-0.256
YBR128C	0.483694	-0.228	0.234124	-0.427	0.691213	-0.125	0.117504	-0.63	0.874616	-0.049	0.244435	-0.415	0.579569	-0.177	0.684421	0.128
YBR129C	0.841771	-0.0355	0.167832	0.298	0.442305	0.144	0.278872	-0.2165	0.596363	0.0965	0.067201	0.467	0.088193	0.413	0.050979	0.526
YBR130C	0.676581	-0.0875	0.219127	-0.297	0.165176	0.35	0.568408	0.1215	0.091722	0.472	0.281106	0.25	0.141967	0.38	0.074889	0.518
YBR131W	0.353136	0.183	0.082655	0.434	0.307422	0.205	0.429214	-0.152	0.346516	0.186	0.101072	0.395	0.244037	0.242	0.465483	0.139
YBR132C	0.239983	0.403	0.183472	-0.476	0.0442087	-0.938	0.0111243	-1.6035	0.020539	-1.27	0.011333	-1.59	0.035575	-1.03	0.036897	-1.01
YBR133C	0.894711	-0.0235	0.233907	-0.244	0.744028	0.0585	0.0426514	-0.5675	0.319252	0.196	0.104713	0.382	0.062033	0.484	0.038704	0.59
YBR134W	0.412666	0.401	0.691954	0.184	0.534817	0.295	0.669092	-0.199	0.191962	0.713	0.211145	0.673	0.125085	0.901	0.280789	0.556
YBR135W	0.2811	-0.214	0.125133	0.347	0.245877	0.235	0.941182	-0.013	0.395657	0.161	0.927663	0.016	0.361457	0.175	0.838673	-0.036
YBR136W	0.0178629	-0.813	0.161445	-0.31	0.0081788	-1.09	0.0032149	-1.5255	0.083579	0.432	0.025111	-0.714	0.031873	-0.649	0.008409	-1.08
YBR137W	0.631405	-0.0865	0.377152	0.168	0.814775	0.0415	0.118047	-0.3575	0.026914	-0.678	0.039593	-0.581	0.172339	-0.293	0.713765	-0.0655
YBR138C	0.458678	0.183	0.178567	-0.38	0.622008	0.118	0.701056	-0.091	0.588889	0.13	0.105011	0.502	0.145214	0.426	0.346138	0.241
YBR139W	0.781781	-0.063	0.781781	-0.063	0.146984	-0.409	0.0129067	-1.151	0.005047	-1.62	0.010248	-1.25	0.049369	-0.68	0.03129	-0.819
YBR140C	0.894004	-0.0535	0.500357	0.191	0.461964	-0.311	0.835676	-0.0835	0.454261	-0.317	0.150419	0.546	0.251733	0.378	0.022629	1.65
YBR141C	0.961691	-0.016	0.214854	0.485	0.134659	0.632	0.189136	0.524	0.168501	0.56	0.75266	0.106	0.928281	-0.03	0.834238	-0.07
YBR142W	0.478561	0.251	0.464479	0.26	0.0622583	0.92	0.0452846	1.0535	0.014935	1.63	0.041278	1.09	0.077693	0.834	0.129743	0.652
YBR143C	0.219761	0.289	0.039306	0.667	0.0308828	0.735	0.0172193	0.9225	0.023007	0.825	0.010649	1.1	0.018241	0.902	0.032636	0.719
YBR144C	0.237304	0.417	0.684681	0.126	0.942562	-0.022	0.603228	-0.163	0.051002	0.907	0.040804	0.995	0.047678	0.933	0.023708	1.23
YBR145W	0.36865	-0.341	0.406394	-0.311	0.0676289	-0.92	0.0679636	-0.9185	0.26828	0.439	0.070894	0.901	0.998859	0.0005	0.708704	0.132
YBR146W	0.106272	0.435	0.634503	-0.099	0.350121	0.208	0.114165	0.42	0.488592	-0.148	0.187433	-0.322	0.156178	-0.357	0.209656	-0.301
YBR147W	0.447202	-0.417	0.27848	-0.633	0.039569	-1.71	0.0374314	-1.747	0.75503	-0.163	0.393058	0.476	0.67471	-0.221	0.718402	-0.189
YBR148W	0.658462	-0.131	0.165013	-0.492	0.217379	-0.418	0.0636403	-0.7825	0.389756	-0.268	0.24382	0.388	0.667937	-0.126	0.672707	0.124
YBR149W	0.555212	0.107	0.278037	-0.215	0.104787	-0.378	0.0272225	-0.6745	0.008254	-1.06	0.007168	-1.11	0.005843	-1.2	0.008492	-1.05
YBR150C	0.267135	-1.11	0.158803	-1.53	0.12999	-1.7	0.0137444	-2.692	0.141784	-1.62	0.241232	-1.19	0.592565	-0.483	0.189262	0.85
YBR151W	0.20976	0.29	0.9878	0.003	0.26912	-0.246	0.0686405	-0.513	0.035478	-0.677	0.310825	-0.221	0.602518	-0.105	0.677567	-0.083
YBR152W	0.805575	-0.0565	0.842546	-0.0455	0.248271	-0.302	0.0099306	-1.2825	0.56567	0.136	0.084087	0.544	0.59025	0.127	0.122479	0.455
YBR153W	0.326323	0.218	0.170772	0.336	0.0920138	0.461	0.200383	0.3065	0.158719	0.35	0.055423	0.578	0.191944	0.314	0.566422	-0.119
YBR154C	0.681233	-0.109	0.599508	0.141	0.0401095	0.86	0.0353723	0.9055	0.025088	1.04	0.024841	1.04	0.161336	0.451	0.097923	0.582
YBR155W	0.743361	0.108	0.151518	0.584	0.101437	0.716	0.162527	0.5625	0.076565	0.817	0.076358	0.817	0.48836	0.238	0.913873	0.0355
YBR156C	0.887561	0.029	0.81186	0.049	0.155368	0.36	0.197379	0.314	0.122932	0.407	0.049316	0.617	0.374596	0.197	0.273099	0.254
YBR157C	0.168807	0.391	0.062014	0.635	0.953707	-0.0135	0.933197	-0.0195	0.168807	0.391	0.030835	0.848	0.079711	0.569	0.057717	0.655
YBR158W	0.449063	0.162	0.858928	0.036	0.354698	0.204	0.419923	0.174	0.105995	0.432	0.022766	0.83	0.136817	0.38	0.204661	0.303
YBR159W	0.111016	0.368	0.043439	0.559	0.154812	0.31	0.0871342	0.413	0.263319	0.224	0.034213	0.616	0.041606	0.569	0.029213	0.656
YBR160W	0.0863851	0.579	0.027366	-0.682	0.372625	0.172	0.264362	0.2265	0.126546	0.349	0.22196	0.254	0.483088	0.131	0.170004	0.411
YBR161W	0.418675	0.559	0.459182	0.506	0.131291	1.24	0.210566	0.9545	0.367698	0.633	0.334085	0.351	0.323414	0.707	0.126153	0.648
YBR162C	0.0285715	0.758	0.106972	-0.429	0.074524	0.443	0.0159546	0.8285	0.012592	0.905	0.01836	0.785	0.009672	1.14	0.006586	1.15
YBR162W-A	0.298253	-0.329	0.118399	-0.408	0.0331564	0.714	0.157919	0.351	0.100512	0.442	0.103414	-0.436	0.130742	0.388	0.428335	0.17
YBR163W	0.23228	-0.269	0.035172	-0.673	0.220695	0.278	0.0992538	0.4295	0.037051	0.659	0.050903	0.579	0.280872	0.236	0.03862	0.648
YBR164C	0.183335	0.354	0.166023	-0.3	0.248048	0.293	0.0365925	0.603	0.141233	0.409	0.069202	0.461	0.05651	0.629	0.023539	0.718
YBR165W	0.708423	-0.0945	0.135403	-0.472	0.468544	-0.19	0.188149	0.654	0.107913	0.528	0.273241	0.514	0.104434	0.893	0.096808	0.926
YBR166C	0.697554	-0.071	0.681939	-0.075	0.213624	0.263	0.100301	0.397	0.09323	0.411	0.065279	0.483	0.201168	0.274	0.349274	0.185
YBR167C	0.0231742	-0.759	0.045409	-0.58	0.0706357	-0.48	0.170053	-0.311	0.314591	0.449	0.274244	0.23	0.091331	0.427	0.11758	0.378
YBR168W	0.507474	-0.154	0.09917	-0.491	0.281236	-0.27	0.693399	-0.089	0.176516	-0.364	0.882221	-0.033	0.302503	0.215	0.085114	0.443
YBR169C	0.444161	-0.185	0.038991	-0.625	0.026793	-0.726	0.011905	-0.989	0.003343	-1.57	0.002929	-1.65	0.009131	-1.09	0.00844	-1.12
YBR170C	0.368966	-0.261	0.355105	-0.27	0.752995	0.0595	0.164082	-0.3195	0.079218	-0.656	0.08895	-0.622	0.15006	-0.336	0.225384	-0.264
YBR171W	0.193929	0.459	0.352402	0.283	0.0593295	-0.963	0.0058602	-3.435	0.002252	1.76	0.087028	0.431	0.022817	0.754	0.0184	0.82
YBR172C	0.0063612	-1.36	0.190536	0.298	0.0024708	-1.91	NA	NA	0.185098	-0.328	0.546493	0.119	0.672018	0.082	0.018468	0.917
YBR173C	NA	NA	NA	NA	NA	NA	NA	NA	NA	NA	NA	NA	NA	NA	NA	NA
YBR174C	NA	NA	0.042505	-0.564	0.180751	-0.535	NA	NA	0.172224	0.55	0.008512	-1.05	0.008646	-1.04	0.050036	0.527
YBR175W	0.150886	-0.356	0.053776	-0.579	0.0433494	0.559	0.58538	0.112	0.166732	0.337	0.055488	0.504	0.151674	0.355	0.328749	0.189
YBR176W	0.657012	0.112	0.158203	-0.528	0.619331	0.126	NA	NA	0.005617	-3.51	0.158652	-0.527	0.198692	-0.38	0.460987	0.193
YBR177C	0.183225	0.295	0.012967	-0.938	0.0786797	-0.454	0.0390308	-0.585	0.163265	-0.316	0.160907	0.304	0.051982	0.543	0.22113	0.252
YBR178W	0.0253577	-0.694	0.005664	1.21	NA	NA	NA	NA	0.003066	-1.51	0.007463	1.1	0.085468	-0.417	0.044679	1.13
YBR179C	0.0741202	-0.846	0.052764	1.03	0.0232041	-1.47	0.0270312	-1.3855	0.342158	0.375	0.28683	-0.431	0.548048	0.225	0.025956	1.53
YBR180W	NA	NA	0.296146	0.331	NA	NA	NA	NA	NA	NA	0.032188	1.53	NA	NA	0.015475	2.03
YBR181C	NA	NA	0.107853	-0.675	0.844058	0.052	0.0532154	1.025	NA	NA	0.077987	0.821	NA	NA	0.100487	0.705
YBR182C	0.800627	-0.045	0.111248	0.37	NA	NA	NA	NA	0.749979	-0.057	0.083209	-0.79	0.004042	-1.38	0.033967	1.32
YBR183W	0.395444	-0.421	0.080572	-1.12	0.0143239	-3.91	0.112851	-0.955	0.164256	-0.785	0.250809	-0.606	0.68015	0.193	0.193689	0.714
YBR184W	NA	NA	0.047907	1.25	NA	NA	NA	NA	0.007226	-3.85	0.336358	0.644	0.143205	0.754	0.084707	0.976
YBR185C	0.114564	0.39	0.085298	-0.449	0.138541	-0.354	0.020835	-0.8065	0.029794	-0.701	0.054173	-0.627	0.063141	-0.587	0.093314	-0.492
YBR186W	NA	NA	0.08428	0.784	NA	NA	NA	NA	0.035945	-1.28	0.055952	0.996	0.18982	-0.466	0.032753	1.35
YBR187W	0.137325	-0.334	0.18003	-0.288	0.100056	0.594	0.0375919	-0.5985	0.009704	1.01	0.157723	0.471	0.084175	0.423	0.033426	0.627
YBR188C	0.745248	0.36	0.334218	1.17	0.0448827	0.668	NA	NA	0.043453	0.677	0.148619	1.98	0.110379	-0.447	0.199269	-0.325
YBR189W	0.115098	-0.534	0.381822	-0.246	0.0500841	0.777	0.0091838	1.7525	0.014641	1.47	0.024383	1.21	0.013324	1.53	0.0116	1.61
YBR190W	NA	NA	0.025501	1.55	NA	NA	NA	NA	NA	NA	0.016412	1.97	0.248369	-0.382	0.029705	1.42
YBR191W	0.462488	-0.362	0.16261	-0.8	0.536937	0.219	0.0497235	1.0275	0.099219	0.755	0.045374	1.07	0.126437	0.67	0.120677	0.686
YBR192W	0.460482	0.19	0.084177	0.58	0.675514	-0.103	0.0432304	-0.7735	0.722121	-0.0875	0.284805	-0.221	0.504456	0.129	0.107397	0.516
YBR193C	0.0246375	-0.897	0.031796	-1.04	0.0092171	-1.3	0.0064321	-1.899	0.070617	-0.581	0.105835	0.617	0.09125	-0.517	0.147483	-0.407
YBR194W	0.106942	-0.71	0.141151	-0.617	0.0059748	-2.26	NA	NA	0.131588	0.547	0.130659	-0.549	0.214988	-0.486	0.159339	0.494
YBR195C	0.125448	-0.61	0.328948	-0.566	0.0303497	-1.93	0.0677103	-1.383	0.167155	-0.888	0.420886	0.452	0.449851	-0.421	0.476499	0.232
YBR196C	0.133085	0.337	0.066569	0.468	0.273235	-0.354	0.640946	-0.127	0.632494	0.0865	0.0869	0.415	0.060193	0.49	0.196963	0.271
YBR197C	0.0119884	-2.33	0.105312	-0.685	0.338408	0.294	0.0370795	-1.257	0.157756	0.529	0.065304	0.911	0.026235	-1.52	0.338408	-0.294
YBR198C	0.234047	0.3	0.066481	0.577	0.0728779	0.554	0.0291525	0.812	0.076211	0.543	0.385454	0.259	0.064424	0.585	0.5222	0.18
YBR199W	0.94541	0.018	0.12149	-0.876	0.0224064	-1.66	0.0111368	-2.43	0.355854	0.441	0.138978	0.575	0.312547	-0.492	0.10383	0.691
YBR200W	0.852846	0.049	0.538687	0.172	NA	NA	NA	NA	0.278015	-0.349	0.709823	-0.1	0.244247	-0.387	0.164184	-0.515
YBR201W	0.83822	-0.054	0.019972	-1.77	0.0111199	-2.43	0.0447493	-1.131	0.018934	-2.09	0.670894	-0.115	0.027762	-1.8	0.33471	0.297
YBR202W	0.0066944	-1.52	0.02142	0.983	0.421716	-0.155	0.41124	0.1585	0.218054	-0.337	0.297687	-0.272	0.107645	0.496	0.112939	0.373
YBR203W	0.189226	-0.867	0.228896	-0.771	0.181283	-0.889	0.125607	-1.19	0.233073	-0.762	0.892393	0.082	0.406997	0.49	0.264993	0.767
YBR204C	0.171592	0.336	0.018084	0.981	0.311263	-0.227	NA	NA	0.035755	-0.695	0.033435	-0.714	0.132104	-0.388	0.297736	0.255
YBR205W	0.0673209	1.11	0.313214	-0.213	0.778227	0.054	0.255829	0.5455	0.186265	0.302	0.0221	0.791	0.400213	-0.172	0.090844	0.438
YBR206W	0.774439	-0.128	0.019868	0.839	0.226633	0.272	0.0129973	0.9845	0.134318	0.839	0.099218	0.427	0.779951	-0.0545	0.435666	0.161
YBR207W	0.0226325	1.15	0.17479	0.46	0.447888	0.225	0.124358	0.5515	0.335537	0.296	0.504528	1.12	0.741353	0.536	0.322135	-0.305
YBR208C	0.0634918	0.926	0.342155	0.291	0.173514	0.496	NA	NA	0.037829	1.24	0.052944	1.03	0.045458	1.12	0.063256	0.928
YBR209W	0.0549013	2.14	0.094942	1.67	NA	NA	0.0450534	2.3225	0.047776	2.27	0.049481	2.23	0.004134	-4.14	0.013562	2.18
YBR210W	0.129078	-0.603	0.086482	-0.772	0.186958	-0.471	0.16657	-0.51	0.117191	-0.641	0.1031	-0.694	0.327779	0.651	0.35886	0.603
YBR211C	0.350553	0.188	0.106297	0.393	0.100891	0.402	0.0722652	0.4695	0.027008	0.706	0.015088	0.883	0.022895	0.753	0.036671	0.625
YBR212W	0.12568	-0.355	0.132644	-0.954	0.0684063	0.473	0.0075216	-1.1255	0.058874	-0.505	0.168037	-0.304	0.115753	-0.37	0.339799	0.19
YBR213W	0.381136	-0.289	0.100353	0.687	0.11789	0.635	0.745876	0.1025	0.02527	1.21	0.06996	0.811	0.06067	0.843	0.085923	0.739
YBR214W	0.0143411	-0.868	0.029129	-0.661	0.0027255	-1.59	0.0112829	-1.545	0.001207	-2.12	0.001302	-2.06	0.001419	-2	0.001616	-1.91
YBR215W	0.285291	0.213	0.162314	0.304	0.34368	-0.183	0.0345534	-0.6165	0.079217	0.433	0.041647	0.571	0.069201	0.499	0.034001	0.62
YBR216C	0.88415	-0.0415	0.626844	-0.142	0.255519	-0.369	0.623837	0.372	0.981754	-0.0065	0.224554	0.402	0.612349	0.385	0.194739	0.439
YBR217W	0.345358	0.219	0.332614	0.226	0.329431	-0.343	0.0785297	-0.7865	0.176464	0.347	0.055375	0.608	0.486459	0.234	0.015687	1
YBR218C	0.0719214	-0.479	0.134483	-0.368	0.124151	-0.37	0.0775792	-0.463	0.039168	-0.62	0.187243	-0.296	0.735129	-0.064	0.144497	-0.342
YBR219C	0.0002727	-3.56	0.06244	-0.935	0.0095555	-1	0.0001581	-4.303	0.005733	1.21	0.048179	0.536	0.016278	0.823	0.033077	0.625
YBR220C	0.0774084	0.436	0.351565	0.214	0.129211	-0.406	0.0311271	-0.7625	0.111034	0.368	0.062447	0.571	0.110422	0.369	0.01604	0.985
YBR221C	0.529402	0.143	0.037643	-0.782	0.327158	-0.251	0.524233	-0.154	0.22856	-0.325	0.074557	-0.585	0.080573	-0.533	0.648611	-0.108
YBR222C	0.0799643	-0.639	0.221346	-0.374	0.0194002	-1.14	0.0109017	-1.421	0.019323	-0.915	0.068469	-0.685	0.038438	-0.699	0.029709	-0.774
YBR223C	0.0273982	-1.49	0.066352	-0.551	0.0546996	-1.01	0.0183021	-0.928	0.080292	-0.506	0.044679	-1.13	0.028287	-1.46	0.030672	-1.4
YBR224W	NA	NA	0.002842	5.06	0.0828571	-0.792	0.0378839	1.242	0.070255	-0.873	0.03198	-1.37	NA	NA	0.02164	1.69
YBR225W	0.170311	0.327	0.035958	-0.672	0.418512	-0.451	0.0057664	-1.3435	0.068597	-0.512	0.126812	-0.384	0.318527	0.216	0.314566	0.582
YBR226C	0.0044633	-3.98	0.13077	-0.598	0.3409	-0.292	NA	NA	0.018979	-1.82	0.019094	-1.81	0.008333	-2.84	0.183602	-0.477
YBR227C	0.0251762	0.749	0.008399	-1.13	0.621594	-0.135	0.0312322	-0.6885	0.137798	0.355	0.28489	0.342	0.294057	-0.333	0.404866	-0.169
YBR228W	0.0942348	-0.401	0.435078	-0.184	0.188793	-0.349	0.0059729	-1.5	0.515186	-0.121	0.161433	0.305	0.691562	0.0715	0.078636	0.436
YBR229C	0.210148	0.303	0.086626	0.454	0.430788	-0.173	0.0908785	-0.444	0.186464	0.306	0.070402	-0.531	0.198326	0.295	0.506415	0.134
YBR230C	0.647427	-0.129	0.011003	-1.5	0.14651	-0.554	0.0067391	-1.7965	0.005824	-2.08	0.00774	-1.88	0.034599	-0.966	0.004323	-2.11
YBR231C	0.69826	-0.226	0.523232	-0.382	0.0232614	-2.34	0.0452109	-0.8965	0.285656	-0.344	0.243658	0.771	0.679633	0.12	0.749804	0.185
YBR232C	0.065181	0.912	0.015874	2	0.245885	-0.385	NA	NA	0.021409	1.7	0.010757	2.48	0.107853	0.675	0.016065	1.99
YBR233W	0.309244	-0.214	0.003253	-1.59	0.009153	1.09	0.0626716	0.933	0.00473	-1.39	0.01542	-0.9	0.083687	-0.452	0.02947	0.701
YBR234C	0.392925	-0.174	0.042126	0.569	0.0017087	-2.01	0.0036856	-1.5275	0.01918	-0.833	0.160964	0.305	0.415595	-0.154	0.016723	0.818
YBR235W	0.0557366	-0.89	0.059722	-0.864	0.593324	0.155	0.0520516	-0.831	0.105428	-0.605	0.120645	-0.625	0.574141	-0.181	0.158897	-0.54
YBR236C	0.194526	-0.458	0.305782	0.322	0.0277351	1.48	0.0488669	-1.076	0.048549	1.08	0.020138	1.76	0.077507	0.824	0.072221	0.859
YBR237W	0.423589	-0.207	0.484711	-0.143	0.211295	0.358	0.0362687	-0.6685	0.299671	0.282	0.03112	0.883	0.091505	0.557	0.157229	0.424
YBR238C	0.434494	0.223	0.125177	0.529	0.088168	0.627	0.498593	0.1905	0.021698	1.13	0.025664	1.05	0.039005	0.892	0.102835	0.583
YBR239C	0.92128	-0.026	0.389906	-0.204	0.149904	-0.395	0.0392622	0.7305	0.029147	1.44	0.383925	-0.207	0.026361	1.52	0.035895	1.28
YBR240C	0.0069867	-3.12	0.01813	1.86	NA	NA	NA	NA	0.038771	1.23	0.067195	0.896	0.013818	2.16	0.008745	2.77
YBR241C	0.437294	-0.349	0.027851	-0.808	0.0985325	-0.471	0.0059904	-2.8535	0.003915	-1.68	0.007323	-1.34	0.009296	-1.23	0.011813	-1.12
YBR242W	0.0451726	-1.12	0.307871	3.08	0.0577574	-0.978	NA	NA	0.100954	0.703	0.248973	3.59	0.34447	2.81	0.203157	0.444
YBR243C	0.0652966	0.575	0.094213	-0.425	0.113774	0.388	0.511897	0.1475	0.014162	1.06	0.051915	0.554	0.033479	0.76	0.031778	0.776
YBR244W	0.533789	-0.204	0.061302	0.945	0.931802	0.027	0.0613321	-0.866	0.614287	0.163	0.455451	0.249	0.156867	0.531	0.068766	0.884
YBR245C	0.467984	0.155	0.811348	0.0445	0.228654	0.259	0.832539	0.043	0.423393	0.173	0.156709	0.324	0.177644	0.302	0.598074	-0.1
YBR246W	0.177063	0.303	0.008476	1.1	0.0177123	0.837	0.438145	0.1525	0.020533	0.791	0.038843	0.615	0.058036	0.52	0.245999	-0.595
YBR247C	0.237797	-0.365	0.309932	0.59	0.143485	0.491	0.0269938	1.029	0.022168	1.11	0.023455	1.09	0.216231	0.388	0.13432	0.993
YBR248C	0.0668588	-0.515	0.060814	0.63	0.831784	-0.0415	0.0555431	-0.5575	0.119965	0.391	0.020246	0.836	0.652549	0.105	0.084879	-0.543
YBR249C	0.214932	-0.339	0.141835	-0.43	0.0630444	-0.708	0.0487621	-0.79	0.118641	-0.528	0.12806	0.508	0.601555	-0.14	0.079832	-0.569
YBR250W	0.885497	0.0445	0.013337	1.55	NA	NA	0.0301598	-1.1355	0.541507	0.196	0.002172	-1.71	0.257779	0.399	0.036718	1.05
YBR251W	0.174571	-0.503	0.340888	-0.319	0.61642	-0.481	0.132742	-1.79	0.03021	-1.12	0.078854	-0.75	0.100481	-0.67	0.215198	-0.444
YBR252W	0.0737714	-2.87	0.137412	0.903	0.728704	0.398	0.597681	0.261	0.205433	0.72	0.620571	0.244	0.697128	0.448	0.521908	0.321
YBR253W	0.446349	0.37	0.017691	-1.23	0.237483	0.37	0.459675	-0.3585	0.156149	-0.804	0.20704	-0.684	0.709446	0.102	0.393239	-0.249
YBR254C	NA	NA	NA	NA	NA	NA	NA	NA	NA	NA	NA	NA	NA	NA	NA	NA
YBR255W	0.427315	0.157	0.678902	-0.0775	0.357849	-0.185	0.516736	-0.1245	0.310434	-0.208	0.245642	0.248	0.920002	0.0185	0.731936	0.0645
YBR256C	0.0011566	-2.37	0.010668	-1.07	0.0524355	-0.572	0.0249103	-0.773	0.080905	-0.473	0.449695	-0.156	0.037219	-0.689	0.042768	-0.651
YBR257W	0.251279	0.234	0.761347	-0.081	0.116796	0.363	0.0664288	-0.902	0.024761	0.708	0.056069	0.508	0.176966	0.291	0.150002	0.547
YBR258C	0.0079587	-1.08	0.074908	-0.508	0.0567292	-0.505	0.409889	-0.157	0.11658	0.363	0.05008	-0.605	0.079685	-0.494	0.461001	-0.158
YBR259W	0.124362	0.348	0.144374	0.422	0.945681	0.012	0.173685	0.291	0.231849	0.32	0.089432	0.535	0.155939	0.309	0.682351	0.096
YBR260C	0.0908439	-0.438	0.077557	0.471	0.0080134	-1.16	NA	NA	0.027159	0.73	0.030369	-0.646	0.107078	0.405	0.076473	0.474
YBR261C	0.196556	0.357	0.172703	0.385	0.0526816	0.681	0.146654	0.381	0.033561	0.741	0.102505	0.506	0.469917	0.16	0.057512	0.656
YBR262C	0.0065667	-3.23	0.359899	-0.225	0.0181122	-1.01	0.0182536	-1.0115	0.135551	-0.427	0.005854	-1.54	0.012796	-1.16	0.272292	-0.355
YBR263W	0.166396	0.298	0.698271	0.078	0.426698	0.168	0.345199	0.182	0.086449	0.467	0.227711	0.247	0.226681	0.279	0.239492	-0.239
YBR264C	0.0100022	-1.13	0.319776	-0.223	0.618761	0.111	0.514648	-0.148	0.618762	0.111	0.156219	-0.355	0.167999	-0.341	0.566279	0.129
YBR265W	0.467	0.271	0.14018	-0.403	0.247854	0.287	0.362517	0.35	0.069885	0.916	0.177599	0.353	0.17936	0.351	0.20731	0.322
YBR266C	0.283867	-0.638	0.692166	0.212	0.227275	0.742	0.086585	0.868	0.127344	0.72	0.186416	0.585	0.711941	-0.138	0.558945	-0.223
YBR267W	0.636513	-0.215	0.077589	0.669	0.0202758	1.16	0.0230455	1.1065	0.021164	1.14	0.018641	1.2	0.412194	0.237	0.942683	0.032
YBR268W	0.399194	0.165	0.361228	0.181	0.0417702	0.57	0.271205	0.227	0.440945	-0.149	0.005425	-1.28	0.031728	-0.637	0.115563	-0.362
YBR269C	0.153286	-0.318	0.177075	-0.29	0.0273425	-0.687	0.0065976	-1.172	0.019	-0.791	0.017191	-0.813	0.017135	-0.814	0.036606	-0.605
YBR270C	0.404645	-0.168	0.642001	0.0895	0.602743	0.095	0.0729267	-0.4795	0.584846	-0.1	0.432298	-0.158	0.209183	-0.263	0.116059	-0.386
YBR271W	0.295677	0.368	0.161782	0.541	0.0449265	0.986	0.0353849	1.0875	0.02549	1.24	0.039183	1.04	0.38208	0.297	0.130784	0.606
YBR272C	0.595911	0.135	0.706436	0.07	0.60624	-0.131	0.103539	-0.5375	0.2638	-0.233	0.147357	-0.45	0.489218	-0.133	0.802543	0.0625
YBR273C	0.240791	-0.265	0.367267	-0.192	0.121764	-0.391	0.0171044	-0.8965	0.041394	-0.633	0.208795	-0.355	0.098311	-0.53	0.094882	-0.54
YBR274W	0.137373	-0.428	0.512736	-0.129	0.102345	-0.496	0.0521375	-0.5535	0.284984	-0.274	0.401811	-0.206	0.393892	-0.209	0.263336	-0.29
YBR275C	0.0731891	0.46	0.071464	0.763	NA	NA	NA	NA	0.041833	-0.583	0.06109	0.498	0.467773	0.139	0.006286	1.2
YBR276C	0.726797	-0.0725	0.048388	0.553	0.578194	-0.105	0.208236	-0.2705	0.221175	-0.26	0.256061	-0.236	0.581624	0.103	0.347162	-0.188
YBR277C	0.352093	-0.188	0.191546	-0.289	0.0315473	-0.67	0.011084	-1.0005	0.258591	0.228	0.147352	0.32	0.541577	-0.117	0.333994	0.188
YBR278W	0.346531	-0.181	0.142389	0.325	0.251347	-0.231	0.011332	-0.9425	0.35133	-0.223	0.055852	-0.504	0.152777	-0.312	0.243531	0.294
YBR279W	0.0443168	-0.675	0.068292	-0.502	0.20963	-0.317	0.107655	-0.4545	0.118402	-0.389	0.181921	-0.345	0.538595	0.122	0.043226	0.61
YBR280C	0.214597	-0.502	0.343195	-0.358	0.0501469	-1.03	0.0121075	-1.799	0.024372	-1.38	0.071055	-0.887	0.182727	-0.553	0.044965	-1.08
YBR281C	0.588939	0.149	0.013658	0.901	0.261301	0.367	0.11927	-0.3645	0.243434	0.388	0.404891	0.246	0.073316	0.458	0.018824	0.798
YBR282W	0.573964	-0.32	0.294487	0.21	0.394475	0.164	0.29075	-0.6525	0.224976	-0.253	0.0137	-0.892	0.044063	-0.565	0.217498	-0.795
YBR283C	0.246709	0.384	0.211899	0.263	0.169497	0.504	0.0985384	-0.3975	0.396929	0.163	0.208327	0.436	0.142392	0.566	0.031343	0.651
YBR284W	0.61921	0.136	0.027365	1.49	0.00185	-2.62	NA	NA	0.031521	1.38	0.032516	-0.907	0.044401	1.14	0.027735	1.48
YBR285W	NA	NA	0.341404	-0.42	0.0333653	-1.42	NA	NA	0.007761	-2.95	0.030028	-1.48	0.013281	-2.21	0.205075	-0.441
YBR286W	0.0696231	-0.471	0.102088	-0.394	0.0294221	-0.685	0.0349656	-0.6285	0.019027	-0.797	0.018004	-0.814	0.019995	-0.782	0.023106	-0.753
YBR286W-100	0.162314	-0.303	0.678683	-0.0745	0.0820998	-0.426	0.0348339	-0.6145	0.015651	-0.839	0.016312	-0.826	0.013217	-0.893	0.015025	-0.851
YBR286W-150	0.207078	-0.263	0.053036	-0.516	0.0674958	-0.465	0.0639897	-0.476	0.016277	-0.825	0.008427	-1.05	0.010706	-0.965	0.01714	-0.809
YBR286W-200	0.172576	-0.362	0.810679	0.0525	0.0318157	-0.785	0.016836	-1.0055	0.028947	-0.815	0.024947	-0.864	0.036852	-0.74	0.083922	-0.52
YBR286W-250	0.0703641	-0.455	0.071065	-0.454	0.0483031	-0.535	0.0840037	-0.4205	0.018597	-0.783	0.011841	-0.928	0.031364	-0.638	0.007632	-1.09
YBR286W-300	0.146421	-0.322	0.19983	0.27	0.0787658	-0.436	0.0353222	-0.613	0.012325	-0.92	0.011973	-0.93	0.015908	-0.836	0.005648	-1.23
YBR286W-350	0.753194	0.0575	0.086509	-0.426	0.0487347	-0.548	0.0716653	-0.4645	0.024321	-0.726	0.010925	-0.982	0.01368	-0.903	0.018841	-0.8
YBR286W-400	0.164099	-0.302	0.342598	0.184	0.0471331	-0.544	0.0551834	-0.5095	0.019233	-0.777	0.017415	-0.808	0.018539	-0.788	0.009508	-1.01
YBR286W-450	0.790585	-0.049	0.088078	-0.428	0.0422313	-0.589	0.0658301	-0.488	0.026977	-0.705	0.011578	-0.973	0.01474	-0.889	0.016808	-0.846
YBR286W-50	0.550577	-0.11	0.045138	-0.556	0.175625	-0.292	0.0162193	-0.832	0.071332	-0.457	0.007939	-1.08	0.017464	-0.809	0.010354	-0.984
YBR286W-500	0.143779	-0.333	0.506026	0.126	0.0431586	-0.579	0.0415708	-0.5885	0.0177	-0.823	0.020164	-0.784	0.01524	-0.871	0.008049	-1.1
YBR286W-550	0.0498448	-0.535	0.04506	-0.558	0.0690404	-0.465	0.0353686	-0.616	0.015835	-0.842	0.011408	-0.952	0.009293	-1.03	0.012289	-0.926
YBR286W-600	0.124031	-0.35	0.968426	0.007	0.0455372	-0.551	0.0230827	-0.723	0.01599	-0.832	0.016616	-0.82	0.01429	-0.868	0.004724	-1.3
YBR286W-650	0.0954774	-0.408	0.095477	-0.408	0.0362175	-0.621	0.0417602	-0.5865	0.022075	-0.755	0.016652	-0.841	0.017856	-0.819	0.01943	-0.793
YBR286W-700	0.085961	-0.417	0.331155	0.189	0.0269959	-0.679	0.0217148	-0.739	0.012724	-0.905	0.011393	-0.943	0.01193	-0.927	0.007574	-1.1
YBR286W-FULL	0.11347	-0.371	0.235775	-0.246	0.0921699	-0.41	0.0450778	-0.561	0.016374	-0.836	0.021983	-0.747	0.013421	-0.901	0.012545	-0.924
YBR287W	0.616443	0.125	0.142754	-0.327	0.537285	-0.156	0.206658	-0.363	0.361148	-0.242	0.797024	-0.063	0.379983	0.168	0.859497	0.0315
YBR288C	NA	NA	0.032753	1.35	NA	NA	NA	NA	0.128077	0.606	0.087425	0.767	0.032406	1.35	0.015673	2.02
YBR289W	0.243095	-0.298	0.066276	0.587	0.0971756	-0.493	0.0151976	-0.89	0.657168	-0.084	0.155802	0.389	0.342884	0.193	0.460639	0.173
YBR290W	0.193083	-0.273	0.057359	0.497	0.508372	-0.802	0.447681	-0.934	0.116452	0.359	0.333108	0.187	0.53362	-0.751	0.558744	-0.106
YBR291C	0.076405	0.831	0.128743	0.604	0.18033	0.483	0.0420738	1.171	0.034624	1.31	0.026329	1.52	0.03324	1.34	0.041443	1.18
YBR292C	0.0975212	0.718	0.016352	1.13	0.0465536	1.11	0.207671	0.437	0.07719	0.826	0.114045	0.652	0.083862	0.581	0.034636	0.847
YBR293W	0.431847	0.169	0.116321	0.644	0.233951	-0.4	0.0486632	-0.612	0.064208	0.92	0.097806	0.449	0.422283	0.173	0.35872	0.202
YBR294W	0.213679	0.266	0.028758	0.683	0.419585	-0.157	0.070437	-0.5935	0.018523	-0.81	0.093745	-0.413	0.322789	-0.199	0.050265	-0.686
YBR295W	0.0273614	0.701	0.017386	0.835	0.125988	0.36	0.0350955	0.6345	0.116148	0.375	0.153144	0.325	0.399405	0.503	0.015839	-0.864
YBR296C	0.0887271	-0.439	0.041263	0.689	0.00175	-2.23	NA	NA	0.017038	-0.974	0.044811	-0.665	0.194306	-0.292	0.081183	0.515
YBR297W	0.0689556	0.677	0.65531	-0.228	0.204345	-0.752	0.217221	-0.3755	0.268004	-0.326	0.673125	0.112	0.258888	0.335	0.7361	-0.0885
YBR298C	0.731649	0.148	0.859015	0.076	0.377081	-0.408	0.673392	-0.19	0.796418	-0.115	0.336209	0.451	0.275452	0.526	0.127345	0.833
YBR299W	0.384306	-0.172	0.016142	-0.855	0.0056362	-1.26	0.0045075	-1.3675	0.000954	-2.37	0.001003	-2.33	0.000743	-2.59	0.000599	-2.8
YBR300C	0.577204	-0.232	0.05814	0.887	0.492138	0.228	0.36443	-0.3115	0.204811	0.605	0.06245	0.86	0.10409	0.682	0.081936	0.763
YBR301W	0.102944	0.749	0.870051	-0.0445	0.552194	0.212	0.391596	0.2505	0.394889	-0.248	0.240422	0.367	0.464317	0.266	0.097153	0.769
YBR302C	0.0513102	0.527	0.086395	0.419	0.0762296	-0.458	0.358394	0.178	0.186688	-0.291	0.444302	-0.149	0.407591	-0.163	0.050009	-0.55
YBRCDELTA11	NA	NA	NA	NA	NA	NA	NA	NA	NA	NA	NA	NA	NA	NA	NA	NA
YBRCDELTA19	0.14513	-0.559	0.077987	-0.821	NA	NA	NA	NA	NA	NA	0.59811	-0.145	0.035945	-1.28	0.903274	-0.032
YCL001W	0.019347	1.8	0.100487	0.705	NA	NA	0.716378	-0.124	0.265857	0.426	0.234371	0.464	0.018166	-1.86	0.025	1.56
YCL001W-A	0.0141292	-2.14	0.616834	-0.137	NA	NA	NA	NA	0.010551	-2.5	0.06361	-0.925	0.254296	-0.375	0.948434	-0.017
YCL002C	0.30063	0.245	0.340158	0.221	0.143323	0.388	0.027352	0.8095	0.045148	0.661	0.048242	0.643	0.13788	0.396	0.119008	0.427
YCL003W	0.0203415	0.778	0.396488	0.496	0.362382	-0.539	0.28439	-0.2185	0.051096	0.538	0.20298	0.274	0.071903	0.465	0.006097	1.22
YCL004W	0.235186	-0.299	0.20416	-0.328	0.0406105	-0.735	0.158071	-0.392	0.094922	-0.492	0.567376	-0.133	0.237817	-0.307	0.629849	-0.107
YCL005W	0.22462	0.259	0.68049	-0.0805	0.778448	0.0545	0.126581	0.3765	0.068962	0.501	0.059594	0.534	0.143689	0.352	0.146017	0.349
YCL006C	0.008629	-2.79	0.064449	0.918	NA	NA	NA	NA	0.090947	0.749	0.59811	-0.145	NA	NA	0.020979	1.72
YCL007C	0.0879899	0.418	0.453344	-0.142	0.0966504	0.4	0.0342521	0.626	0.033783	0.62	0.118665	-0.362	0.071607	0.459	0.168255	0.301
YCL008C	0.0098083	-1.13	0.009456	-1.36	0.0053997	-1.4	0.0107862	-1.0905	0.027351	-0.908	0.036351	-0.683	0.021066	-1	0.045887	-0.737
YCL009C	0.10208	-0.387	0.061011	-0.489	0.358033	-0.178	0.809793	-0.043	0.613668	0.092	0.219827	0.286	0.425494	0.151	0.765337	0.06
YCL010C	0.105408	-0.715	0.238253	-0.454	0.0417644	-0.942	0.149403	-0.524	0.203709	-0.439	0.821796	0.0755	0.785447	-0.08	0.589663	-0.162
YCL011C	0.0658955	0.501	0.171615	0.313	0.0417358	0.608	0.0303943	0.6915	0.025542	0.74	0.017292	0.808	0.031763	0.679	0.062983	0.511
YCL012W	0.0395288	-0.867	0.052607	-0.77	0.13631	-0.495	0.242053	-0.354	0.213314	-0.384	0.103937	-0.567	0.182303	-0.422	0.128548	-1.93
YCL013W	0.570256	0.106	0.404511	0.162	0.268784	-0.243	0.0338239	-0.6825	0.086628	0.427	0.086628	0.427	0.587433	0.101	0.749829	0.0625
YCL014W	NA	NA	0.031938	1.37	NA	NA	NA	NA	0.266722	0.361	0.473921	0.205	0.039239	-1.23	0.009662	2.11
YCL016C	0.61283	0.104	0.405003	0.179	0.457005	-0.158	0.114355	-0.414	0.266328	0.253	0.059852	0.556	0.423749	0.171	0.529702	-0.131
YCL017C	0.496557	-0.127	0.150891	0.324	0.169363	-0.304	0.20333	-0.2675	0.088183	-0.414	0.141751	-0.336	0.069425	-0.473	0.029051	-0.663
YCL018W	0.224776	-0.266	0.435809	-0.156	0.370166	-0.183	0.0527799	-0.5495	0.10272	-0.407	0.409628	0.155	0.27355	-0.233	0.145731	-0.342
YCL019W	0.018455	-1.85	0.06681	0.899	NA	NA	NA	NA	0.18583	0.473	0.108633	-0.672	0.015322	-2.04	0.0122	2.31
YCL020W	0.549355	-0.11	0.358648	0.176	0.126617	0.345	0.0971533	-0.3935	0.39001	0.163	0.071308	0.453	0.064037	0.475	0.192677	0.275
YCL021W	NA	NA	0.835308	0.055	NA	NA	NA	NA	0.041443	-1.18	NA	NA	0.107338	-0.677	0.024798	1.57
YCL022C	0.235384	0.276	0.090545	0.463	0.306906	-0.21	0.0287322	-0.6945	0.597423	-0.1	0.326336	-0.2	0.442593	0.164	0.170051	0.336
YCL023C	0.0763397	-1.42	0.078283	1.4	0.0017771	-5.94	NA	NA	0.33882	-0.648	0.449571	0.456	0.47887	0.424	0.253265	0.744
YCL024W	0.164707	-0.603	0.078879	0.87	NA	NA	NA	NA	0.524103	-0.235	0.380365	0.336	0.301887	0.613	0.031464	1.28
YCL025C	0.577743	0.238	0.117588	0.768	0.271022	0.517	0.226402	0.5325	0.097332	0.843	0.053427	1.1	0.101111	0.907	0.127926	0.736
YCL026C	0.272678	-1.36	0.725838	0.094	NA	NA	NA	NA	0.04182	-1.18	0.080451	-0.806	0.631208	0.131	0.313553	0.315
YCL026C-A	0.127411	-0.563	0.087981	0.675	0.0461305	-0.894	0.0004703	-4.8155	0.368901	0.325	0.124355	0.571	0.159978	0.5	0.167751	0.487
YCL027W	NA	NA	0.096196	0.724	NA	NA	NA	NA	0.193521	-0.758	0.282904	0.344	0.022951	-2	0.030086	1.41
YCL028W	0.959532	-0.009	0.117936	0.36	0.74619	0.058	0.485292	-0.13	0.324399	-0.21	0.286719	-0.231	0.689467	0.072	0.082881	0.426
YCL029C	0.0060821	-1.26	0.118432	0.379	0.0035964	-1.52	0.0008366	-2.5465	0.766904	-0.079	0.792197	-0.07	0.635788	-0.0905	0.114746	0.384
YCL030C	0.0686956	-0.684	0.196893	-0.402	0.0453678	-1.71	0.0294199	-2.041	0.324293	0.285	0.5634	-0.328	0.767624	0.078	0.203318	-0.827
YCL031C	0.0434228	-0.564	0.025413	0.699	0.157752	0.308	0.523766	-0.1175	0.092667	0.403	0.030019	0.652	0.231686	0.245	0.04574	0.552
YCL032W	0.14111	-0.39	0.170859	0.481	0.0741843	-0.532	0.0548331	-0.607	0.099289	-0.465	0.339302	-0.221	0.439507	0.173	0.428588	0.243
YCL033C	0.348344	-1.46	0.151836	0.329	0.173032	-0.306	0.0341328	-0.6485	0.020002	-0.799	0.006607	-1.21	0.014664	-0.899	0.02937	-0.689
YCL034W	0.635756	-0.192	0.097832	0.443	0.267333	-0.251	0.0276696	-0.759	0.106249	-0.847	0.144036	-0.726	0.56008	-0.239	0.761612	-0.061
YCL035C	0.0686333	-0.885	0.496488	0.193	0.318107	-0.311	0.518157	0.182	0.11661	0.643	0.035447	-1.29	0.031439	-1.38	0.110217	-0.666
YCL036W	0.000334	-4.83	0.068737	0.671	0.0201672	-1.11	0.106175	-0.714	0.189138	-0.404	0.036393	0.877	0.574054	-0.149	0.494303	0.184
YCL037C	0.414246	-0.24	0.099206	1.23	0.239421	0.393	0.0708089	0.869	0.098874	0.712	0.075479	0.837	0.445399	0.452	0.28783	0.667
YCL038C	0.0507319	0.563	0.369163	0.184	0.501739	0.124	0.347609	-0.1945	0.042945	-0.563	0.369163	-0.184	0.452524	0.151	0.073249	-0.448
YCL039W	0.748113	-0.145	0.111562	0.661	0.286907	-0.535	NA	NA	0.081641	0.799	0.448571	-0.359	0.941167	-0.033	0.043048	1.16
YCL040W	0.514125	0.135	0.016017	-0.932	0.0073856	-1.24	0.0016473	-2.127	0.000969	-2.57	0.000897	-2.64	0.002583	-1.81	0.002176	-1.93
YCL041C	0.226693	0.31	0.058809	0.616	0.199254	-0.491	0.249764	-0.4255	0.457628	-0.173	0.507087	-0.223	0.245474	-0.43	0.096974	-0.719
YCL042W	0.438774	-0.146	0.018875	-0.786	0.0015902	-1.93	0.001036	-2.647	0.000612	-2.71	0.001041	-2.25	0.001003	-2.28	0.004018	-1.39
YCL043C	0.36035	0.175	0.021856	0.735	0.158672	-0.311	0.742521	-0.0595	0.145454	-0.326	0.104218	-0.387	0.064188	-0.482	0.054807	-0.516
YCL044C	0.0969062	-0.976	0.332722	0.273	0.453765	0.203	0.0315296	-0.926	0.316514	0.485	0.279934	0.312	0.651594	0.202	0.212795	0.375
YCL045C	0.0158452	-2.01	0.060966	0.948	0.664832	-0.08	0.234722	-0.399	0.135313	-0.343	0.027035	-1.5	0.382648	0.171	0.07151	0.864
YCL046W	0.25414	0.762	0.409439	0.332	0.236675	-0.514	0.549549	0.233	0.397764	0.531	0.214147	0.548	0.218581	0.541	0.221811	0.536
YCL047C	0.921768	0.0175	0.032733	0.634	0.358263	0.202	0.540553	0.1285	0.210603	-0.263	0.21586	-0.259	0.106038	-0.432	0.081697	-0.43
YCL048W	0.0484651	-1.02	0.241016	-0.391	0.129751	-0.601	NA	NA	0.586666	0.15	0.188668	-0.468	0.151256	-0.544	0.026211	1.3
YCL049C	0.715542	-0.0665	0.11241	0.401	0.0814431	-0.466	0.0446889	-0.5655	0.018939	-0.794	0.031463	-0.697	0.018449	-0.858	0.015586	-0.855
YCL050C	0.0232121	1.18	0.306593	0.39	0.0164379	-1.59	0.767849	-0.102	0.328706	-0.369	0.108143	-0.611	0.374175	0.33	0.271628	0.359
YCL051W	0.267533	-0.34	0.062436	0.485	0.131377	-0.519	0.0386544	-0.9	0.248273	-0.358	0.469401	-0.206	0.497357	-0.192	0.387218	-0.252
YCL052C	0.211361	0.329	0.262383	0.23	0.786554	0.061	0.485146	0.164	0.164579	0.307	0.328531	-0.241	0.51239	0.153	0.973439	-0.006
YCL053C	0.770626	-0.111	0.080696	0.918	0.0799532	0.954	0.0737625	0.956	0.058281	1.1	0.131928	0.724	0.336982	0.412	0.670222	0.17
YCL054W	0.566947	0.125	0.051143	0.627	0.0110883	1.02	0.0121415	1.102	0.005873	1.29	0.015082	0.911	0.020412	0.812	0.482348	0.156
YCL055W	0.153731	-0.338	0.184557	0.305	0.278151	-0.234	0.522531	0.1175	0.067481	0.465	0.034056	0.618	0.077576	0.436	0.097772	0.425
YCL056C	0.225435	1.92	0.342964	1.41	0.464092	1.05	0.984457	0.0265	0.238629	0.394	0.323916	0.306	0.213	0.429	0.133897	0.589
YCL057W	0.378504	0.172	0.143637	0.331	0.388165	-0.168	0.22075	-0.255	0.011915	-0.948	0.013413	-0.907	0.040923	-0.58	0.039905	-0.586
YCL058C	0.459108	0.212	0.329488	-0.336	0.310987	0.305	0.103595	0.586	0.114934	0.557	0.033837	-1.1	0.07519	-0.783	0.882852	-0.04
YCL059C	0.515078	-0.199	0.121838	0.583	0.0633496	0.834	0.0398181	1.014	0.023516	1.25	0.025837	1.2	0.098178	0.648	0.20114	0.467
YCL060C	0.427015	0.225	0.233145	-0.312	0.464713	0.205	0.190104	-0.3535	0.588145	0.148	0.033214	-0.798	0.249846	-0.297	0.316118	-0.251
YCL061C	0.0319443	-1.32	0.260148	0.472	NA	NA	NA	NA	0.48132	0.201	0.019094	-1.81	0.66973	-0.159	0.026751	1.42
YCL062W	0.18541	0.324	0.160234	0.352	0.0564005	0.58	0.708365	0.072	0.03468	0.661	0.007496	1.27	0.018385	0.847	0.015853	0.896
YCL063W	0.325892	-0.203	0.072456	0.452	0.0429951	-0.565	0.0906954	-0.408	0.286848	0.212	0.01769	0.849	0.400501	0.17	0.094104	0.401
YCL064C	0.164837	0.394	0.261886	0.235	0.618042	-0.094	0.294251	-0.216	0.056295	0.524	0.015611	0.873	0.01159	0.976	0.026923	0.708
YCL065W	NA	NA	0.127417	-0.608	0.423849	0.234	NA	NA	0.162311	-0.519	0.060966	0.948	0.018455	-1.85	0.024971	-1.56
YCL066W	0.100366	1.29	0.270393	1.45	0.0092959	-3.39	NA	NA	0.545768	0.728	0.329727	0.633	0.173607	0.974	0.070426	1.52
YCL067C	0.639088	-0.0845	0.093278	0.418	0.444008	0.149	0.135194	-0.3485	0.578398	-0.106	0.066952	-0.486	0.288325	-0.22	0.346921	-0.182
YCL068C	0.0217926	-1.76	0.100653	0.685	0.0863857	-0.735	NA	NA	0.141606	0.779	0.021071	-1.78	0.079992	-1.03	0.054246	0.904
YCL069W	0.0730355	-0.662	0.175827	0.427	0.0151235	-1.25	0.0007789	-2.822	0.250197	-0.343	0.674061	-0.111	0.11904	-0.408	0.940349	0.0195
YCL073C	NA	NA	0.018094	-1.87	NA	NA	NA	NA	0.013403	2.2	0.009969	2.58	0.005807	-3.45	0.016519	1.96
YCL074W	NA	NA	0.13827	1.44	NA	NA	NA	NA	0.024281	-3.08	0.106802	1.64	0.365117	-0.758	0.051438	2.28
YCL075W	NA	NA	0.037345	1.25	NA	NA	NA	NA	0.406433	-0.245	0.192786	3	0.857012	0.348	0.010879	2.46
YCL076W	NA	NA	0.048353	1.41	NA	NA	NA	NA	0.629939	0.228	0.109862	0.972	0.465642	-0.356	0.023441	1.88
YCLCDELTA1	0.201892	0.446	0.398791	-0.25	0.0901469	0.753	NA	NA	NA	NA	0.054229	1.01	NA	NA	0.02018	-1.76
YCLX01W	0.707144	-0.124	0.33996	-0.235	0.17767	0.366	0.385826	0.3035	0.292065	0.265	0.062764	-0.61	0.188166	-0.354	0.29652	-0.262
YCLX02C	0.123322	-0.403	0.042326	0.652	0.125224	0.495	0.138249	0.38	0.019719	0.882	0.014349	0.995	0.032345	0.727	0.090743	0.579
YCLX03C	0.351963	0.209	0.374128	-0.197	0.37621	-0.197	0.0038127	-1.6315	0.544603	-0.115	0.217467	-0.265	0.177913	-0.299	0.131798	0.352
YCLX04W	0.326194	-0.191	0.106511	0.442	0.20639	-0.309	0.0530178	-0.5165	0.077525	-0.437	0.363941	-0.174	0.154632	-0.311	0.120414	-0.416
YCLX05C	0.732656	0.0695	0.40938	-0.215	0.420956	-0.209	0.0462682	-0.6225	0.120132	-0.404	0.814278	-0.0475	0.532678	-0.131	0.628878	-0.0995
YCLX06C	0.233516	-0.255	0.058821	0.517	0.127947	-0.36	0.959063	-0.0095	0.067473	-0.487	0.149304	-0.333	0.167184	-0.312	0.118025	-0.375
YCLX07W	0.639484	0.173	0.570204	-0.212	0.139301	-0.675	0.0201371	-1.5615	0.808138	-0.0885	0.135059	0.686	0.496022	0.259	0.192873	0.564
YCLX09W	0.292695	0.65	0.431697	0.48	0.347973	0.567	0.429997	0.4815	0.131506	1.06	0.076319	1.38	0.11147	1.2	0.246699	0.762
YCLX10C	0.215347	-0.266	0.522225	-0.122	0.125571	-0.486	0.0861458	-0.5825	0.046348	-0.763	0.194038	-0.383	0.08976	-0.572	0.130254	-0.477
YCLX11W	0.103157	-0.394	0.165211	-0.309	0.297049	-0.212	0.206595	-0.308	0.242199	-0.245	0.576415	0.119	0.248219	-0.241	0.451363	-0.145
YCLX12W	0.515522	-0.121	0.819051	0.041	0.275232	-0.22	0.238292	-0.244	0.747486	0.058	0.415472	0.156	0.743372	0.059	0.469449	0.136
YCR001W	NA	NA	0.026872	-1.5	NA	NA	NA	NA	NA	NA	0.01677	1.95	NA	NA	0.01316	2.22
YCR002C	0.265796	0.226	0.041892	0.593	0.758763	0.057	0.707462	0.068	0.596952	0.1	0.325508	0.194	0.405796	0.164	0.244998	0.239
YCR003W	0.436143	0.146	0.93928	-0.0135	0.118655	0.358	0.798288	-0.0455	0.250372	-0.233	0.034889	-0.614	0.058516	-0.496	0.40969	-0.156
YCR004C	0.262675	-0.234	0.232729	0.245	0.0842522	-0.436	0.0285524	-0.6675	0.005498	-1.24	0.00351	-1.45	0.003885	-1.4	0.007935	-1.12
YCR005C	0.186763	0.858	0.454272	0.429	0.619344	0.276	0.768657	0.1605	0.755805	0.177	0.335166	0.574	0.208213	0.837	0.201861	0.853
YCR006C	0.558975	-0.132	0.076536	0.454	0.0451703	-0.57	0.108337	-0.462	0.029864	-0.674	0.026309	-0.848	0.022257	-0.905	0.032504	-0.78
YCR007C	0.121623	0.464	0.53426	0.15	0.0731525	0.59	0.632876	-0.1575	0.209854	0.343	0.243231	0.312	0.458361	0.182	0.651631	0.148
YCR008W	0.164069	0.326	0.029934	0.706	0.664684	0.0845	0.622514	0.0965	0.263444	0.243	0.454781	-0.178	0.331804	0.204	0.18031	0.309
YCR009C	0.0525441	1.58	0.177706	0.88	0.485727	-0.395	0.209894	-0.797	0.259943	0.693	0.234876	0.742	0.170829	0.9	0.162032	0.927
YCR010C	0.080184	-0.671	0.498619	-0.195	0.0198621	-1.19	0.0182186	-1.232	0.031223	-1.17	0.067694	-0.849	0.033545	-0.971	0.043224	-0.876
YCR011C	0.0144463	0.964	0.182297	0.317	0.254973	-0.327	0.136087	-0.474	0.029175	-0.937	0.028401	-0.947	0.344799	-0.26	0.290371	-0.298
YCR012W	0.485711	0.129	0.032708	0.628	0.250599	-0.244	0.69022	0.075	0.237384	-0.253	0.2689	-0.221	0.488794	-0.128	0.100269	0.407
YCR013C	0.0917062	0.408	0.301729	-0.215	0.299628	0.206	0.282988	0.2155	0.095518	-0.418	0.218058	-0.268	0.282988	0.215	0.075538	0.446
YCR014C	0.267443	-0.223	0.36393	0.184	0.532361	-0.115	0.481652	-0.131	0.080525	-0.431	0.843157	-0.037	0.634913	-0.086	0.14421	0.341
YCR015C	0.0756917	0.447	0.118206	0.362	0.90586	0.021	0.388031	-0.1665	0.60945	-0.093	0.125662	0.351	0.179999	0.289	0.094905	0.4
YCR016W	0.421403	-0.274	0.166323	0.539	0.163053	0.545	0.121288	0.703	0.098852	0.777	0.125978	0.625	0.460364	0.274	0.25435	0.458
YCR017C	0.0261866	1.14	0.312753	0.328	NA	NA	0.0052814	-2.071	0.388818	-0.272	0.418247	0.289	0.011363	-1.79	0.023916	1.18
YCR018C	0.0259257	-1.53	0.063848	-0.923	NA	NA	NA	NA	0.344682	0.289	0.417419	-0.238	0.050759	-1.05	0.010106	2.56
YCR018C-A	0.94815	0.0115	0.540043	0.113	0.764219	-0.0535	0.0625264	0.4815	0.05261	0.518	0.588483	0.0985	0.444307	0.144	0.447147	0.142
YCR019W	0.11734	0.36	0.200067	0.269	0.459887	0.139	0.325151	-0.1925	0.442769	0.145	0.052145	0.521	0.508407	-0.123	0.727398	0.0625
YCR020C	0.0457585	-0.577	0.138286	-0.341	0.425743	-0.157	0.565212	-0.1085	0.617282	0.0935	0.427134	-0.155	0.424495	-0.156	0.723157	0.0665
YCR020C-A	0.0771639	0.505	0.196683	0.312	0.0886258	0.473	0.240264	0.2755	0.032964	0.722	0.021819	0.849	0.334349	-0.19	0.111711	0.373
YCR020W-B	0.105277	0.524	0.545768	0.153	0.555609	-0.149	0.990194	-0.003	0.418681	0.211	0.041544	0.79	0.91527	0.026	0.422582	0.209
YCR021C	0.0313156	-1.38	0.391316	-0.255	0.0109116	-2.46	NA	NA	0.079123	-0.814	0.090546	-0.751	0.046628	-1.1	0.193929	-0.459
YCR022C	0.23889	0.404	0.265801	0.282	0.0027205	-2	NA	NA	0.117725	0.453	0.391298	0.206	0.117725	-0.453	0.024408	0.892
YCR023C	0.306886	-0.205	0.163619	-0.308	0.105163	-0.387	0.0460259	-0.559	0.078387	-0.444	0.7058	0.069	0.141342	-0.332	0.211491	-0.264
YCR024C	0.374763	0.17	0.127204	0.346	0.534929	-0.114	0.0250792	-0.701	0.038174	-0.592	0.087895	-0.414	0.104901	-0.38	0.112655	-0.367
YCR024C-A	0.0827766	0.429	0.04402	0.564	0.0501974	0.569	0.0150586	0.859	0.022343	0.739	0.020554	0.812	0.032489	0.638	0.02872	0.67
YCR025C	0.777988	-0.05	0.141539	0.331	0.112503	-0.371	0.0068364	-1.134	0.04208	0.575	0.032176	0.641	0.071074	-0.453	0.047886	0.545
YCR026C	0.14438	-0.332	0.107685	0.374	0.581971	-0.103	0.0595123	-0.505	0.151978	-0.323	0.268365	-0.228	0.171624	-0.302	0.094587	-0.41
YCR027C	0.628194	0.0875	0.432429	0.147	0.176005	0.289	0.14918	-0.3625	0.418794	-0.153	0.319528	0.194	0.149849	0.316	0.443629	0.143
YCR028C	0.0975254	-0.574	0.092741	0.539	0.576962	0.149	0.0567906	-0.6705	0.277464	-0.316	0.449004	0.19	0.39631	-0.235	0.060373	0.714
YCR028C-A	0.03186	0.69	0.970848	-0.007	0.867667	0.032	0.0930742	0.436	0.752497	0.061	0.189496	0.301	0.888107	0.027	0.710792	-0.072
YCR029C	0.318602	-0.37	0.296304	-0.252	0.0969309	-0.748	0.0061159	-2.248	0.053705	-0.627	0.478133	-0.25	0.230818	-0.466	0.059756	-0.599
YCR029C-A	NA	NA	0.061527	-0.943	NA	NA	NA	NA	0.045102	-1.13	0.015759	-2.01	0.981778	0.006	0.063848	0.923
YCR030C	0.713993	-0.0745	0.194359	-0.31	0.0237899	-0.81	0.0063812	-1.3255	0.020008	-0.866	0.025449	-0.789	0.157125	-0.366	0.066583	-0.531
YCR031C	0.333614	0.263	0.056325	0.705	0.0458305	0.77	0.0149853	1.046	0.014834	1.05	0.081771	0.599	0.025986	0.847	0.022422	0.897
YCR032W	0.0556708	-0.504	0.15661	0.309	0.0150362	-1.65	NA	NA	0.032269	-0.631	0.358159	-0.176	0.044647	0.554	0.032428	1.22
YCR033W	0.0098763	-2.59	0.033366	1.58	0.217119	-0.423	0.0698375	1.157	0.08584	1.05	0.035743	1.53	0.099595	0.983	0.008849	2.62
YCR034W	0.127439	0.35	0.172999	0.297	0.162132	0.308	0.0180879	0.805	0.027154	0.724	0.016271	0.838	0.014421	0.923	0.016849	0.827
YCR035C	0.149975	-0.515	0.462523	0.149	0.114718	0.396	0.295658	0.2255	0.093094	0.438	0.080683	0.468	0.516228	0.13	0.430929	-0.241
YCR036W	0.175076	0.334	0.372744	0.171	0.468337	-0.156	0.237649	-0.2775	0.064567	-0.477	0.263948	-0.226	0.569386	-0.12	0.167292	-0.299
YCR037C	NA	NA	0.126969	0.565	NA	NA	0.0041433	-2.2295	0.301422	1.88	0.037155	0.978	0.246487	-0.384	0.10742	0.613
YCR038C	0.369543	0.206	0.792169	0.0535	0.497009	-0.143	0.113982	-0.4355	0.158719	-0.351	0.727132	-0.0745	0.506519	0.147	0.551358	0.125
YCR039C	0.172864	-0.472	0.55247	-0.175	0.292411	-0.337	0.102645	-0.6195	0.140817	-0.528	0.08263	-0.495	0.213755	-0.416	0.176122	-0.468
YCR040W	0.562168	0.296	0.20975	0.729	0.0181908	-0.795	0.0030341	-1.5335	0.095911	-0.398	0.156051	0.311	0.225869	0.251	0.041036	0.578
YCR041W	0.139346	-0.363	0.143406	-0.425	0.0969531	-0.518	0.0003467	-4.3025	0.175741	0.38	0.077648	-0.573	0.128512	-0.451	0.238767	0.265
YCR042C	0.0051902	-1.45	0.197814	0.311	0.0220433	-0.845	0.0003502	-3.756	0.053555	-0.591	0.140315	1.04	0.197675	0.859	0.074772	0.511
YCR043C	0.29918	0.24	0.061571	0.529	0.084212	0.46	0.0222024	0.8015	0.016074	0.973	0.312566	0.232	0.036208	0.709	0.013272	0.974
YCR044C	0.305115	0.222	0.037536	0.617	0.304577	0.209	0.209898	0.2705	0.579579	-0.111	0.602408	-0.104	0.508549	-0.126	0.318088	0.203
YCR045C	NA	NA	0.010701	2.48	0.0760944	0.833	NA	NA	0.023987	1.6	0.87349	0.042	NA	NA	0.007049	3.11
YCR046C	0.0714369	0.504	0.625754	0.098	0.0630017	0.479	0.422743	0.151	0.72087	-0.071	0.157486	-0.308	0.030201	-0.722	0.038065	-0.658
YCR047C	0.695218	0.115	0.035684	0.884	0.0645036	0.69	0.0592305	0.806	0.022684	1.06	0.024616	1.02	0.376334	0.277	0.259823	0.33
YCR048W	0.0258917	0.688	0.074359	0.444	0.037303	0.595	0.286251	0.211	0.014682	0.855	0.009483	1.01	0.095127	0.418	0.424359	0.15
YCR049C	0.473546	0.133	0.015758	0.842	0.0737979	-0.446	0.104777	-0.379	0.113198	0.369	0.021149	0.745	0.433064	0.147	0.077614	0.436
YCR050C	0.0367129	-1.26	0.067324	0.895	0.0452437	-1.12	NA	NA	0.006171	-3.34	0.086482	0.772	0.103342	-0.693	0.111291	0.662
YCR051W	0.126805	-0.347	0.055393	0.509	0.443266	0.144	0.471954	0.1425	0.083321	0.451	0.090994	0.432	0.426675	-0.151	0.672149	-0.0765
YCR052W	0.104279	1.21	0.165121	0.955	0.486908	0.41	0.0797172	-1.133	0.168893	0.943	0.079717	1.13	0.169212	0.942	0.062961	1.53
YCR053W	0.490159	-0.139	0.027916	0.676	0.0773679	-0.477	0.81033	-0.0465	0.242451	0.259	0.073883	0.487	0.860119	-0.0315	0.109967	0.374
YCR054C	0.0742663	0.538	0.175359	0.514	0.149752	0.561	0.138158	0.399	0.067302	0.825	0.025423	1.23	0.201314	0.323	0.206215	0.467
YCR055C	0.900644	-0.0515	0.069581	1.07	0.0879961	0.962	0.116994	0.8395	0.074806	1.04	0.232403	0.57	0.782266	0.14	0.496495	0.293
YCR056W	0.0207824	1.1	0.009545	1.47	0.009135	1.5	0.0227129	1.0615	0.005207	1.84	0.006481	1.7	0.022439	1.07	0.055888	1.53
YCR057C	0.821689	-0.132	0.193703	0.904	0.444361	0.473	0.254835	0.759	0.222613	0.707	0.35601	0.5	0.929433	0.044	0.845479	0.114
YCR058C	0.0074422	1.63	0.007582	1.62	0.0101442	1.45	0.0084216	1.5555	0.003298	2.18	0.002689	2.35	0.005377	1.83	0.009704	1.48
YCR059C	0.153379	-0.442	0.384205	0.214	0.496151	-0.178	0.756281	0.0715	0.083752	0.545	0.036024	0.782	0.207841	-0.371	0.15379	0.404
YCR060W	0.405822	-0.25	0.067979	-0.718	0.615143	-0.141	0.646687	0.128	0.264551	0.347	0.392348	-0.252	0.656606	-0.124	0.861063	0.048
YCR061W	0.117445	-0.364	0.326915	0.191	0.0140511	-0.872	0.0216388	-0.74	0.027167	-0.687	0.040404	-0.587	0.019645	-0.768	0.128366	-0.349
YCR062W	0.162785	-0.307	0.033361	-0.634	0.0559725	-0.512	0.0599823	-0.4975	0.078593	-0.442	0.188844	-0.282	0.077425	-0.445	0.579583	-0.103
YCR063W	0.0665478	-0.582	0.403381	0.197	0.0104998	-1.21	0.0105705	-1.206	0.505261	-0.153	0.084429	-0.523	0.006879	-1.41	0.383044	-0.207
YCR064C	0.758429	-0.0555	0.289649	0.212	0.160817	-0.308	0.0608831	-0.6115	0.181081	0.288	0.058949	0.499	0.209427	0.264	0.328851	0.193
YCR065W	0.73236	0.111	0.095342	0.627	0.844372	0.0635	0.196083	0.429	0.243665	0.374	0.36566	0.274	0.894515	0.037	0.241723	0.376
YCR066W	0.712255	-0.0665	0.163186	-0.377	0.57067	-0.129	0.479067	-0.164	0.241073	0.24	0.068831	0.464	0.162192	0.305	0.207711	0.264
YCR067C	0.538392	-0.113	0.233266	0.279	0.0557942	-0.503	0.0262465	-0.6845	0.11584	-0.36	0.051595	-0.52	0.065269	-0.47	0.668722	0.088
YCR068W	0.756954	0.077	0.186451	-0.391	0.0279553	-0.935	0.0050794	-1.769	0.039757	-0.812	0.142488	-0.454	0.333956	-0.298	0.077884	-0.609
YCR069W	0.16336	-0.305	0.224212	-0.253	0.0117024	-0.945	0.0184719	-0.795	0.010998	-0.966	0.030646	-0.653	0.057719	-0.503	0.116851	-0.364
YCR070W	0.162848	-0.322	0.019943	-0.811	0.613562	-0.093	0.134289	-0.3565	0.036144	-0.642	0.019642	-0.781	0.084162	-0.447	0.059653	-0.521
YCR071C	0.632881	0.086	0.113734	0.364	0.342917	0.183	0.144301	-0.322	0.068335	-0.461	0.008687	-1.04	0.046	-0.546	0.131525	-0.338
YCR072C	0.551999	-0.345	0.58627	0.306	0.149202	0.981	0.0949011	1.231	0.118982	1.1	0.288997	0.665	0.58627	0.306	0.717992	-0.205
YCR073C	0.155756	-0.309	0.162387	0.302	0.387704	-0.164	0.0032252	-1.8415	0.157617	-0.307	0.067652	-0.463	0.152961	-0.386	0.429373	-0.183
YCR073W-A	0.139489	0.349	0.085306	-0.488	0.374812	-0.198	0.0167396	-0.8675	0.010878	-1.02	0.022214	-0.778	0.039085	-0.683	0.065569	-0.5
YCR074C	NA	NA	0.154753	0.511	NA	NA	NA	NA	0.136042	0.583	0.127088	0.609	0.017222	-1.92	0.021706	1.21
YCR075C	0.580865	0.13	0.258423	0.325	0.600296	-0.135	0.0252232	-0.8985	0.071662	-0.583	0.075365	-0.57	0.420452	-0.216	0.242836	-0.338
YCR076C	0.162565	-0.309	0.017014	-0.827	0.984473	0.0035	0.0437952	-0.5695	0.070583	-0.485	0.014259	-0.883	0.051218	-0.534	0.040941	-0.586
YCR077C	0.514093	0.123	0.060612	0.496	0.495561	-0.148	0.0723069	-0.4595	0.479876	-0.154	0.573551	0.105	0.243581	0.241	0.735295	-0.0615
YCR079W	0.10288	-0.46	0.027994	-0.804	0.0426068	-0.679	0.0232861	-0.8645	0.0581	-0.597	0.06414	-0.571	0.080838	-0.515	0.230421	-0.296
YCR080W	0.0110646	-2.18	0.06947	0.931	NA	NA	NA	NA	0.167943	-0.603	0.388513	-0.333	0.244569	-0.54	0.048427	1.22
YCR081W	0.126146	0.346	0.062838	-0.528	0.179391	-0.286	0.0343157	-0.6175	0.305662	-0.201	0.152595	-0.345	0.492054	0.14	0.408389	0.156
YCR082W	0.456139	-0.141	0.131384	0.342	0.262322	0.228	0.155516	-0.321	0.135171	-0.338	0.01905	-0.784	0.280968	-0.222	0.162754	-0.305
YCR083W	0.395356	0.167	0.063744	-0.494	0.433804	-0.153	0.23829	0.2755	0.204563	-0.304	0.015887	-0.863	0.102816	-0.397	0.028484	-0.69
YCR084C	0.210733	0.276	0.040945	0.666	0.516163	0.138	0.514957	0.1275	0.707074	-0.0715	0.196537	0.288	0.132942	0.39	0.46542	0.157
YCR085W	0.0013483	-3.45	0.665613	-0.132	0.408365	0.641	0.0057843	-2.053	0.239582	0.407	0.518257	-0.202	0.272721	0.898	0.119719	0.604
YCR086W	0.798333	-0.0465	0.114165	0.42	0.218901	0.293	0.192469	-0.317	0.12708	0.353	0.254837	0.235	0.217232	0.261	0.627981	0.101
YCR087C-A	0.663761	0.078	0.066115	0.468	0.0368917	0.598	0.0084316	1.051	0.002301	1.68	0.006915	1.13	0.011216	0.946	0.036892	0.598
YCR087W	0.0633206	-0.484	0.65114	0.154	0.0324481	0.639	0.0220943	0.743	0.00399	1.4	0.025202	0.706	0.013742	0.89	0.014466	0.873
YCR088W	0.21279	-0.263	0.11059	0.376	0.142969	-0.33	0.0416063	-0.5795	0.006729	-1.16	0.014554	-0.873	0.018089	-0.804	0.038288	-0.602
YCR089W	NA	NA	0.786537	-0.072	0.008802	-2.49	NA	NA	0.087106	0.996	0.009051	-2.72	0.006884	-3.15	0.014837	2.08
YCR090C	0.643279	0.0845	0.058325	0.526	0.0920046	0.428	0.160436	0.3235	0.074675	0.472	0.239136	0.254	0.085022	0.444	0.065562	0.5
YCR091W	0.32365	0.428	0.10254	-0.853	0.0251759	-1.55	0.0078984	-2.399	0.031776	-1.41	0.099593	-0.865	0.237362	-0.536	0.421937	-0.432
YCR092C	0.909605	-0.0235	0.047832	0.632	0.296437	0.241	0.110971	0.4325	0.106883	0.441	0.134515	0.392	0.057344	0.584	0.028769	0.775
YCR093W	0.715019	0.602	0.390077	1.51	NA	NA	NA	NA	0.609419	0.459	0.303966	1	0.43999	0.718	0.145747	1.59
YCR094W	0.7273	0.067	0.049521	0.534	0.364993	0.187	0.434086	0.158	0.588096	-0.099	0.14615	0.345	0.176372	0.311	0.673974	0.076
YCR095C	0.61486	-0.0955	0.347032	-0.191	0.231255	0.276	0.244545	-0.2665	0.104566	0.398	0.038077	0.62	0.117614	0.404	0.049787	0.555
YCR096C	0.172952	0.387	0.641916	0.111	0.0975697	0.52	0.351235	-0.238	0.084846	0.525	0.195813	-0.36	0.358723	0.221	0.657171	-0.1
YCR097W	0.0612607	-0.508	0.013398	-0.93	0.119292	-0.373	0.0041263	-1.4315	0.023648	-0.75	0.02158	-0.776	0.125205	-0.364	0.553791	0.114
YCR097WA	0.123239	-0.694	0.561061	0.336	0.139931	-0.65	0.0103289	-1.9375	0.564267	-0.208	0.202338	0.529	0.400131	0.505	0.048072	1.07
YCR097W-A	0.189645	0.694	0.960293	-0.022	NA	NA	NA	NA	0.40795	-0.392	0.455353	-0.349	0.622295	0.223	0.018971	1.95
YCR097WB	0.157907	0.337	0.64845	-0.09	0.473409	-0.144	0.0581144	-0.536	0.680405	-0.081	0.31593	-0.215	0.325354	-0.21	0.055658	0.546
YCR098C	0.134728	0.381	0.464772	-0.219	0.217766	-0.29	0.0905941	-0.463	0.27215	-0.353	0.112148	0.418	0.273397	0.249	0.074279	0.507
YCR099C	0.0914684	0.431	0.14952	0.329	0.568399	-0.108	0.163609	-0.321	0.588823	0.102	0.127237	0.358	0.131501	0.352	0.282254	-0.222
YCR100C	0.220958	-0.255	0.073298	-0.453	0.019217	-0.783	0.0066046	-1.1655	0.199088	-0.272	0.471551	-0.135	0.188517	-0.281	0.677743	-0.0755
YCR101C	0.0529663	0.861	0.109612	0.756	0.287587	-0.429	0.503618	-0.2515	0.448868	0.289	0.06304	0.799	0.201485	0.544	0.080416	0.717
YCR102C	0.410187	0.158	0.259828	-0.226	0.468	0.137	0.420665	0.1545	0.128255	0.349	0.027245	0.675	0.053886	0.521	0.019598	0.767
YCR102W-A	0.614816	0.0915	0.27916	-0.216	0.90805	-0.0205	0.288197	-0.2115	0.551182	-0.109	0.035217	0.613	0.093581	0.402	0.07318	0.451
YCR103C	0.0381568	0.596	0.016499	0.819	0.452876	0.141	0.314895	0.1985	0.078891	0.432	0.017727	0.796	0.482297	0.131	0.041936	0.567
YCR104W	0.235233	0.255	0.362346	-0.184	0.301508	-0.214	0.0485462	-0.563	0.392397	-0.171	0.275175	0.229	0.521478	0.124	0.211976	0.431
YCR105W	0.224952	0.871	0.109619	1.3	0.7456	0.118	0.528703	-0.236	0.228618	0.862	0.12004	1.24	0.248874	0.815	0.104906	1.32
YCR106W	0.753521	0.242	0.321959	0.836	NA	NA	NA	NA	0.344295	0.791	0.068982	0.825	0.461526	0.246	0.038827	1.05
YCR107W	0.454602	0.143	0.018522	0.804	0.002317	-1.72	0.0153897	-1.718	0.163472	0.309	0.147338	0.327	0.294059	-0.423	0.067165	0.477
YCRCDELTA6	0.534981	0.115	0.924104	0.017	0.172344	0.296	0.306574	-0.203	0.036385	0.609	0.115967	0.365	0.04506	0.558	0.04506	0.558
YCRWDELTA11	NA	NA	NA	NA	NA	NA	NA	NA	NA	NA	NA	NA	NA	NA	NA	NA
YCRX01W	0.222937	0.715	0.174534	1.19	0.0666373	-1.91	0.224412	-0.7115	0.614469	-0.259	0.362275	0.715	0.431506	0.604	0.248903	0.954
YCRX02C	0.398275	0.166	0.12685	0.357	0.435457	0.146	0.261764	0.225	0.500918	-0.124	0.076638	-0.453	0.603191	0.094	0.280905	0.221
YCRX03C	0.0843478	1.99	0.144904	1.25	0.0371577	-2.32	0.0231672	-3.413	0.139036	1.56	0.158326	1.46	0.182721	1.34	0.113846	1.73
YCRX04W	0.158016	-0.378	0.169955	0.363	0.275763	-0.236	0.69227	0.077	0.17521	0.315	0.31035	-0.216	0.05151	-0.642	0.48288	-0.16
YCRX05W	0.097581	0.54	0.058103	0.682	0.0754631	-0.996	0.129618	-0.769	0.077155	0.602	0.104321	0.523	0.044094	0.766	0.094072	0.9
YCRX06W	0.0958479	-0.431	0.330086	0.189	0.0014511	-1.98	0.003681	-1.419	0.727895	-0.062	0.092474	-0.402	0.009638	-1.09	0.307609	0.218
YCRX07W	0.17227	0.432	0.166953	0.434	0.195752	-0.401	0.33997	0.269	0.436543	0.215	0.064581	0.699	0.186772	0.407	0.258951	0.336
YCRX08W	0.0822114	-0.45	0.042067	0.566	0.0130263	-0.949	0.0921119	-0.4025	0.251081	0.231	0.281673	0.213	0.080246	-0.455	0.148143	0.317
YCRX09C	0.17506	-0.289	0.515199	0.12	0.0049207	-1.36	0.0185926	-0.831	0.117716	-0.357	0.111137	0.391	0.396551	0.16	0.150194	0.335
YCRX10W	0.146302	-0.32	0.858254	0.033	0.0208564	-0.749	0.040228	-0.604	0.053134	-0.538	0.060132	-0.488	0.028314	-0.665	0.684846	-0.076
YCRX11W	0.0311422	1.62	0.050467	1.33	NA	NA	NA	NA	0.036683	-1.52	0.131112	-0.597	0.027365	1.71	0.022539	1.84
YCRX12W	0.0575373	-0.55	0.089314	0.453	0.000944	-3.11	NA	NA	0.113459	-0.403	0.131546	-0.374	0.278772	-0.291	0.010424	-1.08
YCRX14W	0.423478	-0.164	0.214308	0.28	0.0280873	-0.727	0.0175614	-0.88	0.102195	-0.422	0.760739	-0.059	0.346049	-0.2	0.205919	-0.287
YCRX15W	0.146322	-0.456	0.05364	-0.729	0.0538145	-0.677	0.0073833	-1.4615	0.032115	-0.838	0.162336	-0.43	0.062237	-0.636	0.099041	-0.515
YCRX16C	0.595795	-0.105	0.056741	0.585	0.0433576	0.655	0.0485349	0.6255	0.005627	1.33	0.011787	1.02	0.013915	0.954	0.032092	0.74
YCRX17W	0.128055	-0.35	0.049909	-0.539	0.173751	-0.297	0.0177384	-0.813	0.016543	-0.837	0.00999	-1.01	0.01453	-0.879	0.021445	-0.758
YCRX18C	0.0040602	-1.56	0.453495	0.197	NA	NA	NA	NA	0.014189	-0.984	0.107352	-0.526	0.516767	-0.167	0.101746	0.437
YCRX19W	0.0772594	0.647	0.022783	1.07	0.149064	-0.544	0.0110007	-1.637	0.152154	0.464	0.028964	0.976	0.035104	0.904	0.037946	0.876
YCRX20C	0.0109494	1.12	0.008486	1.23	0.779806	0.058	0.0511515	-0.611	0.01214	1.07	0.011002	1.11	0.01074	1.12	0.009591	1.17
YCRX21C	0.142475	0.37	0.053423	0.557	0.053048	-0.587	0.164719	-0.342	0.289489	0.228	0.01018	1.07	0.128768	0.372	0.364697	-0.198
YDL001W	0.581901	0.103	0.048194	0.549	0.253372	0.233	0.756615	-0.0565	0.729464	0.0625	0.343392	0.185	0.308664	0.204	0.162791	0.309
YDL002C	0.0457657	0.71	0.275434	-0.239	0.0752989	0.573	0.521408	0.1525	0.120628	0.389	0.066622	0.605	0.103207	0.494	0.083418	0.546
YDL003W	0.63072	-0.244	0.061218	1.36	0.0211918	-2.09	NA	NA	0.369169	-0.471	0.567424	0.293	0.235035	0.681	0.17653	0.811
YDL004W	0.0820966	0.455	0.328988	-0.203	0.329344	0.242	0.623978	0.113	0.138236	-0.353	0.042435	-0.605	0.057397	-0.533	0.16393	-0.322
YDL005C	0.0367252	-1.13	0.225258	0.712	NA	NA	NA	NA	0.0776	-1.25	0.277469	0.618	0.22541	0.469	0.080905	0.805
YDL006W	0.0444601	0.559	0.454105	0.154	0.185127	0.283	0.372724	0.1885	0.030751	0.649	0.04277	0.623	0.077292	0.483	0.121786	0.389
YDL007W	0.425702	-0.15	0.076829	0.437	0.775871	0.0505	0.346238	-0.1815	0.036761	-0.599	0.075104	-0.488	0.244803	-0.26	0.032679	-0.627
YDL008W	0.156092	0.31	0.089638	-0.408	0.237986	0.241	0.789092	0.0475	0.130912	0.339	0.072668	-0.45	0.460552	-0.138	0.397097	-0.161
YDL009C	0.24162	0.252	0.088012	0.569	0.113023	0.387	0.696566	-0.0965	0.631842	-0.119	0.32683	-0.202	0.22727	0.342	0.387126	0.227
YDL010W	0.0984506	0.496	0.08398	-0.477	0.511465	0.137	0.162295	-0.343	0.250848	-0.263	0.282307	0.242	0.3926	0.184	0.822646	-0.045
YDL011C	0.669196	0.093	0.155265	0.376	0.361473	-0.187	0.0767996	-0.468	0.181801	-0.303	0.787603	0.058	0.947792	0.014	0.446342	-0.152
YDL012C	0.0297354	0.651	0.290866	-0.209	0.0752917	0.441	0.465615	0.1355	0.089093	0.409	0.531615	0.114	0.073792	0.445	0.302319	0.202
YDL013W	0.265305	0.233	0.034458	0.617	0.208741	0.262	0.896617	0.023	0.343413	0.191	0.115181	0.363	0.105961	0.394	0.059382	0.513
YDL014W	0.288918	-0.338	0.086482	-0.772	0.992146	0.004	0.725838	-0.094	0.539468	0.259	0.077915	1	0.340626	0.425	0.397324	0.37
YDL015C	0.0645682	0.473	0.01716	0.829	0.090112	0.407	0.0502499	0.5415	0.206272	0.263	0.036678	0.616	0.52043	0.118	0.072363	0.462
YDL016C	0.0451111	0.969	0.287768	0.37	0.214925	0.451	0.459832	0.242	0.214925	0.451	0.177366	0.363	0.334404	0.329	0.066584	0.589
YDL017W	0.220958	0.256	0.020984	0.757	0.11349	0.369	0.465672	0.1375	0.077029	0.443	0.050817	0.531	0.639521	0.0855	0.174371	0.295
YDL018C	0.0598674	0.778	0.461837	-0.176	0.434656	0.233	0.132645	-0.433	0.2703	-0.283	0.425984	0.238	0.262153	0.358	0.092484	0.64
YDL019C	0.370084	0.226	0.105282	0.38	0.140902	-0.329	0.0213842	-0.7465	0.025105	-0.702	0.013762	-0.882	0.063227	-0.481	0.054428	-0.512
YDL020C	0.230825	0.363	0.663551	-0.133	0.945745	-0.0205	0.451245	-0.2085	0.298666	0.303	0.284732	0.362	0.477141	0.195	0.404993	0.234
YDL021W	0.385454	-0.259	0.767427	-0.0995	0.0255673	-1.31	0.00888	-1.9535	0.015227	-1.6	0.022983	-1.64	0.038213	-1.24	0.033944	-1.17
YDL022W	0.488946	0.381	0.731489	-0.114	0.351913	-0.334	0.0524877	-0.964	0.022449	-1.36	0.127823	-0.64	0.869706	0.054	0.831914	-0.07
YDL023C	0.722754	0.141	0.248031	0.522	0.163516	-0.659	0.0761773	-0.962	0.028361	-1.45	0.140308	-0.731	0.565477	0.229	0.794632	-0.101
YDL024C	0.283858	0.589	0.719793	-0.151	0.133244	-0.795	0.0035464	-3.4055	0.090528	-0.962	0.278935	-0.51	0.299316	-0.483	0.517496	-0.281
YDL025C	0.0968949	-0.451	0.455746	-0.162	0.0177174	-0.929	0.010623	-1.107	0.010145	-1.13	0.02519	-0.798	0.034211	-0.707	0.062304	-0.56
YDL026W	0.697678	-0.0705	0.214629	-0.26	0.009472	-1.02	0.011637	-0.9475	0.008555	-1.06	0.066981	-0.472	0.021632	-0.749	0.079573	-0.437
YDL027C	0.442593	0.163	0.867705	-0.0335	0.335387	-0.212	0.30117	-0.2315	0.023942	-0.808	0.082248	-0.483	0.132696	-0.383	0.753886	-0.0635
YDL028C	0.756664	0.0555	0.641183	-0.0845	0.465963	-0.137	0.837656	0.0365	0.454316	0.141	0.048064	0.54	0.176553	0.29	0.192172	0.277
YDL029W	0.503865	0.124	0.436002	0.147	0.314895	0.198	0.704489	0.0685	0.28622	-0.214	0.479281	-0.133	0.638545	-0.0855	0.740958	-0.0595
YDL030W	0.853504	0.0335	0.311168	0.203	0.339799	0.189	0.131396	0.3475	0.075738	0.452	0.051879	0.533	0.281501	0.219	0.47654	0.135
YDL031W	0.631169	-0.154	0.858641	0.056	0.0423903	1.01	0.0413813	1.016	0.02207	1.3	0.044724	0.984	0.11955	0.632	0.163486	0.536
YDL032W	0.553524	-0.108	0.188926	-0.277	0.0047592	-1.29	0.0564052	-0.501	0.795095	0.046	0.191259	0.275	0.08231	-0.424	0.842922	-0.035
YDL033C	0.373083	-0.171	0.586467	-0.0995	0.0628593	-0.482	0.707758	-0.0675	0.421273	-0.152	0.305894	-0.202	0.043003	-0.566	0.824786	-0.0395
YDL034W	0.246448	0.929	0.148181	1.26	0.848143	0.134	0.384506	-0.655	0.19419	1.08	0.087113	1.64	0.098671	1.54	0.114408	1.44
YDL035C	0.0313066	-0.646	0.064	-0.48	0.222982	-0.254	0.0158884	-0.8405	0.081457	-0.431	0.015495	-0.849	0.036414	-0.609	0.11877	-0.36
YDL036C	0.45338	-0.161	0.781541	0.0565	0.334863	0.214	0.116201	0.4135	0.051076	0.6	0.131446	0.388	0.112868	0.419	0.243597	0.271
YDL037C	0.25723	0.258	0.014222	0.978	0.119379	-0.401	0.0202009	0.8565	0.017513	0.904	0.193884	0.308	0.099677	0.438	0.129356	0.385
YDL038C	0.142742	-0.413	0.182878	0.36	0.258822	-0.29	0.0521356	-0.6615	0.167914	0.378	0.190939	0.351	0.457578	0.176	0.520534	0.15
YDL039C	0.0253714	-1.5	0.453549	-0.302	0.65628	-0.173	0.0469064	-1.1695	0.458946	0.297	0.212281	-0.557	0.132008	-0.729	0.371436	-0.369
YDL040C	0.128861	0.351	0.086071	0.427	0.388396	0.168	0.0716653	0.4645	0.204943	0.271	0.501183	0.127	0.148352	0.326	0.351249	0.184
YDL041W	0.170825	-0.296	0.786437	-0.0485	0.19039	-0.278	0.0367555	-0.6045	0.532077	-0.116	0.84227	-0.0355	0.084334	-0.423	0.211275	0.261
YDL042C	0.237346	0.244	0.054658	0.516	0.0785774	0.44	0.0185745	0.7955	0.26064	0.23	0.16305	0.306	0.182523	0.287	0.541356	0.113
YDL043C	0.160334	-0.322	0.098925	-0.412	0.113077	0.39	0.0367095	-0.634	0.109057	0.397	0.075443	0.467	0.404645	0.168	0.232432	0.258
YDL044C	0.33731	0.244	0.266686	0.292	0.245617	0.309	0.968977	0.009	0.305754	0.264	0.106024	0.495	0.624559	0.116	0.90723	0.027
YDL045C	0.829175	-0.045	0.382459	-0.196	0.700655	-0.081	0.0584969	-0.582	0.075915	-0.519	0.052801	-0.608	0.197844	-0.318	0.406181	-0.185
YDL045W-A	0.412541	-0.172	0.152291	-0.347	0.150682	0.349	0.336168	-0.199	0.13329	-0.359	0.009749	-1.06	0.125006	-0.371	0.037937	-0.632
YDL046W	0.670595	-0.077	0.474231	0.134	0.831493	-0.038	0.501752	0.125	0.814246	-0.042	0.831493	0.038	0.225629	-0.251	0.89723	-0.023
YDL047W	0.695593	-0.0725	0.624475	0.0915	0.34999	0.186	0.984697	0.0035	0.954126	0.0105	0.133738	0.347	0.367898	0.178	0.672608	0.0785
YDL048C	0.466657	0.139	0.060029	0.503	0.0930438	0.413	0.210965	-0.2675	0.060306	-0.503	0.235345	-0.25	0.283206	-0.22	0.085757	-0.43
YDL049C	0.479213	-0.131	0.479213	-0.131	0.293762	-0.207	0.0263882	-0.683	0.037316	-0.595	0.136977	-0.331	0.073272	-0.447	0.100122	-0.387
YDL050C	0.27692	0.279	0.641701	-0.108	0.0487245	0.688	0.0436758	0.72	0.011273	1.22	0.026191	0.884	0.055336	0.652	0.148693	0.409
YDL051W	0.361316	-0.177	0.131939	0.34	0.210981	-0.262	0.02379	0.7175	0.248102	0.235	0.016397	0.827	0.001057	2.23	0.084175	0.423
YDL052C	0.0511	0.546	0.382309	-0.174	0.344098	0.19	0.0879047	0.4295	0.889806	-0.0255	0.427248	-0.155	0.928486	-0.0165	0.512961	0.125
YDL053C	0.292894	0.271	0.157878	0.401	0.987875	0.0035	0.67435	-0.0985	0.864212	-0.0395	0.118467	0.466	0.248077	0.305	0.294337	0.271
YDL054C	0.347509	-0.201	0.040362	-0.638	0.0196328	-0.849	0.0381258	-0.6535	0.119941	-0.392	0.28019	0.237	0.291792	-0.231	0.096899	-0.435
YDL055C	0.278682	0.22	0.043335	0.573	0.145515	0.328	0.146349	0.3275	0.217598	0.26	0.042609	0.577	0.118944	0.364	0.38911	0.168
YDL056W	0.725871	-0.0625	0.273065	-0.219	0.442704	-0.144	0.0136831	-0.8785	0.331204	0.188	0.174249	0.29	0.124746	0.347	0.499546	0.124
YDL057W	0.680101	-0.076	0.135313	0.343	0.567745	0.107	0.0111133	-0.977	0.022757	-0.745	0.256436	-0.235	0.092839	-0.413	0.057177	-0.513
YDL058W	0.0283259	-0.805	0.450918	0.479	0.34742	-0.219	0.0865673	-0.5025	0.075955	-1.5	0.061738	-0.584	0.189389	-0.335	0.03957	1.98
YDL059C	0.110654	0.408	0.037655	0.656	0.0876127	0.456	0.102223	-0.424	0.220496	0.279	0.052219	0.573	0.017114	0.893	0.037233	0.659
YDL060W	0.199735	-0.405	0.551114	0.164	0.2022	0.402	0.66753	0.1165	0.033029	0.945	0.011368	1.42	0.062471	0.725	0.246703	0.354
YDL061C	0.175177	0.457	0.264001	0.354	0.101554	0.607	0.0253526	1.0965	0.024827	1.11	0.171204	0.463	0.021187	1.18	0.036342	0.951
YDL062W	0.461315	0.332	0.454082	0.338	0.171111	0.711	0.1431	0.784	0.101238	0.933	0.16816	0.718	0.400909	0.385	0.79956	-0.109
YDL063C	0.730043	0.16	0.074814	1.15	0.0875953	1.07	0.0533514	1.336	0.05392	1.33	0.136912	0.862	0.45866	0.359	0.243755	0.615
YDL064W	0.0266271	0.682	0.780758	0.0495	0.0432974	0.561	0.0781284	0.4355	0.021815	0.737	0.522883	0.117	0.066965	0.466	0.137315	0.331
YDL065C	0.771056	0.052	0.055261	0.509	0.631395	0.087	0.198355	-0.271	0.725451	-0.063	0.919168	0.018	0.638919	0.085	0.274611	0.219
YDL066W	0.0491638	0.531	0.769498	-0.052	0.293668	-0.207	0.585034	-0.099	0.197237	-0.27	0.122805	-0.35	0.183237	-0.282	0.082736	-0.423
YDL067C	0.512049	0.12	0.048853	0.532	0.304321	0.202	0.391546	0.1625	0.252726	-0.231	0.009947	-0.988	0.259244	-0.227	0.142227	-0.325
YDL068W	0.465212	0.146	0.281361	-0.23	0.670703	-0.082	0.1083	-0.401	0.108855	0.4	0.197966	0.29	0.2097	0.28	0.122008	0.378
YDL069C	0.306903	0.241	0.086126	0.5	0.386594	-0.198	0.152762	-0.376	0.876502	0.033	0.284775	0.255	0.186562	0.336	0.096543	0.474
YDL070W	0.280127	0.305	0.625115	0.125	0.154403	0.442	0.473189	0.1895	0.075484	0.628	0.312189	0.281	0.190801	0.392	0.307978	0.284
YDL071C	0.437503	0.447	0.131571	1.04	0.394065	-0.497	0.0067575	-3.505	0.658596	0.244	0.736887	0.184	0.426689	0.459	0.320746	0.595
YDL072C	0.0653739	0.492	0.285499	-0.221	0.315002	-0.205	0.102169	-0.4015	0.029531	-0.684	0.034083	-0.646	0.262092	-0.235	0.076794	-0.458
YDL073W	0.859904	0.035	0.04949	0.595	0.598637	0.107	0.418398	0.171	0.202048	0.299	0.254097	0.258	0.245622	0.264	0.386094	0.185
YDL074C	0.538558	-0.113	0.925402	0.0165	0.0903237	0.407	0.150098	0.3155	0.048271	0.535	0.067936	0.462	0.027488	0.673	0.097831	0.391
YDL075W	0.616744	0.105	0.774049	0.0595	0.0159769	0.967	0.0085193	1.2225	0.016109	0.965	0.281566	0.25	0.030605	0.752	0.040903	0.669
YDL076C	0.653142	0.101	0.643935	-0.104	0.514138	-0.15	0.51932	0.148	0.807426	0.054	0.210321	0.325	0.221081	0.315	0.216704	0.319
YDL077C	0.982073	0.008	0.462937	0.276	0.0998276	-0.784	0.706454	-0.136	0.465862	0.274	0.672916	0.153	0.502248	0.25	0.036761	1.21
YDL078C	0.830412	0.04	0.402909	-0.167	0.185354	-0.296	0.123361	-0.369	0.014232	-0.914	0.010947	-1.01	0.022862	-0.763	0.025083	-0.736
YDL079C	0.800512	0.217	0.696461	-0.338	0.561919	-0.512	0.632934	-0.417	0.81657	-0.199	0.96262	0.04	0.963553	0.039	0.866364	0.144
YDL080C	0.362177	0.189	0.226652	0.268	0.481889	-0.14	0.836016	-0.0395	0.408199	0.169	0.651867	0.0875	0.201922	0.288	0.218891	0.274
YDL081C	0.166024	0.349	0.107768	0.437	0.0166816	0.954	0.0078968	1.2605	0.006685	1.34	0.021812	0.861	0.006252	1.37	0.00608	1.39
YDL082W	0.251542	0.345	0.229174	0.368	0.0390708	0.872	0.0124855	1.3575	0.010349	1.46	0.010047	1.47	0.012363	1.36	0.018877	1.16
YDL083C	0.471841	0.176	0.526725	0.153	0.0445312	0.73	0.0115171	1.235	0.011954	1.22	0.027138	0.891	0.015957	1.09	0.017917	1.05
YDL084W	0.259339	0.235	0.192895	0.284	0.0429461	0.583	0.0455473	0.569	0.076116	0.456	0.027337	0.699	0.034405	0.638	0.079939	0.446
YDL085W	0.558471	0.724	0.717015	0.439	0.310686	1.35	NA	NA	0.176785	1.96	0.461081	0.931	0.221847	1.71	0.27291	1.48
YDL086W	0.214554	-0.261	0.601929	0.096	0.302494	0.206	0.188841	-0.282	0.142403	-0.33	0.188841	-0.282	0.241272	-0.242	0.258417	-0.231
YDL087C	0.225384	-0.264	0.676457	-0.0795	0.0313861	-0.678	0.0089923	-1.0915	0.424598	-0.159	0.643598	-0.0885	0.070915	-0.482	0.625804	0.0935
YDL088C	0.833353	-0.0385	0.166388	0.308	0.286179	0.218	0.538233	0.1165	0.398275	0.165	0.106152	0.389	0.200886	0.276	0.413434	0.16
YDL089W	0.633235	0.102	0.571486	-0.121	0.348058	-0.213	0.0046938	-1.5355	0.205181	-0.311	0.67908	-0.0875	0.842392	0.0415	0.371691	0.202
YDL090C	0.876998	0.0285	0.246845	0.244	0.581168	0.104	0.0915246	-0.4215	0.293004	0.216	0.843108	0.0365	0.655907	0.0835	0.598386	0.0995
YDL091C	0.899791	0.0255	0.19806	-0.309	0.292647	-0.238	0.0137292	-1.0075	0.096945	-0.452	0.104535	-0.435	0.282992	-0.244	0.15226	-0.359
YDL092W	0.971777	-0.0065	0.38707	0.171	0.0398868	0.604	0.941447	0.0135	0.071579	0.471	0.151518	0.327	0.096314	0.411	0.075458	0.46
YDL093W	NA	NA	0.037721	1.25	NA	NA	NA	NA	0.035105	1.3	0.912266	-0.029	0.065428	0.91	0.00177	6.53
YDL094C	0.928056	-0.085	0.720423	0.341	0.680491	-0.394	0.15821	-1.638	0.920477	0.094	0.666506	0.413	0.788627	0.254	0.91459	0.101
YDL095W	0.0941442	0.412	0.197322	0.279	0.151762	0.325	0.544739	0.1145	0.092231	0.416	0.071954	0.466	0.118798	0.369	0.145845	0.332
YDL096C	0.193237	1.28	0.117189	1.68	0.161825	1.42	0.290218	0.978	0.160183	1.42	0.080401	2.01	0.126288	1.62	0.204242	1.24
YDL097C	0.645142	0.083	0.274716	-0.218	0.459359	-0.138	0.0351644	-0.611	0.04084	-0.575	0.094894	-0.398	0.40939	-0.156	0.095401	-0.397
YDL098C	0.181499	0.287	0.54013	-0.114	0.0699672	0.463	0.0179389	-0.8035	0.067956	0.468	0.104383	0.384	0.367901	0.174	0.129429	0.345
YDL099W	NA	NA	NA	NA	NA	NA	NA	NA	NA	NA	NA	NA	NA	NA	NA	NA
YDL100C	0.268108	0.378	0.965517	0.013	0.412244	-0.264	0.321188	-0.33	0.48604	0.22	0.161868	0.517	0.786588	-0.082	0.210084	0.444
YDL101C	0.320414	0.309	0.038828	1.23	0.0371852	-1.25	NA	NA	0.065676	0.908	0.048867	1.08	0.044401	1.14	0.048077	1.09
YDL102W	0.617383	0.131	0.230762	-0.354	0.0908681	-0.586	0.0176147	-1.1555	0.656699	0.115	0.150088	0.456	0.310091	-0.287	0.454847	0.201
YDL103C	0.920145	0.0185	0.39093	0.17	0.856271	-0.0335	0.0802299	-0.4495	0.155123	-0.325	0.252704	-0.241	0.793866	0.0485	0.620714	-0.0935
YDL104C	0.0861525	0.452	0.985437	0.0035	0.280297	0.233	0.324931	-0.2085	0.829427	-0.0415	0.661803	0.0855	0.439516	0.157	0.770163	0.0565
YDL105W	0.895649	0.0485	0.027961	1.4	0.406759	0.329	NA	NA	0.123757	0.732	0.237224	0.504	0.037509	1.25	0.016781	1.71
YDL106C	0.271284	0.294	0.393234	-0.216	0.642984	-0.111	0.501801	-0.1655	0.744622	0.0775	0.076208	0.587	0.227615	0.33	0.167997	0.396
YDL107W	0.420292	-1.71	0.394287	-1.82	0.43315	-1.66	0.333434	-2.117	0.315807	-2.21	0.333434	-2.12	0.341545	-2.08	0.335155	-2.11
YDL108W	0.100988	0.389	0.453386	-0.141	0.056875	0.504	0.295508	0.208	0.118327	0.36	0.063981	0.479	0.327319	0.192	0.835684	-0.037
YDL109C	NA	NA	NA	NA	NA	NA	NA	NA	NA	NA	NA	NA	NA	NA	NA	NA
YDL110C	0.436882	0.222	0.070229	-0.693	0.0597089	-0.744	0.0112819	-1.4365	0.007177	-1.7	0.007907	-1.64	0.037148	-0.907	0.022919	-1.1
YDL111C	0.667908	-0.0825	0.005979	1.28	0.296513	0.22	0.0268693	0.7275	0.030007	0.696	0.098942	0.417	0.0845	0.449	0.209208	0.279
YDL112W	0.458015	0.162	0.144128	0.378	0.105336	0.443	0.0367846	0.702	0.029771	0.764	0.032701	0.736	0.127439	0.403	0.938254	0.016
YDL113C	0.15731	0.369	0.038727	0.704	0.36875	-0.206	0.208868	-0.3135	0.292689	-0.249	0.268741	-0.265	0.414987	0.184	0.423966	0.18
YDL114W	0.179298	0.689	0.122937	0.844	0.802207	0.107	0.196451	-0.653	0.185284	0.676	0.103911	0.917	0.268597	0.533	0.358415	0.425
YDL115C	0.509691	0.131	0.055211	0.548	0.824641	-0.0425	0.17661	-0.3125	0.302632	-0.219	0.527682	0.126	0.364008	0.188	0.601347	-0.102
YDL116W	0.0954081	0.435	0.135988	0.365	0.22428	0.274	0.205959	0.289	0.049665	0.581	0.337044	0.204	0.193602	0.3	0.61412	0.1
YDL117W	0.566224	-0.152	0.076033	0.642	0.794333	-0.0675	0.186884	-0.4075	0.411012	0.226	0.911867	-0.0285	0.53586	0.165	0.240297	-0.348
YDL118W	0.0138649	-2.16	0.188095	-0.469	0.0120742	-2.33	NA	NA	0.428745	0.231	0.110484	0.665	0.163713	-0.516	0.797879	-0.068
YDL119C	0.872878	0.03	0.048637	0.567	0.116501	-0.382	0.0220023	-0.779	0.068331	-0.49	0.082593	-0.45	0.149364	-0.336	0.919161	0.019
YDL120W	0.567606	0.127	0.288987	-0.256	0.985156	-0.004	0.20018	-0.327	0.054344	-0.622	0.133384	-0.41	0.630035	-0.106	0.683901	0.089
YDL121C	NA	NA	NA	NA	NA	NA	NA	NA	NA	NA	NA	NA	NA	NA	NA	NA
YDL122W	0.733501	0.0635	0.484268	-0.136	0.0338219	0.648	0.0368484	0.6265	0.017542	0.837	0.023915	0.744	0.038188	0.618	0.053364	0.537
YDL123W	0.108891	0.371	0.082936	-0.422	0.0413402	-0.57	0.109493	-0.3705	0.060097	-0.487	0.165804	-0.298	0.061546	-0.482	0.083799	-0.42
YDL124W	0.274562	0.434	0.732042	0.122	0.854558	0.0645	0.967025	0.0145	0.901433	-0.0435	0.52453	0.233	0.495566	0.25	0.213656	0.513
YDL125C	0.737976	0.0835	0.606686	-0.131	0.978991	-0.0065	0.668929	0.1075	0.303112	-0.283	0.141437	-0.457	0.866843	0.0415	0.735023	0.0845
YDL126C	0.813388	0.049	0.104846	-0.444	0.419675	-0.178	0.238652	-0.281	0.039498	-0.682	0.034545	-0.72	0.132514	-0.395	0.085448	-0.489
YDL127W	0.100031	0.47	0.280857	0.26	0.405473	0.191	NA	NA	0.055798	0.611	0.04982	0.641	0.12632	0.419	0.043375	0.678
YDL128W	0.0344096	0.624	0.77507	0.0515	0.171613	0.297	0.0552649	0.5135	0.335189	0.19	0.064158	0.481	0.072757	0.456	0.071343	0.459
YDL129W	0.0322747	-0.631	0.244229	0.236	0.140299	-0.327	0.118207	0.357	0.185692	0.28	0.008175	1.06	0.366053	0.173	0.01541	0.84
YDL130W	0.026323	0.705	0.170623	0.303	0.0103108	1.01	0.0061717	1.214	0.004856	1.32	0.017565	0.824	0.003651	1.47	0.005546	1.26
YDL130W-A	0.111609	-0.396	0.010211	-1.06	0.0271008	-0.729	0.0023525	-1.795	0.001259	-2.24	0.001485	-2.11	0.006472	-1.25	0.006304	-1.26
YDL131W	0.246001	-0.25	0.126663	-0.367	0.0862591	-0.442	0.531472	-0.122	0.287504	0.224	0.042819	0.599	0.196769	0.288	0.671213	-0.081
YDL132W	0.111628	0.486	0.806384	0.0575	0.387474	0.217	0.65445	0.1065	0.767661	0.0695	0.611684	0.121	0.157916	0.406	0.705192	0.0895
YDL133C-A	0.60978	0.114	0.139077	-0.406	0.273078	-0.27	0.441168	-0.178	0.090451	0.502	0.912273	-0.024	0.306154	0.248	0.004149	1.68
YDL133W	0.290821	0.351	0.914055	-0.032	0.371765	0.287	0.384838	0.278	0.140346	0.55	0.219939	0.425	0.590682	0.164	0.162598	0.508
YDL134C	0.785338	0.0535	0.140776	0.361	0.781485	0.0545	0.541823	-0.1235	0.820373	-0.0445	0.7174	0.0715	0.84803	0.0375	0.940748	0.0145
YDL134C-A	0.0702408	-0.513	0.097691	-0.441	0.0263217	-0.77	0.475286	-0.149	0.103991	0.428	0.313087	-0.222	0.076773	0.493	0.01368	0.989
YDL135C	0.523644	0.119	0.931365	-0.0155	0.498497	0.127	0.97117	-0.0065	0.735295	-0.0615	0.371225	-0.174	0.495425	0.129	0.380737	0.17
YDL136W	0.769301	-0.0615	0.088913	0.483	0.0251239	0.822	0.0497192	0.6245	0.010286	1.15	0.095099	0.468	0.044919	0.651	0.060727	0.573
YDL137W	0.768926	-0.056	0.381132	-0.179	0.945182	-0.013	0.50139	-0.133	0.046079	-0.586	0.035631	-0.651	0.059484	-0.526	0.044056	-0.597
YDL138W	0.327273	-0.209	0.094963	0.759	0.0009224	-4.43	0.0027608	-1.727	0.355383	-0.195	0.105136	0.723	0.106653	0.717	0.05313	0.983
YDL139C	0.296508	-0.246	0.773914	-0.061	0.0187924	-0.932	0.0006969	-3.061	0.194418	-0.326	0.388367	-0.196	0.373964	-0.203	0.562981	-0.126
YDL140C	0.0168288	-0.858	0.008491	-1.11	0.0084498	-1.11	0.0155052	-0.885	0.240195	-0.252	0.02924	-0.693	0.089524	-0.431	0.027496	-0.71
YDL141W	NA	NA	0.208769	1.23	NA	NA	NA	NA	0.66771	0.362	0.524908	-0.547	0.395266	-0.756	0.148554	1.49
YDL142C	0.650675	-0.0815	0.264992	-0.223	0.103558	-0.381	0.0125164	-0.9095	0.569882	-0.103	0.512808	0.12	0.876349	0.0275	0.41574	0.153
YDL143W	NA	NA	0.500705	0.929	NA	NA	NA	NA	0.339227	1.38	0.379531	1.25	0.386804	1.23	0.343353	1.37
YDL144C	0.456107	-0.15	0.276897	0.235	NA	NA	NA	NA	0.326967	-0.206	0.051161	0.567	0.083288	0.458	0.067588	0.503
YDL145C	0.012132	-2.32	0.570979	0.157	NA	NA	NA	NA	0.605072	-0.142	0.049841	-1.06	0.009414	-2.66	0.111834	0.66
YDL146W	NA	NA	0.169521	1.08	NA	NA	NA	NA	0.179339	1.04	0.16648	1.09	0.743688	0.213	0.068806	1.68
YDL147W	NA	NA	0.002772	5.13	NA	NA	NA	NA	0.003695	4.4	0.002734	5.17	0.002659	5.25	0.002533	5.39
YDL148C	NA	NA	0.084823	0.781	NA	NA	NA	NA	0.891323	-0.036	0.347232	0.287	NA	NA	0.05223	1.04
YDL149W	0.0407646	-1.19	0.07719	0.826	0.0139482	-2.15	0.0002556	-5.304	0.12841	0.605	0.081299	0.801	0.096415	0.723	0.045387	1.12
YDL150W	NA	NA	0.11843	0.6	NA	NA	NA	NA	0.821912	-0.067	0.485509	-0.217	0.994612	-0.002	0.019747	1.29
YDL151C	0.0197061	-1.78	0.085187	0.779	0.0384907	-1.23	0.0685006	0.886	0.055176	1	0.0689	0.883	0.126761	0.61	0.168025	0.507
YDL152W	0.409076	-0.349	0.476062	0.295	0.476062	0.295	0.743057	-0.1305	0.105776	0.843	0.122489	0.784	0.484231	0.289	0.73749	0.133
YDL153C	NA	NA	NA	NA	NA	NA	NA	NA	NA	NA	NA	NA	NA	NA	NA	NA
YDL154W	NA	NA	0.159542	1.72	NA	NA	NA	NA	0.755473	0.313	0.544788	0.625	0.23266	1.38	0.066184	2.64
YDL155W	0.0119695	-2.34	0.083742	0.787	NA	NA	NA	NA	0.125787	0.613	0.287905	0.339	0.207018	0.438	0.038715	1.23
YDL156W	0.131236	-0.651	0.062195	0.923	NA	NA	NA	NA	0.064415	-0.909	0.60353	0.181	0.076949	0.841	0.039502	1.12
YDL157C	0.963575	-0.012	0.906269	-0.031	0.422231	0.235	0.428745	0.231	0.323916	0.306	0.691455	0.107	0.463051	-0.211	0.518157	-0.182
YDL158C	0.0851874	0.779	0.954487	-0.015	0.15511	0.535	0.193929	0.459	0.233183	0.401	0.369863	0.27	0.374039	0.267	0.15731	0.53
YDL159W	NA	NA	0.252386	1.88	NA	NA	NA	NA	0.401259	-1.29	0.528928	0.939	0.765206	0.432	0.195761	2.21
YDL160C	0.0620954	0.938	0.744824	-0.087	0.0269044	-1.5	NA	NA	0.086296	0.773	0.217816	0.422	0.342155	-0.291	0.058693	0.969
YDL161W	0.879421	-0.04	0.025591	1.54	0.0126401	-2.27	0.0129757	-2.237	0.137132	0.58	0.065428	0.91	0.085371	0.778	0.02608	1.53
YDL162C	0.0643677	1.37	0.172352	0.845	0.915601	-0.054	NA	NA	0.109061	1.07	0.665794	0.224	0.974924	-0.016	0.139566	0.948
YDL163W	0.166507	1	0.117353	1.21	0.265489	-0.75	0.342299	-0.6175	0.389268	0.551	0.146672	1.08	0.257568	0.766	0.185813	0.942
YDL164C	0.33657	1.98	0.274679	2.32	0.447777	-0.311	0.0253219	1.524	0.398297	-0.351	0.303833	-0.443	0.757986	0.583	0.188575	2.95
YDL165W	0.668225	-0.084	0.880465	0.029	0.463399	-0.149	0.52322	-0.128	0.661087	-0.086	0.284133	-0.232	0.493962	-0.138	0.719497	-0.07
YDL166C	0.104218	0.386	0.710222	0.0675	0.0195823	0.781	0.026867	0.6905	0.057111	0.507	0.372067	0.173	0.290539	0.212	0.317454	0.198
YDL167C	0.0313279	-0.834	0.125738	0.452	0.0119183	-1.21	0.0614689	-0.631	0.437107	-0.19	0.602701	0.123	0.378876	-0.219	0.048162	0.7
YDL168W	0.0820908	0.482	0.102196	0.435	0.12428	0.395	0.0209459	-0.848	0.302163	-0.23	0.33283	0.213	0.207793	0.297	0.425065	0.17
YDL169C	0.677157	-0.269	0.691471	-0.256	0.129393	-1.23	0.064699	-1.704	0.171529	-1.06	0.118682	-1.28	0.177379	-1.04	0.223861	-0.901
YDL170W	0.635427	0.0855	0.106421	0.377	0.178945	-0.286	0.673989	0.0755	0.143589	0.323	0.315075	0.197	0.487616	0.129	0.121594	0.353
YDL171C	0.0287939	-0.661	0.156518	-0.309	0.0378461	-0.611	0.0397291	-0.5805	0.701534	-0.0685	0.213497	-0.258	0.254666	0.229	0.44566	0.142
YDL172C	0.610124	-0.133	0.228517	0.354	0.592385	0.139	0.845549	-0.0495	0.31597	0.282	0.419276	0.218	0.121411	0.506	0.113193	0.524
YDL173W	0.0865071	-0.425	0.398064	-0.164	0.183458	0.289	0.489132	0.131	0.583393	0.102	0.146956	0.327	0.131229	0.347	0.261262	0.231
YDL174C	0.0651741	0.988	0.233683	0.51	0.0562402	-1.05	0.009821	-2.0835	0.031092	-1.78	0.180222	-0.792	0.228658	-0.685	0.065477	0.986
YDL175C	0.0075697	-2.99	0.015294	-2.05	0.0034627	-4.56	0.0060354	-3.381	0.020606	-1.74	0.02429	-1.59	0.01419	-2.13	0.026646	-1.51
YDL176W	0.0783952	1.5	0.241677	0.824	NA	NA	0.018224	-2.733	0.86254	0.106	0.246582	0.813	0.298146	0.71	0.06797	1.6
YDL177C	0.222063	-0.416	0.560015	-0.162	0.0205845	1.74	0.4111	0.242	0.557846	0.163	0.936347	-0.021	0.858726	0.047	0.265808	0.362
YDL178W	0.144535	0.785	0.446419	0.347	0.0431946	-1.37	0.003836	-3.4075	0.469186	-0.327	0.215586	0.624	0.385087	0.403	0.134567	0.815
YDL179W	0.413489	-2.28	0.402292	-2.34	0.518164	-1.75	0.453132	-2.067	0.464617	-2.01	0.489613	-1.89	0.475132	-1.96	0.499334	-1.84
YDL180W	0.169086	0.551	0.73814	0.111	0.740365	-0.11	0.24186	-0.443	0.51004	0.226	0.534581	0.212	0.257139	0.425	0.276309	0.404
YDL181W	0.0020858	-1.76	0.001145	-2.17	0.0014364	-2	0.0028881	-1.5635	0.001845	-1.83	0.000436	-3.05	0.000812	-2.45	0.001121	-2.19
YDL182W	0.0666189	-0.558	0.409873	-0.186	NA	NA	0.0010843	-2.62	0.507284	0.146	0.03606	0.722	0.418787	0.182	0.687843	-0.086
YDL183C	NA	NA	0.221713	3	NA	NA	NA	NA	0.370076	2.05	0.940889	-0.156	NA	NA	0.158164	3.66
YDL184C	0.131667	-0.372	0.139475	-0.361	0.222362	-0.276	0.293289	-0.2285	0.132355	0.371	0.67966	0.0815	0.036013	0.665	0.004115	1.5
YDL185W	0.222736	-0.25	0.333108	0.187	0.0424434	-0.564	0.146447	-0.3195	0.290913	-0.208	0.583308	-0.0995	0.246119	0.27	0.284309	0.244
YDL186W	NA	NA	0.266036	1.79	NA	NA	NA	NA	NA	NA	0.759612	0.437	0.051073	-4.2	0.125867	2.78
YDL187C	0.0014637	-3.96	0.272537	0.44	NA	NA	NA	NA	0.777194	-0.101	0.754106	0.112	0.152966	-0.628	0.741657	0.118
YDL188C	0.604925	0.0935	0.244757	-0.236	0.150761	-0.315	0.116405	-0.3595	0.069502	-0.457	0.043162	-0.56	0.406915	-0.157	0.098193	-0.39
YDL189W	0.0155731	-2.03	0.022856	1.64	NA	NA	NA	NA	0.33717	-0.295	0.022431	1.66	NA	NA	0.014129	2.14
YDL190C	NA	NA	0.442117	0.223	NA	NA	NA	NA	0.404891	-0.246	0.134606	0.587	0.104567	-0.688	0.022114	1.67
YDL191W	0.923826	-0.0215	0.10838	0.475	0.177724	0.366	0.0497816	0.6745	0.044389	0.707	0.488186	0.163	0.289005	0.267	0.166341	0.381
YDL192W	0.480626	0.13	0.103095	0.381	0.0462902	0.544	0.113835	0.3635	0.082517	0.423	0.234158	0.242	0.350714	0.179	0.050853	0.523
YDL193W	0.393606	-0.167	0.161427	0.313	0.180357	-0.294	0.0223098	-0.753	0.813987	0.043	0.222373	0.259	0.532504	0.118	0.079893	0.444
YDL194W	NA	NA	0.146262	1.13	NA	NA	0.001635	6.6655	0.381303	0.587	0.366878	0.608	0.210937	0.913	0.167959	1.04
YDL195W	NA	NA	NA	NA	NA	NA	NA	NA	NA	NA	NA	NA	NA	NA	NA	NA
YDL196W	0.0154161	-3.02	0.122506	1.26	NA	NA	NA	NA	0.382778	0.597	0.77149	0.185	0.46254	0.492	0.165566	1.08
YDL197C	NA	NA	0.084873	3.33	NA	NA	NA	NA	0.125198	2.76	0.292903	1.65	0.808188	0.342	0.049412	4.22
YDL198C	0.181737	-0.301	0.733437	0.0645	0.0550877	-0.538	0.0312701	-0.6795	0.195866	-0.289	0.456422	0.147	0.131608	-0.359	0.067082	-0.495
YDL199C	NA	NA	0.263366	1.78	NA	NA	NA	NA	0.672029	0.603	0.78106	0.392	0.812454	0.334	0.260422	1.79
YDL200C	NA	NA	0.03773	1.06	NA	NA	NA	NA	0.00565	-2.16	0.648264	-0.146	0.378208	0.299	0.013024	1.59
YDL201W	0.622295	-0.223	0.084839	1.05	0.730495	0.154	0.327783	0.477	0.069617	1.15	0.057148	1.25	0.147872	0.798	0.085014	1.05
YDL202W	0.0129283	-1.09	0.070394	0.551	NA	NA	0.0028674	-1.878	0.057906	-0.6	0.097745	-0.474	0.624025	-0.107	0.130488	-0.411
YDL203C	0.0062258	-3.33	0.011519	2.39	0.0235367	-0.849	0.0366012	-0.7125	0.024913	1.57	0.0184	1.85	0.035795	1.28	0.022755	1.65
YDL204W	NA	NA	0.353139	1.34	NA	NA	NA	NA	0.816547	-0.308	0.673411	0.567	0.596417	0.721	0.359579	1.32
YDL205C	0.153659	0.314	0.005777	1.22	0.073925	0.449	0.844251	0.035	0.015692	0.841	0.406574	0.158	0.034546	0.619	0.036119	0.608
YDL206W	0.913539	-0.03	0.042851	-1.16	0.0786549	0.679	0.0403391	-0.904	0.514083	-0.188	0.104321	0.689	0.292116	-0.326	0.017607	1.9
YDL207W	0.828744	-0.0475	0.158287	0.38	0.749513	0.0705	0.722844	0.0785	0.484632	0.16	0.474826	0.164	0.892827	-0.0295	0.586438	-0.122
YDL208W	0.177351	0.475	0.350322	0.297	0.327779	0.314	0.0140675	1.436	0.015079	1.4	0.018046	1.31	0.016378	1.36	0.120531	0.584
YDL209C	0.596655	-0.102	0.089866	0.431	0.667859	0.0815	0.463092	0.1445	0.420398	0.16	0.938051	0.0145	0.610455	0.0975	0.114285	-0.384
YDL210W	0.0701989	0.638	0.72433	0.088	0.706859	0.094	0.0955867	-0.554	0.27914	-0.301	0.712656	0.092	0.185638	0.392	0.730205	0.086
YDL211C	0.33807	-0.186	0.127437	0.345	0.239488	-0.24	0.331604	0.189	0.166639	0.299	0.465887	0.136	0.150672	0.316	0.518531	0.119
YDL212W	0.495391	-0.177	0.836432	0.0515	0.852005	0.0465	0.146138	0.4515	0.646094	0.116	0.409621	0.219	0.125108	0.489	0.035133	0.86
YDL213C	0.821293	-0.05	0.055598	0.631	0.121762	0.44	0.0323105	0.789	0.033465	0.778	0.0349	0.765	0.218881	0.317	0.469431	0.168
YDL214C	0.0671463	-1.89	0.677217	0.304	NA	NA	NA	NA	0.493773	-0.515	0.494539	0.514	0.848075	0.138	0.439201	0.59
YDL215C	0.0845322	-0.44	0.242089	-0.249	0.0136317	-0.924	0.0513108	-0.5485	0.002533	-1.7	0.003932	-1.46	0.052208	-0.544	0.008976	-1.08
YDL216C	0.244921	0.412	0.694099	0.123	0.963743	0.014	0.237079	0.421	0.383479	-0.29	0.818583	-0.071	0.423584	0.263	0.621082	0.156
YDL217C	0.892165	0.024	0.036478	0.603	0.31095	0.199	0.256728	0.229	0.202391	0.267	0.753682	0.056	0.235011	-0.243	0.626771	-0.088
YDL218W	0.105264	0.378	0.478445	-0.131	0.0024374	-1.65	0.144429	-0.3225	0.912039	-0.0195	0.60933	0.0925	0.023535	-0.715	0.183347	0.282
YDL219W	0.207912	-0.262	0.379053	0.167	0.149897	0.315	0.961477	0.0085	0.328782	0.19	0.541647	-0.111	0.763169	0.0535	0.119065	0.355
YDL220C	0.18235	0.697	0.485164	-0.318	NA	NA	NA	NA	0.051638	-1.28	0.531875	0.282	0.656071	0.197	0.221774	0.619
YDL221W	0.86341	-0.0305	0.078816	0.434	0.570817	0.103	0.430351	-0.1485	0.751668	0.0565	0.781108	-0.0495	0.366537	-0.173	0.706568	0.0675
YDL222C	0.122609	-0.36	0.117358	-0.368	0.0080695	-1.1	0.0056156	-1.2535	0.00909	-1.05	0.014262	-0.889	0.012148	-0.944	0.004673	-1.34
YDL223C	0.0305189	-0.768	0.910879	0.0235	0.0003479	-3.89	NA	NA	0.012399	-1.09	0.002768	-1.87	0.006607	-1.37	0.255683	-0.272
YDL224C	0.0894202	0.412	0.959598	-0.009	0.730151	-0.062	0.268638	0.223	0.120995	0.356	0.034068	0.623	0.072252	0.454	0.526996	0.117
YDL225W	0.89619	-0.023	0.044235	0.555	0.429904	0.148	0.194898	0.272	0.510471	0.121	0.151283	0.314	0.189003	0.277	0.413635	0.154
YDL226C	0.311298	0.223	0.87996	-0.03	0.417065	0.172	0.480675	0.147	0.127403	0.387	0.056968	0.562	0.250771	0.261	0.407635	0.176
YDL227C	0.731765	0.0765	0.121856	0.44	0.0580267	0.62	0.109984	0.4635	0.067974	0.89	0.084042	0.526	0.010165	-2.55	0.073972	0.847
YDL228C	0.103209	0.511	0.382416	0.251	0.0279224	-0.895	0.0037213	-1.893	0.079191	0.652	0.025228	1.05	0.121282	0.472	0.091825	0.609
YDL229W	0.0569909	-1.3	0.230966	0.637	0.152009	0.815	0.579609	0.313	0.11217	0.953	0.094104	1.04	0.069191	1.19	0.017076	2.1
YDL230W	0.546979	-0.215	0.531568	0.224	0.586117	-0.193	0.032791	-1.2285	0.063777	-0.931	0.087197	-0.809	0.429328	-0.291	0.255473	-0.448
YDL231C	0.481753	0.142	0.028185	0.724	0.0267563	1.22	0.0286317	1.185	0.178305	0.312	0.077617	0.474	0.104832	0.412	0.057263	0.892
YDL232W	0.0502301	-0.673	0.709482	0.085	0.0001562	-4.33	0.002375	-1.6625	0.167192	0.38	0.217676	-0.325	0.644697	-0.106	0.094595	0.399
YDL233W	0.153014	-0.363	0.10066	0.449	0.031911	-0.737	0.0090844	-1.189	0.543737	-0.129	0.43986	-0.168	0.157766	-0.357	0.46982	0.156
YDL234C	0.343252	-0.187	0.140493	0.334	0.170079	-0.301	0.0402453	-0.59	0.159463	-0.312	0.054744	-0.519	0.180454	-0.291	0.133516	-0.343
YDL235C	0.763036	0.066	0.120323	0.436	0.208341	0.322	0.362552	0.215	0.107964	0.46	0.351316	0.221	0.19813	0.332	0.099269	0.479
YDL236W	0.894762	-0.0325	0.148823	0.441	0.946386	-0.0165	0.245656	-0.3275	0.287059	0.293	0.429443	0.206	0.623103	0.123	0.972356	-0.0085
YDL237W	0.608652	0.097	0.156706	0.323	0.820847	-0.042	0.349124	-0.189	0.093577	-0.419	0.060458	-0.51	0.173685	-0.305	0.427757	0.156
YDL238C	0.99587	0.002	0.92378	0.037	0.0019318	-3.92	NA	NA	0.044023	-1.22	0.07318	-0.982	0.359315	-0.386	0.568002	-0.228
YDL239C	0.189828	-0.29	0.22394	0.263	0.0071463	-1.17	0.0055248	-1.2885	0.02158	-0.776	0.031281	-0.671	0.113715	-0.382	0.181204	-0.298
YDL240W	0.285554	0.216	0.656054	0.0815	0.0865228	-0.422	0.0035451	-1.4655	0.157173	0.314	0.221188	0.257	0.085206	0.426	0.02725	0.688
YDL241W	0.0449054	-0.564	0.051871	0.531	0.0253918	-0.709	0.000855	-2.434	0.108891	0.38	0.538484	0.115	0.268511	0.226	0.09738	0.401
YDL242W	0.175574	0.488	0.322479	0.325	0.0016028	-3.22	NA	NA	0.211392	-0.437	0.244426	0.398	0.407301	0.264	0.085369	0.704
YDL243C	0.123457	-0.368	0.178235	-0.302	0.0069096	-1.19	0.0112014	-0.9985	0.023879	-0.749	0.031818	-0.669	0.136112	-0.35	0.022087	-0.772
YDL244W	0.218244	-0.567	0.375216	-0.377	0.16583	-0.666	0.0147721	-1.9045	0.096428	-0.879	0.037576	-1.32	0.059982	-1.09	0.110538	-0.823
YDL245C	0.567189	0.108	0.314149	0.204	0.0192964	-0.8	0.160035	-0.316	0.245428	-0.244	0.066569	-0.484	0.021103	-0.773	0.088783	-0.425
YDL246C	0.689149	-0.124	0.969811	-0.0115	0.221942	-0.433	0.170499	-0.5075	0.146523	-0.551	0.105513	-0.651	0.364769	-0.299	0.180341	-0.491
YDL247W	0.333598	-0.207	0.615298	-0.1	0.0266764	-0.753	0.0177122	-0.8825	0.049354	-0.587	0.10687	-0.415	0.179263	-0.317	0.702743	0.0755
YDL248W	0.193321	0.275	0.741692	0.059	0.390319	-0.164	0.35446	-0.179	0.288686	-0.211	0.981977	-0.004	0.5457	-0.111	0.338865	-0.186
YDR001C	0.168116	-0.38	0.388458	-0.21	0.0634206	-0.611	0.0265403	-0.874	0.008253	-1.36	0.00414	-1.74	0.018684	-1	0.013399	-1.13
YDR002W	0.90887	-0.021	0.223858	0.26	0.140556	0.34	0.0531791	0.535	0.087197	0.43	0.101134	0.401	0.315478	0.204	0.275388	0.226
YDR003W	0.0531841	0.69	0.920807	-0.0235	0.224484	-0.334	0.0424519	-0.7575	0.578089	-0.135	0.143458	-0.434	0.191795	-0.368	0.106324	0.504
YDR004W	0.620223	0.09	0.046575	0.547	0.208363	0.263	0.478915	0.132	0.725451	0.063	0.475903	0.133	0.173565	0.293	0.580452	0.101
YDR005C	0.144319	-0.526	0.957049	0.0155	0.11267	-0.597	0.33719	-0.3035	0.525033	-0.19	0.339868	-0.301	0.229769	-0.402	0.376679	0.276
YDR006C	0.156477	1.5	0.166558	1.45	0.280897	-0.572	0.125319	-0.9255	0.547453	0.536	0.075999	2.14	0.230526	-0.654	0.042356	2.76
YDR007W	0.950198	-0.011	0.050361	0.526	0.744451	0.058	0.995468	0.001	0.313471	-0.197	0.133953	-0.335	0.072247	-0.45	0.143606	-0.323
YDR008C	0.884943	0.0335	0.912214	-0.0255	0.219963	0.331	0.881548	0.0345	0.827769	0.0505	0.861256	0.0405	0.231849	-0.321	0.239785	-0.314
YDR009W	0.889548	0.0515	0.210138	-0.546	0.0101269	-2.07	0.0117542	-1.9545	0.009055	-2.15	0.012834	-1.89	0.011282	-1.98	0.024384	-1.48
YDR010C	0.357146	0.455	0.30876	-0.513	0.0297604	-1.68	0.0172569	-2.071	0.021825	-1.89	0.055204	-1.3	0.028539	-1.7	0.078442	-1.12
YDR011W	0.083649	-0.51	0.262675	0.233	0.0159318	-1.01	0.0281482	-0.8075	0.041712	-0.689	0.029897	-0.788	0.067133	-0.563	0.025338	-0.842
YDR012W	0.426173	0.22	0.424318	0.221	0.174017	0.428	0.0225779	1.069	0.033715	0.913	0.017217	1.19	0.094808	0.585	0.062136	0.708
YDR013W	0.117006	0.368	0.014982	0.869	0.0529369	0.528	0.0429701	0.5755	0.024577	0.72	0.090221	0.417	0.0462	0.558	0.017921	0.813
YDR014W	0.0904228	0.437	0.165066	0.322	0.930701	0.0165	0.164151	0.3235	0.115158	0.39	0.025611	0.744	0.456102	0.15	0.088673	0.441
YDR015C	0.406536	0.251	0.147721	0.511	0.0001882	-6.49	0.0334118	-0.9985	0.796039	0.0735	0.490253	-0.204	0.170704	-0.471	0.265589	0.358
YDR016C	0.059919	0.534	0.173607	-0.318	0.37658	-0.184	0.165223	-0.3275	0.290493	0.229	0.968948	-0.0075	0.907144	-0.0225	0.516228	-0.13
YDR017C	0.557355	-0.56	0.088765	0.837	0.0080884	-2.18	0.455947	-0.2835	0.649923	0.427	0.275215	0.444	0.886887	-0.131	0.106127	0.769
YDR018C	0.406742	0.322	0.195631	-0.558	0.007274	-2.28	NA	NA	0.010795	-1.97	0.058953	-1.01	0.052648	-1.06	0.228305	-0.507
YDR019C	0.790092	-0.097	0.151983	0.644	0.740819	0.121	0.314343	0.404	0.675793	0.154	0.338966	0.38	0.088574	0.843	0.156423	0.634
YDR020C	0.663562	0.152	0.620632	-0.175	0.21107	0.506	0.210399	0.5075	0.172119	0.571	0.335343	0.364	0.334235	0.365	0.201252	0.521
YDR021W	0.417814	-0.274	0.061786	0.864	0.0564925	0.899	0.0582925	0.8865	0.045579	0.983	0.090709	0.728	0.671151	0.137	0.671151	0.137
YDR022C	0.708081	-0.0735	0.096351	-0.433	0.830987	-0.0415	0.159542	-0.3355	0.523998	-0.129	0.044223	-0.61	0.170321	-0.324	0.086268	-0.456
YDR023W	1	-1.39e-16	0.29247	0.456	0.771814	0.113	0.193381	0.6	0.364646	0.381	0.213449	0.565	0.523279	0.257	0.290762	0.458
YDR024W	0.431303	0.284	0.473383	0.256	0.634504	-0.164	NA	NA	0.110082	0.711	0.167591	0.571	0.687063	0.139	0.037248	1.14
YDR025W	0.900141	-0.0355	0.310436	0.318	0.24729	0.375	0.0323479	1.0115	0.02167	1.18	0.031559	1.02	0.0543	0.817	0.034261	0.988
YDR026C	0.375214	-0.228	0.401235	-0.214	0.31573	0.264	0.607909	0.125	0.202845	0.358	0.801589	0.06	0.684554	0.098	0.164031	0.405
YDR027C	0.57129	-0.128	0.272566	0.272	0.269777	-0.274	0.146757	-0.397	0.368162	-0.214	0.237417	-0.299	0.391842	-0.202	0.898381	-0.028
YDR028C	0.926776	0.018	0.947059	-0.013	0.0833187	0.469	0.028005	-0.742	0.032439	0.7	0.224742	0.277	0.598383	0.106	0.028885	0.733
YDR029W	0.422536	-0.672	0.441165	0.642	0.0852432	-1.86	NA	NA	0.901349	0.0975	0.449469	0.63	0.264634	0.997	0.151446	1.4
YDR030C	0.0439668	-0.649	0.199349	-0.313	0.698299	-0.302	0.424521	-0.654	0.2058	0.307	0.07093	0.529	0.312944	-0.23	0.095792	0.461
YDR031W	0.833502	-0.133	0.267836	0.795	0.18198	-1.02	NA	NA	0.956498	-0.0345	0.091561	-1.45	0.403242	-0.567	0.986751	0.0105
YDR032C	0.171707	-0.299	0.266353	-0.227	1	0	0.52823	-0.118	0.151871	-0.32	0.008035	-1.09	0.009857	-1.01	0.005593	-1.25
YDR033W	0.510514	0.166	0.576704	0.139	0.290175	-0.287	0.016368	1.1295	0.079931	0.591	0.015917	1.14	0.115171	0.497	0.040813	0.789
YDR034C	0.265783	-0.369	0.038388	0.975	NA	NA	NA	NA	0.281634	0.354	0.346118	0.301	0.197719	0.447	0.059469	0.812
YDR034C-A	0.805575	-0.0565	0.407848	0.203	0.205542	0.341	0.48002	0.1695	0.949347	-0.0145	0.290689	0.27	0.076184	0.569	0.091158	0.524
YDR034W-B	0.05137	-0.583	0.022268	-0.816	0.0069991	-1.26	0.0434825	-0.6255	0.025427	-0.775	0.01214	-1.03	0.008943	-1.15	0.250532	-0.259
YDR035W	0.015891	-0.981	0.062472	-0.567	0.0090451	-1.21	0.0063114	-1.3795	0.044588	-0.654	0.331328	-0.223	0.060973	-0.573	0.016643	-0.964
YDR036C	0.0433137	-1.15	0.034107	-1.32	0.035845	1.28	NA	NA	0.011792	2.36	NA	NA	0.00952	-2.65	0.006126	3.35
YDR037W	0.131702	-0.372	0.213898	0.283	0.0670465	-0.512	0.27225	0.241	0.047186	0.595	0.069172	0.505	0.275434	0.239	0.987649	0.003
YDR038C	0.0406322	-1.53	0.94387	0.033	NA	NA	NA	NA	0.367266	0.459	0.065319	-1.25	0.056707	-1.33	0.027306	1.79
YDR039C	NA	NA	0.325785	1.5	NA	NA	NA	NA	0.622253	0.7	0.57206	-0.808	0.970355	-0.0515	0.109386	2.92
YDR040C	0.321576	-0.308	0.588939	-0.149	0.0267106	-1.51	NA	NA	0.081641	-0.799	0.08446	-0.783	0.066683	-0.9	0.172497	-0.498
YDR041W	NA	NA	0.924289	0.025	0.990888	-0.003	NA	NA	0.381125	0.262	0.283895	-0.343	0.049923	-1.06	0.196332	0.455
YDR042C	0.783733	-0.365	0.473786	0.996	NA	NA	NA	NA	0.90067	-0.165	0.583948	0.745	0.771822	0.386	0.288419	1.57
YDR043C	0.512683	-0.264	0.757693	0.121	0.101187	-0.846	0.953638	-0.0225	0.672505	0.167	0.59353	0.213	0.988658	-0.0055	0.5054	0.269
YDR044W	0.581055	0.111	0.302346	0.226	0.0369013	-0.665	0.0042296	-1.5025	0.01648	-0.911	0.069514	-0.509	0.671893	-0.0845	0.237613	0.267
YDR045C	0.691007	-0.072	0.173375	0.295	0.178638	0.29	0.0545472	0.515	0.018121	0.8	0.08052	0.434	0.253588	0.233	0.028215	0.674
YDR046C	0.0711126	0.453	0.008103	1.07	0.0324998	0.629	0.0588728	0.492	0.011172	0.947	0.006551	1.15	0.025146	0.696	0.446761	0.142
YDR047W	0.170829	-0.512	0.920824	0.0305	0.468322	-0.235	0.687111	-0.1255	0.178722	-0.499	0.185733	-0.488	0.185733	-0.488	0.646717	0.143
YDR048C	0.331875	-0.681	0.13056	1.23	NA	NA	NA	NA	0.385543	0.598	0.224363	0.903	0.333061	0.68	0.091865	1.46
YDR049W	0.153792	3.02	0.469031	1.31	0.459892	1.34	0.513461	1.1665	0.176133	2.8	0.288279	2.04	0.404582	1.53	0.303161	1.96
YDR050C	0.621773	0.11	0.063222	0.592	0.253767	0.285	0.2062	0.3265	0.095942	0.49	0.111364	0.456	0.072589	0.557	0.081036	0.53
YDR051C	0.654178	-0.166	0.911578	0.0405	0.478711	-0.272	0.703825	0.1405	0.950765	-0.0225	0.504238	-0.254	0.946399	-0.0245	0.773924	-0.106
YDR052C	0.143768	-0.332	0.040253	0.595	0.463179	0.14	0.234804	-0.2495	0.20298	0.274	0.600929	0.0975	0.15664	0.317	0.597399	0.0985
YDR053W	NA	NA	0.92066	-0.0325	NA	NA	NA	NA	0.782912	0.0905	0.689159	-0.132	0.64484	-0.153	0.393641	0.3
YDR054C	0.0518396	0.552	0.4885	0.136	0.0494653	0.563	0.315906	0.208	0.096282	0.419	0.068016	0.491	0.770595	0.055	0.449208	0.15
YDR055W	0.511864	0.144	0.057314	0.596	0.42733	-0.179	0.848273	-0.0405	0.130679	-0.407	0.198433	-0.323	0.036755	-0.717	0.046336	-0.652
YDR056C	0.0278305	0.674	0.70141	0.069	0.0424187	0.569	0.296749	0.207	0.888102	0.025	0.427535	0.15	0.316353	-0.197	0.852868	-0.033
YDR057W	0.697326	-0.074	0.06409	0.505	0.0525389	-0.55	0.156741	-0.328	0.150761	-0.335	0.185746	-0.298	0.102763	-0.407	0.81536	0.044
YDR058C	0.0780782	0.444	0.098286	-0.4	0.719533	0.0655	0.707597	-0.0685	0.56376	0.107	0.078078	-0.444	0.083336	-0.431	0.520945	-0.121
YDR059C	0.323856	-0.197	0.413933	0.158	0.0226666	-0.744	0.0449618	-0.566	0.01468	-0.878	0.003421	-1.49	0.003911	-1.43	0.009789	-1.02
YDR060W	0.0262851	0.689	0.094426	0.401	0.253554	0.232	0.058641	0.842	0.023792	1.21	0.006598	1.16	0.047256	0.543	0.008153	1.07
YDR061W	0.176701	0.288	0.140972	0.326	0.400463	-0.159	0.253507	-0.23	0.097957	-0.391	0.099018	-0.389	0.160488	-0.304	0.050524	-0.525
YDR062W	0.253109	0.336	0.230077	0.358	0.318119	0.284	0.2015	0.389	0.325238	0.279	0.13217	0.492	0.368206	0.251	0.828154	-0.056
YDR063W	0.331132	0.226	0.307146	0.24	0.366771	-0.207	0.315499	-0.2355	0.212138	-0.31	0.042153	-0.68	0.176458	-0.346	0.616947	-0.109
YDR064W	0.0359422	0.782	0.111746	0.475	0.0171428	1.04	0.0104412	1.257	0.008868	1.33	0.03088	0.831	0.023898	0.919	0.041995	0.734
YDR065W	0.822275	0.047	0.402937	0.187	0.561677	-0.125	0.315128	-0.232	0.172032	-0.346	0.377396	-0.199	0.161052	-0.359	0.878126	-0.032
YDR066C	0.297151	-0.211	0.750989	0.058	0.594876	0.099	0.20164	-0.274	0.938362	-0.014	0.308536	-0.205	0.386882	0.169	0.601944	0.097
YDR067C	0.177015	-0.394	0.638766	0.115	0.522247	-0.161	0.307314	-0.2735	0.945363	0.0165	0.480649	-0.178	0.439885	-0.198	0.722645	0.0865
YDR068W	0.184937	-0.28	0.742226	-0.0585	0.394032	-0.161	0.141369	-0.3255	0.565636	-0.105	0.531615	0.114	0.145558	0.32	0.474591	0.132
YDR069C	0.758746	-0.064	0.3739	0.199	0.0124173	-1.07	0.0083452	-1.237	0.419675	-0.178	0.280881	-0.251	0.655345	-0.094	0.645503	-0.097
YDR070C	0.0284466	-1.46	0.343784	-0.401	NA	NA	0.0710516	-0.995	0.016038	-1.82	0.015117	-1.86	0.024694	-1.54	0.453023	-0.307
YDR071C	0.685292	-0.073	0.717315	0.065	0.74187	0.059	0.424503	0.151	0.986492	0.003	0.746005	-0.058	0.569938	0.104	0.137987	0.332
YDR072C	0.46205	0.141	0.167662	0.306	0.479474	-0.135	0.428886	0.153	0.696	-0.072	0.335974	0.192	0.094587	0.41	0.140355	0.337
YDR073W	0.420527	-0.185	0.774851	0.062	0.12907	-0.417	0.77485	-0.062	0.674191	0.092	0.90388	-0.026	0.8529	0.04	0.102271	0.468
YDR074W	0.431468	-0.567	0.304823	-0.774	0.0512034	-2.01	0.0299165	-2.5	0.070124	-1.75	0.111288	-1.41	0.31575	-0.753	0.369177	-0.66
YDR075W	0.623074	-0.121	0.143506	0.441	0.245476	0.321	0.0624148	0.655	0.061545	0.659	0.180901	0.388	0.858413	0.043	0.44861	0.193
YDR076W	0.407833	-0.167	0.53655	0.12	0.125236	-0.369	0.0680173	-0.4925	0.578551	-0.108	0.917298	-0.0195	0.457249	-0.148	0.985115	0.0035
YDR077W	0.232964	-0.244	0.381408	-0.167	0.0475438	-0.54	0.160317	-0.305	0.021311	-0.744	0.030117	-0.65	0.031814	-0.636	0.031814	-0.636
YDR078C	0.196959	0.285	0.24532	-0.248	0.375925	-0.178	0.0844275	-0.442	0.683205	0.077	0.901502	-0.023	0.307087	0.211	0.24829	0.246
YDR079W	NA	NA	NA	NA	NA	NA	NA	NA	NA	NA	NA	NA	NA	NA	NA	NA
YDR080W	0.927261	0.02	0.029369	-1.43	0.105228	-0.47	0.391842	-0.202	0.033285	1.33	0.03333	-1.33	0.081811	-0.529	0.025276	-0.864
YDR081C	NA	NA	0.435374	-0.227	NA	NA	NA	NA	NA	NA	NA	NA	NA	NA	0.038158	1.24
YDR082W	0.0657508	-1.11	0.301151	0.483	0.143141	-0.769	NA	NA	0.817628	0.097	0.386684	0.391	0.120317	0.841	0.060275	1.16
YDR083W	NA	NA	0.766904	-0.079	NA	NA	NA	NA	0.048549	1.08	NA	NA	0.11661	-0.643	0.031562	1.38
YDR084C	0.0598337	0.489	0.472414	0.134	0.181131	0.285	0.162524	-0.3025	0.484542	-0.13	0.282475	-0.213	0.454721	0.139	0.966075	0.0075
YDR085C	NA	NA	0.519086	0.341	NA	NA	NA	NA	0.584332	0.286	0.051034	-1.5	0.095743	-1.14	0.041193	1.64
YDR086C	0.127103	0.357	0.213705	-0.291	0.0852767	0.433	0.124267	0.3945	0.043175	0.635	0.151647	-0.355	0.111016	0.382	0.135823	0.345
YDR087C	0.933256	0.036	0.620508	0.218	0.101612	0.938	0.121827	0.858	0.077171	1.07	0.152188	0.764	0.388131	0.4	0.5018	0.302
YDR088C	0.606121	-0.107	0.606121	0.107	0.487783	0.147	0.338378	-0.2115	0.958369	0.0105	0.810485	0.0485	0.814278	0.0475	0.821885	-0.0455
YDR089W	0.433162	0.172	0.959271	-0.0105	0.629548	0.102	0.0181653	-0.9215	0.546755	0.129	0.070402	0.531	0.020102	0.886	0.044864	0.644
YDR090C	0.142763	-1.7	0.276169	1.14	0.103037	-2	NA	NA	0.578814	0.528	0.387465	0.86	0.145333	1.68	0.142445	1.7
YDR091C	NA	NA	0.30533	2.84	NA	NA	NA	NA	NA	NA	0.437864	2.05	0.365637	2.45	0.227174	3.49
YDR092W	0.827617	0.0385	0.032429	-0.63	0.48684	-0.129	0.0578998	-0.4955	0.110765	-0.369	0.047987	-0.536	0.62725	-0.0875	0.071277	-0.453
YDR093W	0.819389	0.073	0.001556	2.44	0.436802	-0.263	0.723369	-0.114	1	0	0.003899	1.76	0.00204	2.21	0.000616	3.38
YDR094W	0.681566	-0.075	0.221158	-0.257	0.96007	0.009	0.137781	-0.337	0.073451	0.456	0.59961	0.097	0.610367	0.094	0.841856	-0.036
YDR095C	0.0150187	-2.68	0.127435	1.09	NA	NA	0.0066785	-3.616	0.174173	-0.918	0.330207	0.597	0.377167	0.532	0.087118	1.31
YDR096W	0.282062	1.4	0.200343	1.76	0.179393	-1.44	0.330387	-0.954	0.39747	1.05	0.427796	0.977	0.28763	1.38	0.084963	2.75
YDR097C	0.487899	0.133	0.051185	1.05	0.713348	0.068	0.693889	-0.073	0.203502	-0.275	0.090947	0.749	0.092787	0.74	0.018492	1.84
YDR098C	0.0388811	0.683	0.848165	0.0395	0.199283	0.313	0.0767058	0.5115	0.034965	0.713	0.128568	0.399	0.067494	0.541	0.078391	0.506
YDR099W	0.54266	0.155	0.17233	0.408	0.260662	-0.316	0.518958	-0.1655	0.053163	-0.719	0.054584	-0.71	0.246815	-0.328	0.143552	-0.451
YDR100W	0.0699595	0.531	0.498039	-0.145	0.232949	0.284	0.408816	0.1815	0.067633	-0.539	0.0461	-0.636	0.780746	-0.0575	0.587627	-0.114
YDR101C	0.876013	0.0535	0.063659	0.924	0.0760465	0.854	0.0206338	1.4605	0.022015	1.42	0.027975	1.3	0.117577	0.695	0.156839	0.598
YDR102C	0.599979	-0.336	0.474005	0.47	NA	NA	NA	NA	0.466402	-0.479	0.608243	0.328	0.741293	-0.208	0.114845	1.28
YDR103W	0.408519	0.681	0.122157	1.53	NA	NA	0.0104795	-4.235	0.398395	0.698	0.761909	0.235	0.100761	1.69	0.187876	1.21
YDR104C	0.450814	0.714	0.393177	0.822	0.312635	-1	0.505175	0.6225	0.510845	0.614	0.697463	0.353	0.336773	-1.27	0.130156	2.33
YDR105C	0.0137007	0.891	0.003165	1.52	NA	NA	0.0003577	-3.281	0.139382	0.333	0.011061	0.965	0.003476	1.47	0.001526	1.97
YDR106W	NA	NA	NA	NA	NA	NA	NA	NA	NA	NA	NA	NA	NA	NA	NA	NA
YDR107C	0.0041798	-1.76	0.02285	0.94	0.0878331	-0.642	0.57158	-0.1605	0.005684	-1.58	0.060256	0.634	0.004121	1.77	0.003266	1.93
YDR108W	0.639193	0.229	0.511931	0.625	0.145973	-0.869	0.118365	-1.8475	0.291903	-1.08	0.538566	0.583	0.831695	-0.102	0.187562	1.44
YDR109C	0.0111034	-1.12	0.019966	0.902	NA	NA	0.0008563	-2.8185	0.287051	0.25	0.097424	0.465	0.006503	1.37	0.006925	1.34
YDR110W	NA	NA	0.368813	2.02	NA	NA	NA	NA	NA	NA	NA	NA	NA	NA	0.163536	3.54
YDR111C	0.0750439	0.655	0.009106	1.51	NA	NA	0.779472	0.0735	0.016128	1.22	0.019584	1.13	0.009458	1.49	0.003759	2.08
YDR112W	0.591017	-0.321	0.505708	0.405	NA	NA	NA	NA	0.268178	-0.73	0.303116	0.668	0.385594	-0.544	0.140775	1.08
YDR113C	0.441331	0.184	0.044784	0.706	0.316299	0.25	0.866261	-0.038	0.161799	0.387	0.106184	0.481	0.203336	0.339	0.073423	0.571
YDR114C	0.564567	-0.352	0.526308	0.391	NA	NA	NA	NA	0.409969	-0.522	0.329319	0.637	0.370307	-0.575	0.104731	1.27
YDR115W	0.316686	0.199	0.6731	0.077	0.863118	-0.031	0.85444	-0.033	0.790349	-0.048	0.017231	-0.82	0.093623	-0.407	0.906877	0.021
YDR116C	0.33173	0.209	0.297146	0.228	0.892613	0.0265	0.633795	-0.0955	0.114604	-0.403	0.122368	-0.39	0.232287	-0.271	0.633795	-0.0955
YDR117C	0.50748	-0.46	0.238544	0.904	NA	NA	NA	NA	0.891176	-0.091	0.816368	-0.155	0.583681	-0.375	0.340264	0.695
YDR118W	0.25104	-0.523	0.35212	0.405	NA	NA	NA	NA	0.270138	-0.497	0.045025	-1.25	0.218358	-0.573	0.052442	1.17
YDR119W	0.38614	0.173	0.107595	0.676	0.0277504	0.701	0.0262941	0.7165	0.042602	0.59	0.048103	0.561	0.05313	0.538	0.073381	0.851
YDR120C	0.353861	0.886	0.216866	1.27	NA	NA	NA	NA	0.450883	0.699	0.497516	0.622	0.813153	0.208	0.197723	1.34
YDR121W	0.941502	0.013	0.532361	0.115	0.0746537	0.446	0.218694	0.255	0.100326	0.389	0.619979	0.09	0.315754	0.197	0.59804	0.096
YDR122W	0.0884806	0.808	0.594034	-0.141	0.0233319	-1.05	0.0161867	-1.6245	0.0252	-1.02	0.032117	-0.926	0.026645	-0.997	0.122279	0.692
YDR123C	0.79122	0.0525	0.039076	0.653	0.440183	0.162	0.518867	0.1325	0.341569	0.205	0.36822	0.192	0.315045	-0.22	0.853454	0.0365
YDR124W	0.195474	0.345	0.498008	0.159	0.596779	-0.121	0.156961	0.3905	0.344176	0.231	0.658933	0.101	0.549648	0.139	0.617026	0.115
YDR125C	0.730042	0.094	0.179235	0.437	0.0350898	-0.933	0.0119438	-1.413	0.202151	-0.407	0.636753	-0.13	0.179235	-0.437	0.651753	0.124
YDR126W	0.0432471	-1.15	0.93333	0.022	NA	NA	NA	NA	0.029857	-1.42	0.125143	0.615	0.070255	-0.873	0.043515	1.15
YDR127W	0.650088	-0.082	0.148395	1.35	0.292398	-0.209	0.137003	-0.333	0.15886	1.3	0.183041	1.2	0.532361	-0.115	0.03643	2.56
YDR128W	0.946481	-0.0195	0.130429	0.599	0.122868	-0.577	0.995878	-0.0015	0.576188	-0.167	0.270419	0.357	0.158203	0.528	0.013116	2.22
YDR129C	NA	NA	0.016017	2.27	NA	NA	NA	NA	0.058595	1.35	0.043071	1.54	0.021965	2.01	0.004311	3.68
YDR130C	0.604248	0.396	0.15687	1.3	NA	NA	NA	NA	0.119152	-1.5	0.372132	0.72	0.130018	1.44	0.084677	1.77
[truncated: 5,183 more rows]
