# Supplementary material for: OM-FBA: Integrate Transcriptomics Data with Flux Balance Analysis to Decipher the Cell Metabolism
Source: PLoS One. 2016 Apr 21;11(4):e0154188. doi: 10.1371/journal.pone.0154188 (PMC4839607; doi:10.1371/journal.pone.0154188)
Supplement: S1 Dataset — (ZIP) [file pone.0154188.s001.zip › S1_Dataset/Input_KeyFluxRatioDefine_v2.xlsx]

## Sheet: Key_flux_ratio_supplemental
7	R00214/R00200	(S)-Malate + NAD+ <=> Pyruvate + CO2 + NADH + H+	ATP + Pyruvate <=> ADP + Phosphoenolpyruvate
2	R00209/R00224	Pyruvate + CoA + NAD+ <=> Acetyl-CoA + CO2 + NADH + H+	Pyruvate <=> Acetaldehyde + CO2
	R00209/R00217	Pyruvate + CoA + NAD+ <=> Acetyl-CoA + CO2 + NADH + H+	Oxaloacetate <=> Pyruvate + CO2
4	R00342/R00217	(S)-Malate + NAD+ <=> Oxaloacetate + NADH + H+	Oxaloacetate <=> Pyruvate + CO2
3	R00431/R00658	GTP + Oxaloacetate <=> GDP + Phosphoenolpyruvate + CO2	2-Phospho-D-glycerate <=> Phosphoenolpyruvate + H2O
6	R00267/R00479	Isocitrate + NADP+ <=> 2-Oxoglutarate + CO2 + NADPH + H+	Isocitrate <=> Succinate + Glyoxylate
5	R00200/R00229	ATP + Pyruvate <=> ADP + Phosphoenolpyruvate	ATP + Acetate + CoA <=> ADP + Acetyl-CoA + Orthophosphate
1	R02740/R02035	alpha-D-Glucose 6-phosphate <=> beta-D-Fructose 6-phosphate	D-Glucono-1,5-lactone 6-phosphate + H2O <=> 6-Phospho-D-gluconate
	R01070/R01641	beta-D-Fructose 1,6-bisphosphate <=> Glycerone phosphate + D-Glyceraldehyde 3-phosphate	Sedoheptulose 7-phosphate + D-Glyceraldehyde 3-phosphate <=> D-Ribose 5-phosphate + D-Xylulose 5-phosphate
1	R02740/R02035	alpha-D-Glucose 6-phosphate <=> beta-D-Fructose 6-phosphate	D-Glucono-1,5-lactone 6-phosphate + H2O <=> 6-Phospho-D-gluconate
2	R01070/R01641	beta-D-Fructose 1,6-bisphosphate <=> Glycerone phosphate + D-Glyceraldehyde 3-phosphate	Sedoheptulose 7-phosphate + D-Glyceraldehyde 3-phosphate <=> D-Ribose 5-phosphate + D-Xylulose 5-phosphate
3	R00431/R00658	GTP + Oxaloacetate <=> GDP + Phosphoenolpyruvate + CO2	2-Phospho-D-glycerate <=> Phosphoenolpyruvate + H2O
4	R00209/R00224	Pyruvate + CoA + NAD+ <=> Acetyl-CoA + CO2 + NADH + H+	Pyruvate <=> Acetaldehyde + CO2
5	R00214/R00200	(S)-Malate + NAD+ <=> Pyruvate + CO2 + NADH + H+	ATP + Pyruvate <=> ADP + Phosphoenolpyruvate
6	R00200/R00229	ATP + Pyruvate <=> ADP + Phosphoenolpyruvate	ATP + Acetate + CoA <=> ADP + Acetyl-CoA + Orthophosphate

## Sheet: RelatedReaction
Ratio. No.	S. No.	Reactant1	Reactant2	Product1	Product2	Gene	Compartment	SBML name
1_1	1002	G6P		F6P		PGI	C	PGI	YBR196C
1_2	627	G6P	NADP+	6PG	NADPH	ZWF1	C	G6PDH2	YNL241C
2_1	586	FBP		G3P	DHAP	FBA	C	FBA	YKL060C
2_2	1196	X5P	Ru5P	G3P	S7P	TKL1	C	TKT1	YPR074C
3_1	376	2PG		PEP	H2O	ENO1	C	ENO	YGR254W
3_2	1041	OAA	ATP	PEP	ADP	PCK1	C	PPCK	YKR097W
4_1	987	PYR	NAD	ACCOA	NADH	PDH	M	PDHm	YPR002W
4_2	1099	PYR		ACALD		PDC1	C	PYRDC	YLR044C
5_1	1096	PEP	ADP	PYR	ATP	PYK1	C	PYK	YAL038W
5_2	845+846	MAL	NAD(P)+	PYR	NAD(P)H	MAE	M	ME1/2m	YKL029C
6_1	76	ACE	ATP	ACCOA	AMP	ACS1	M	ACSm	YAL054C
6_2	987	PYR	NAD	ACCOA	NADH	PDH	M	PDHm	YPR002W
7_1	979	PYR	ATP	OAA	ADP	PYC1	C	PC	YGL062W
7_2	987	PYR	NAD	ACCOA	NADH	PDH	M	PDHm	YPR002W

## Sheet: MatlabInput
1002	0	G6P	F6P	PGI
627	0	G6P	6PG	G6PDH2
586	0	FBP	G3P	FBA
1196	0	X5P	G3P	TKT1
376	0	2PG	PEP	ENO
1041	0	OAA	PEP	PPCK
1096	0	PEP	PYR	PYK
1099	0	PYR	ACALD	PYRDC

## Sheet: GenoRatio
YBR196C
YNL241C
YKL060C
YPR074C
YGR254W
YKR097W
YAL038W
YLR044C
