# Supplementary material for: OM-FBA: Integrate Transcriptomics Data with Flux Balance Analysis to Decipher the Cell Metabolism
Source: PLoS One. 2016 Apr 21;11(4):e0154188. doi: 10.1371/journal.pone.0154188 (PMC4839607; doi:10.1371/journal.pone.0154188)
Supplement: S1 Dataset — (ZIP) [file pone.0154188.s001.zip › S1_Dataset/Input_Phenotype.xlsx]

## Sheet: Low
0.463596	0.479478	0.391317	0.240735	0.260822	0.231273	0.225984	0.138403

## Sheet: High
0.211538	0.34273	0.10431	0.21523	0.15441	0.18952	0.34435	0.30755
