# Supplementary material for: OM-FBA: Integrate Transcriptomics Data with Flux Balance Analysis to Decipher the Cell Metabolism
Source: PLoS One. 2016 Apr 21;11(4):e0154188. doi: 10.1371/journal.pone.0154188 (PMC4839607; doi:10.1371/journal.pone.0154188)
Supplement: S1 Dataset — (ZIP) [file pone.0154188.s001.zip › S1_Dataset/Input_Small_Genotype.xlsx]

## Sheet: Low
ORF	P.Value	logFC	P.Value	logFC	P.Value	logFC	P.Value	logFC	P.Value	logFC	P.Value	logFC	P.Value	logFC	P.Value	logFC
YBR018C	0.01994	-1.11	0.00904	-1.5	0.002472	-2.39	0.0029361	-2.25	0.019483	-1.12	0.483274	0.189	0.967438	0.0105	0.166395	0.435
YBR019C	0.04937	-0.767	0.01435	-1.25	0.005058	-1.83	0.0031041	-2.18	0.008544	-1.51	0.973385	0.0085	0.683793	-0.106	0.714363	-0.0945
YBR020W	0.01986	-0.96	0.10286	-0.481	0.008359	-1.33	0.0038162	-1.76	0.004497	-1.66	0.424124	-0.189	0.448563	-0.178	0.373146	0.214
YBR295W	0.07748	0.453	0.03651	0.624	0.034018	0.642	0.0625755	0.498	0.036218	0.626	0.0007278	-2.62	0.2532	0.24	0.175825	-0.301
YDR009W	0.13573	-0.7	0.06177	-1.01	0.047984	-1.13	0.0286141	-1.39	0.148311	-0.667	0.366293	-0.363	0.14068	0.686	0.564528	0.22
YDR148C	0.04237	-0.567	0.01516	-0.848	0.011442	-0.942	0.0070614	-1.12	0.465655	-0.136	0.391789	0.163	0.0242009	0.709	0.306754	0.201
YDR178W	0.62366	-0.095	0.02939	-0.703	0.008643	-1.12	0.007493	-1.18	0.050283	-0.565	0.200687	0.287	0.0498621	0.567	0.792737	-0.05
YDR277C	0.82851	0.134	0.10842	1.3	0.04163	1.99	0.0176778	2.79	0.023772	2.49	0.0217532	2.58	0.0260445	2.4	0.089045	1.43
YDR342C	0.35919	-0.493	0.34697	0.508	0.033601	1.74	0.0057554	3.39	0.003258	4.15	0.002958	4.3	0.0026301	4.48	0.117833	1
YEL065W	0.07788	-0.499	0.02585	-0.79	0.021017	-0.856	0.0964432	-0.452	0.721119	0.073	0.454095	-0.16	0.112286	-0.42	0.092493	0.461
YFR053C	0.09547	-1.65	0.05584	-2.1	0.063035	-2	0.349067	-0.754	0.117897	1.49	0.0135194	3.69	0.01079	4.01	0.167125	1.24
YGL253W	0.09703	0.446	0.06534	0.534	0.018445	0.891	0.0042628	1.53	0.003075	1.72	0.0030746	1.72	0.00339	1.66	0.048053	0.609
YHL040C	0.25724	0.232	0.7736	0.052	0.946656	-0.012	0.0392225	-0.594	0.040044	-0.589	0.413335	-0.157	0.124624	-0.354	0.093623	0.407
YHR092C	0.05676	0.528	0.00291	1.63	0.000543	2.95	0.0003104	3.59	0.000745	2.64	0.0015049	2.06	0.0030435	1.6	0.872132	-0.03
YHR094C	0.57611	0.165	0.01108	1.55	0.003326	2.4	0.000997	3.68	0.002888	2.52	0.0050428	2.06	0.35514	-0.289	0.180021	0.464
YIL125W	0.61967	-0.091	0.00697	-1.15	NA	NA	0.0409986	-0.582	0.003622	-1.45	0.523174	0.119	NA	NA	NA	NA
YIL162W	0.25709	-0.476	0.30623	-0.419	0.367539	-0.36	0.493519	0.264	0.046877	1.13	0.0099142	2.07	0.0077954	2.26	0.052551	1.08
YJR095W	0.07999	-0.941	0.01327	-1.94	0.006829	-2.49	0.001027	-4.89	0.014907	-1.86	0.0201048	-1.66	0.501726	0.271	0.782903	0.107
YKL085W	0.09592	-0.739	0.06093	-0.907	0.039219	-1.09	0.104913	-0.708	0.620707	0.167	0.0363615	1.12	0.169947	0.551	0.131727	0.632
YKL141W	0.55994	-0.108	0.87325	0.0285	0.01535	-0.852	0.0195015	-0.778	0.494908	-0.127	0.129173	0.345	0.234342	-0.245	0.136722	0.335
YKL148C	0.04745	-0.541	0.00838	-1.06	0.004975	-1.28	0.0015184	-1.95	0.033327	-0.625	0.0538266	0.514	0.088269	0.412	0.730982	0.0615
YKL217W	0.08706	-1.39	0.04355	-1.88	0.08428	-1.41	0.0982969	-1.31	0.837481	0.122	0.178769	0.963	0.136987	1.11	0.234335	0.816
YKL220C	0.75265	-0.118	0.95788	-0.0195	0.647264	0.172	0.964355	0.0165	0.249719	-0.488	NA	NA	0.293507	0.435	0.432483	0.308
YLL041C	NA	NA	0.03419	-0.65	0.015914	-0.875	0.0088669	-1.09	0.066495	-0.492	0.526508	0.123	0.113387	0.384	0.828183	-0.0405
YLR081W	0.01847	-1.87	0.0133	-2.12	0.011313	-2.25	0.0121947	-2.19	0.410225	-0.371	0.0655352	1.12	0.0660713	1.12	0.026796	1.62
YLR174W	0.12924	-0.683	0.07827	-0.87	0.023557	-1.43	0.0068806	-2.27	0.009009	-2.05	0.0665819	-0.934	0.112393	-0.689	0.342211	0.345
YLR205C	0.50171	-0.344	0.37616	-0.469	0.11311	-0.634	0.270855	-0.382	0.822958	-0.11	0.213015	-0.448	0.40599	0.272	0.035329	1.06
YLR214W	0.20671	0.263	0.09285	0.422	0.095412	0.397	0.209168	0.274	0.386045	-0.173	0.0572594	-0.524	0.0016072	-1.91	0.934628	0.0145
YLR304C	0.52654	-0.192	0.06297	-0.788	0.056623	-0.826	0.0227162	-1.26	0.134911	-0.55	0.182507	-0.467	0.18414	0.488	0.156988	0.534
YLR377C	0.04393	-0.588	0.00655	-1.37	0.003266	-1.56	0.00065	-2.77	0.000751	-2.96	0.0016522	-2.24	0.00456	-1.56	0.516622	-0.142
YML042W	0.03273	-0.996	0.00701	-1.78	0.001455	-3.13	0.0015587	-3.06	0.001427	-3.15	0.0073396	-1.75	0.002572	-2.56	0.12953	-0.541
YMR011W	0.0046	1.44	0.00106	2.44	0.000245	4.07	0.0001409	4.94	0.000522	3.12	0.103218	0.421	0.0328937	0.691	0.092286	-0.444
YNL037C	0.06295	-0.485	0.0167	-0.828	0.012008	-0.936	0.014915	-0.864	0.059224	-0.498	0.957629	0.0095	0.0807854	0.434	0.06763	0.471
YNL117W	0.02417	-1.06	0.00533	-1.86	0.002084	-2.61	0.0006674	-3.9	0.001216	-3.16	0.0036964	-2.13	0.0202516	-1.14	0.379836	0.251
YNR001C	0.19275	-0.505	0.04297	-1.04	0.020131	-1.4	0.0167677	-1.5	0.348455	-0.333	0.0878724	0.759	0.0350126	1.13	0.077269	0.805
YOL126C	0.04875	-0.917	0.00958	-1.73	0.004196	-2.33	0.0021652	-2.95	0.006247	-2.02	0.0222877	-1.26	0.0715787	-0.777	0.699934	0.119
YOL158C	0.23201	-0.267	0.11245	-0.4	0.389191	-0.179	0.0142465	-0.945	0.09727	-0.429	NA	NA	0.0795196	-0.47	0.105307	0.412
YOR136W	0.26763	-0.285	0.02976	-0.838	0.02067	-0.966	0.0085272	-1.35	0.080556	-0.551	0.383903	-0.213	0.155488	0.398	0.207398	0.337
YOR382W	0.37145	-0.223	0.11989	-0.463	0.025247	-0.908	0.0062865	-1.53	0.003672	-1.86	0.0029382	-2.01	0.0029921	-2	0.016921	-1.06
YOR383C	0.63141	0.0935	0.52682	0.125	0.939342	0.0145	0.997905	0.0005	0.426497	-0.162	0.0451557	-0.596	0.0253766	-0.75	0.004914	-1.38
YOR384W	0.13868	-0.446	0.02397	-0.961	0.167271	-0.403	0.0325542	-0.852	0.035172	-0.826	0.800902	0.0605	0.0391443	-0.79	0.270924	0.297
YPL262W	0.11217	-0.368	0.04514	-0.553	0.0691	-0.461	0.0061501	-1.19	0.01013	-0.988	0.0335322	-0.625	0.661212	0.079	0.131618	-0.34
YPR001W	0.09042	-0.719	0.01585	-1.47	0.003135	-2.66	0.0034071	-2.58	0.005545	-2.17	0.0085963	-1.85	0.0011127	-3.84	0.268829	-0.391

## Sheet: High
ORF	P.Value	logFC	P.Value	logFC	P.Value	logFC	P.Value	logFC	P.Value	logFC	P.Value	logFC	P.Value	logFC	P.Value	logFC
YBR018C	0.32087	0.282	0.065276	-0.688	0.0096405	-1.46	0.0012503	-3.0425	0.001114	-3.17	0.001056	-3.23	0.001025	-3.26	0.000762	-3.62
YBR019C	0.318496	-0.281	0.045308	-0.795	0.0115167	-1.36	0.0018427	-2.6275	0.000706	-3.69	0.00065	-3.79	0.000797	-3.53	0.000665	-3.76
YBR020W	0.474264	-0.167	0.369334	-0.216	0.0790207	-0.544	0.0077077	-1.367	0.001379	-2.53	0.000457	-3.73	0.000635	-3.33	0.000539	-3.52
YBR295W	0.0273614	0.701	0.017386	0.835	0.125988	0.36	0.0350955	0.6345	0.116148	0.375	0.153144	0.325	0.399405	0.503	0.015839	-0.864
YDR009W	0.889548	0.0515	0.210138	-0.546	0.0101269	-2.07	0.0117542	-1.9545	0.009055	-2.15	0.012834	-1.89	0.011282	-1.98	0.024384	-1.48
YDR148C	0.105924	0.378	0.104208	-0.381	0.0425478	-0.566	0.0070614	-1.125	0.002933	-1.54	0.004476	-1.33	0.008162	-1.07	0.013486	-0.886
YDR178W	0.0411497	-0.614	0.131539	-0.363	0.133669	-0.36	0.0089223	-1.105	0.00204	-1.88	0.002062	-1.87	0.003772	-1.51	0.010221	-1.05
YDR277C	0.532274	-0.4	0.377075	-0.589	0.333774	-0.655	0.201428	-0.933	0.878939	-0.094	0.735966	0.21	0.220957	0.881	0.107906	1.31
YDR342C	0.749709	-0.159	0.246081	-0.658	0.8858	-0.071	0.0576284	1.392	0.111013	1.03	0.021808	2.06	0.030309	1.81	0.02189	2.06
YEL065W	0.0033571	1.68	0.004644	1.5	0.0058995	1.37	0.0054819	1.41	0.007535	1.26	0.01182	1.06	0.019731	0.877	0.121999	0.403
YFR053C	0.974515	0.0235	0.122762	-1.46	0.139464	-1.37	0.0889292	-1.7105	0.134533	-1.4	0.126312	-1.44	0.179134	-1.19	0.816605	-0.171
YGL253W	0.283618	0.242	0.370366	0.195	0.324943	-0.217	0.76808	0.0595	0.224275	0.284	0.070004	0.519	0.030684	0.732	0.011837	1.05
YHL040C	0.0023503	1.7	0.001345	2.07	0.0050462	1.29	0.0043138	1.365	0.007595	1.11	0.008546	1.07	0.035427	0.619	0.213646	0.262
YHR092C	0.888991	-0.026	0.01302	0.945	0.003544	1.52	0.000584	2.875	0.000291	3.67	0.000294	3.66	0.000464	3.12	0.000273	3.75
YHR094C	0.381424	-0.271	0.158206	0.499	0.0086906	1.69	0.0008282	3.9235	0.00051	4.65	0.000698	4.17	0.001371	3.28	0.00163	3.09
YIL125W	0.0288784	-0.67	0.077892	-0.442	0.0048558	-1.3	0.0010626	-2.241	0.00053	-2.86	0.000674	-2.63	0.002282	-1.71	0.010022	-1
YIL162W	0.517903	0.248	0.54327	-0.232	0.112834	-0.763	0.23758	-0.502	0.32575	-0.399	0.589998	0.204	0.732802	-0.127	0.386187	0.344
YJR095W	0.494547	-0.276	0.463996	-0.298	0.0253685	-1.52	0.0104884	-2.123	0.00616	-2.58	0.006799	-2.49	0.004646	-2.86	0.004259	-2.95
YKL085W	0.781573	0.092	0.039485	-1.09	0.368033	-0.322	0.0849737	-0.782	0.032217	-1.18	0.052714	-0.965	0.100439	-0.723	0.983039	0.007
YKL141W	0.422781	-0.152	0.507392	-0.123	0.0931587	-0.406	0.0379347	-0.5985	0.005409	-1.25	0.00473	-1.31	0.017659	-0.807	0.058247	-0.501
YKL148C	0.768425	0.0525	0.011958	-0.927	0.0087391	-1.04	0.0016004	-1.9165	0.000624	-2.67	0.000603	-2.7	0.00233	-1.68	0.003104	-1.51
YKL217W	0.633431	0.289	0.61563	-0.305	0.0740908	-1.5	0.0679174	-1.556	0.061064	-1.63	0.073322	-1.5	0.08454	-1.41	0.135582	-1.12
YKL220C	0.0545239	1.07	0.103626	0.799	0.151781	0.657	0.128547	0.7175	0.395659	0.338	0.423312	0.316	0.67132	0.16	0.169576	-0.618
YLL041C	0.487226	-0.136	0.016968	-0.854	0.0252401	-0.733	0.0232349	-0.7575	0.002755	-1.66	0.005595	-1.29	0.010451	-1.02	0.048554	-0.564
YLR081W	0.471599	-0.319	0.024243	-1.87	0.0065532	-2.75	0.0039208	-3.313	0.003388	-3.49	0.004211	-3.23	0.004364	-3.19	0.003295	-3.53
YLR174W	0.825431	-0.0735	0.139635	-0.617	0.104478	-0.714	0.0142755	-1.6285	0.003626	-2.86	0.003804	-2.64	0.004785	-2.43	0.00378	-2.65
YLR205C	0.0454132	0.954	0.050322	0.913	0.219233	0.44	0.139462	0.5695	0.303751	0.351	0.080405	0.744	0.105812	0.654	0.268124	-0.615
YLR214W	0.0033018	1.55	0.001688	1.88	0.0017035	1.87	0.0016532	1.8935	0.002735	1.58	0.003585	1.44	0.00566	1.22	0.025917	0.691
YLR304C	0.56767	0.171	0.345972	-0.316	0.0494152	-0.92	0.0498011	-0.9175	0.007891	-1.87	0.016187	-1.43	0.040404	-1	0.057269	-0.822
YLR377C	0.0293466	-0.692	0.003608	-1.7	0.0041448	-1.44	0.0005309	-3.3435	0.000483	-3.07	0.000533	-3.34	0.00063	-3.15	0.000765	-2.61
YML042W	0.0262332	-1.09	0.011918	-1.47	0.0140342	-1.38	0.0038176	-2.223	0.005858	-1.9	0.003846	-2.22	0.004317	-2.13	0.006049	-1.88
YMR011W	0.319719	0.214	0.00927	1.12	0.003169	1.65	0.0005897	2.994	0.000308	3.76	0.000298	3.8	0.000299	3.8	0.000187	4.48
YNL037C	0.0686179	0.467	0.245965	-0.238	0.0756917	-0.447	0.021858	-0.7465	0.004223	-1.37	0.002961	-1.56	0.006106	-1.2	0.008468	-1.07
YNL117W	0.0276929	-1.01	0.016298	-1.23	0.0061925	-1.76	0.0011671	-3.202	0.000875	-3.54	0.001255	-3.12	0.001254	-3.12	0.001012	-3.37
YNR001C	0.328296	0.35	0.507295	0.225	0.0781247	-0.801	0.0209793	-1.377	0.005678	-2.24	0.008719	-1.91	0.019651	-1.41	0.152321	-0.577
YOL126C	0.224959	-0.428	0.018217	-1.36	0.0262836	-1.18	0.0038549	-2.4015	0.002346	-2.87	0.002785	-2.7	0.004408	-2.29	0.004161	-2.34
YOL158C	0.0024194	1.8	0.002631	1.75	0.0042634	1.47	0.0024614	1.7885	0.002419	1.8	0.002009	1.92	0.00528	1.36	0.026607	0.744
YOR136W	0.45276	0.18	0.692339	-0.091	0.159859	-0.392	0.0756179	-0.567	0.008791	-1.33	0.026673	-0.875	0.015843	-1.07	0.040551	-0.74
YOR382W	0.0039142	1.81	0.010662	1.26	0.0036887	1.85	0.0040308	1.794	0.008968	1.34	0.040234	0.754	0.144171	0.421	0.119889	-0.463
YOR383C	0.0232495	0.777	0.022056	0.792	0.0199622	0.824	0.0204113	0.8165	0.066638	0.505	0.184005	0.305	0.901937	0.0235	0.804213	-0.0475
YOR384W	0.0132599	1.2	0.014745	1.16	0.0333319	0.844	0.0568618	0.6765	0.034236	0.835	0.015626	1.13	0.081071	0.579	0.862208	-0.0415
YPL262W	0.332395	-0.189	0.382874	-0.167	0.0633245	-0.479	0.0801157	-0.432	0.006065	-1.19	0.002594	-1.61	0.002677	-1.6	0.002184	-1.72
YPR001W	0.0340602	-1.09	0.028333	-1.18	0.0092907	-1.79	0.0111494	-1.678	0.006877	-2	0.008921	-1.82	0.019595	-1.36	0.024244	-1.25
