# Supplementary material for: OM-FBA: Integrate Transcriptomics Data with Flux Balance Analysis to Decipher the Cell Metabolism
Source: PLoS One. 2016 Apr 21;11(4):e0154188. doi: 10.1371/journal.pone.0154188 (PMC4839607; doi:10.1371/journal.pone.0154188)
Supplement: S1 Dataset — (ZIP) [file pone.0154188.s001.zip › S1_Dataset/Input_S_cerevisiae_boundaries.xlsx]

## Sheet: lb
0
0
0
-1000
-1000
-1000
-1000
-1000
-1000
0
0
-1000
-1000
-1000
-1000
0
0
-1000
-1000
-1000
-1000
-1000
-1000
-1000
-1000
-1000
-1000
-1000
0
0
-1000
-1000
-1000
-1000
0
0
0
-1000
0
-1000
0
0
0
0
0
0
0
0
0
0
-1000
-1000
-1000
-1000
0
0
0
0
0
0
0
0
0
0
0
-1000
-1000
-1000
-1000
0
0
0
0
0
0
0
0
-1000
-1000
-1000
0
0
0
0
0
-1000
0
-1000
-1000
-1000
-1000
-1000
-1000
0
0
0
0
0
0
0
-1000
-1000
0
0
0
-1000
-1000
-1000
0
0
0
0
-1000
-1000
-1000
0
-1000
-1000
-1000
0
0
-1000
-1000
0
-1000
0
-1000
-1000
0
0
0
0
0
0
0
-1000
-1000
0
0
0
0
-1000
0
-1000
-1000
0
0
0
0
0
0
0
-1000
0
0
0
0
0
-1000
-1000
0
-1000
-1000
0
0
-1000
-1000
0
0
0
0
0
0
0
-1000
-1000
0
0
-1000
0
0
-1000
-1000
-1000
0
0
-1000
-1000
-1000
0
0
0
0
0
0
0
0
0
0
0
0
0
0
-1000
0
0
0
0
0
0
0
0
0
0
0
0
0
-1000
0
0
-1000
-1000
-1000
0
0
0
0
0
0
0
0
0
0
0
0
0
0
0
0
0
0
0
-1000
-1000
-1000
-1000
-1000
-1000
0
0
-1000
-1000
-1000
-1000
-1000
-1000
-1000
0
0
0
-1000
0
0
0
0
0
0
0
0
0
0
0
0
0
0
0
0
0
0
0
0
-1000
-1000
0
0
0
-1000
-1000
0
-1000
0
-1000
0
0
-1000
-1000
-1000
0
-1000
-1000
-1000
0
0
0
0
0
0
0
0
0
-1000
0
-1000
0
0
0
0
0
0
0
0
-1000
0
-1000
-1000
-1000
-1000
-1000
-1000
0
0
-1000
0
0
0
-1000
0
0
0
0
0
0
0
0
0
-1000
0
0
-1000
0
0
0
0
-1000
-1000
-1000
0
-1000
0
0
0
0
-1000
-1000
-1000
-1000
-1000
-1000
-1000
-1000
-1000
-1000
0
0
0
-1000
-1000
-1000
-1000
-1000
0
-1000
-1000
-1000
0
0
0
0
0
0
0
0
0
0
0
0
0
0
0
0
0
0
0
0
0
0
0
0
0
0
0
0
0
0
0
0
0
0
0
0
0
0
0
0
0
0
0
-1
0
0
0
0
0
0
0
-1000
0
0
0
0
0
0
0
0
0
0
0
0
0
0
0
0
0
0
0
-1000
0
-1000
0
0
0
0
0
0
0
-1000
0
0
0
0
0
0
0
0
0
-1000
0
0
0
0
0
0
0
0
0
0
0
0
0
0
0
0
0
0
0
0
0
0
0
0
0
-1000
0
0
-1000
0
0
0
-1000
0
0
0
-1000
0
0
0
-1000
0
0
0
-1000
0
0
-1000
0
0
-1000
0
0
0
0
0
-1000
-1000
-1000
-1000
-1000
-1000
-1000
-1000
-1000
-1000
-1000
-1000
-1000
-1000
-1000
-1000
0
-1000
0
0
0
0
0
0
0
0
0
0
0
0
0
0
0
0
0
0
0
0
0
0
0
0
0
0
0
0
0
0
0
0
0
0
0
-1000
-1000
-1000
0
0
0
0
0
0
0
0
0
0
-1000
0
0
0
0
0
0
0
0
-1000
-1000
-1000
0
-1000
-1000
0
0
0
0
0
0
0
0
-1000
-1000
0
0
0
0
0
-1000
-1000
-1000
-1000
0
0
-1000
-1000
0
-1000
-1000
0
0
0
0
-1000
-1000
-1000
0
-1000
-1000
0
-1000
-1000
-1000
0
-1000
-1000
-1000
-1000
-1000
0
0
0
-1000
0
0
-1000
-1000
0
0
0
0
0
-1000
0
0
0
0
0
0
-1000
-1000
-1000
0
-1000
0
0
-1000
0
0
0
0
0
-1000
-1000
0
0
0
0
0
0
-1000
0
0
-1000
0
0
0
0
0
-1000
-1000
-1000
-1000
-1000
-1000
-1000
-1000
-1000
-1000
-1000
-1000
-1000
-1000
-1000
-1000
0
0
0
0
-1000
-1000
-1000
0
-1000
0
0
0
0
0
0
0
-1000
0
0
0
0
-1000
-1000
0
0
-1000
-1000
-1000
-1000
0
0
0
0
0
0
0
0
-1000
0
0
-1000
0
0
0
0
0
0
0
-1000
0
0
0
-1000
-1000
0
0
-1000
-1000
0
-1000
-1000
0
0
0
0
0
0
0
0
0
-1000
0
-1000
-1000
0
0
-1000
0
0
0
0
0
-1000
-1000
-1000
-1000
0
0
-1000
0
0
0
0
0
0
-1000
-1000
0
-1000
-1000
0
-1000
0
0
0
-1000
-1000
0
-1000
-1000
0
-1000
0
0
-1000
-1000
-1000
-1000
-1000
0
0
0
-1000
0
0
0
0
0
-1000
-1000
0
0
0
0
0
0
0
0
0
0
0
0
0
0
0
0
0
0
0
0
-1000
0
0
-1000
-1000
-1000
0
-1000
0
0
0
0
0
0
0
0
0
0
0
0
0
0
0
-1000
0
0
0
-1000
-1000
-1000
-1000
-1000
-1000
-1000
-1000
-1000
-1000
-1000
-1000
0
0
0
-1000
-1000
-1000
-1000
0
0
0
0
0
0
0
0
0
0
0
0
0
0
0
0
0
0
0
0
-1000
-1000
-1000
-1000
0
0
0
0
-1000
-1000
0
0
0
0
0
0
0
0
0
0
0
0
-1000
-1000
-1000
-1000
-1000
0
0
0
-1000
0
-1000
0
-1000
-1000
-1000
0
0
0
0
0
0
0
0
0
-1000
0
0
0
0
-1000
-1000
-1000
0
0
0
0
-1000
0
-1000
-1000
0
-1000
-1000
0
0
-1000
-1000
0
0
-1000
-1000
0
0
0
0
0
0
0
-1000
-1000
-1000
-1000
-1000
-1000
-1000
0
0
0
0
0
-1000
0
0
0
0
0
0
0
-1000
0
0
0
0
-1000
0
-1000
0
0
0
-1000
0
0
0
0
0
-1000
-1000
-1000
-1000
0
0
0
0
-1000
-1000
0
0
0
0
-1000
-1000
-1000
-1000
-1000
0
0
0
-1000
-1000
-1000
-1000
-1000
-1000
-1000
-1000
-1000
0
0
0
0
-1000
-1000
0
-1000
0
0
0
-1000
-1000
0
-1000
0
0
0
0
0
0
0
-1000
0
0
0
0
0
0
0
0
0
0
0
0
0
-1000
-1000
-1000
-1000
0
0
0
0
0
0
0
-1000
-1000
0
0
0
0
-1000
-1000
-1000
0
0
0
-1000
0
0
-1000
0
0
0
0
0
0
0
-1000
0
0
-1000
-1000
0
-1000
0
-1000
-1000
-1000
0
-1000
0
0
-1000
-1000
0
-1000
-1000
0
0
0
0
0
0
0
0
0
0
0
-1000
-1000
-1000
0
0
-1000
-1000
0
0
-1000
0
0
0
-1000
0
-1000
0
0
0
0
0
0
0
-1000
0
0
0
0
0
-1000
-1000
0
-1000
0
-1000
-1000
0
0
-1000
-1000
-1000
-1000
-1000
-1000
-1000
-1000
-1000
-1000
0
0
0
0
0
-1000
-1000
-1000
-1000
0
0
0
-1000
0
0
-1000
-1000
-1000
0
0
0
0
0
-1000
-1000
-1000
-1000
0

## Sheet: ub
1000
1000
1000
1000
1000
1000
1000
1000
1000
1000
1000
1000
1000
1000
1000
1000
1000
1000
1000
1000
1000
1000
1000
1000
1000
1000
1000
1000
1000
1000
1000
1000
1000
1000
1000
1000
1000
1000
1000
1000
1000
1000
1000
1000
1000
1000
1000
1000
1000
1000
1000
1000
1000
1000
1000
1000
1000
1000
1000
1000
1000
1000
1000
1000
1000
1000
1000
1000
1000
1000
1000
1000
1000
1000
1000
1000
1000
1000
1000
1000
1000
1000
1000
1000
1000
1000
1000
1000
1000
1000
1000
1000
1000
1000
1000
1000
1000
1000
1000
1000
1000
1000
1000
1000
1000
1000
1000
1000
1000
1000
1000
1000
1000
1000
1000
1000
1000
1000
1000
1000
1000
1000
1000
1000
1000
1000
1000
1000
1000
1000
1000
1000
1000
1000
1000
1000
1000
1000
1000
1000
1000
1000
1000
1000
1000
1000
1000
1000
1000
1000
1000
1000
1000
1000
1000
1000
1000
1000
1000
1000
1000
1000
1000
1000
1000
1000
1000
1000
1000
1000
1000
1000
1000
1000
1000
1000
1000
1000
1000
1000
1000
1000
1000
1000
1000
1000
1000
1000
1000
1000
1000
1000
1000
1000
1000
1000
1000
1000
1000
1000
1000
1000
1000
1000
1000
1000
1000
1000
1000
1000
1000
1000
1000
1000
1000
1000
1000
1000
1000
1000
1000
1000
1000
1000
1000
1000
1000
1000
1000
1000
1000
1000
1000
1000
1000
1000
1000
1000
1000
1000
1000
1000
1000
1000
1000
1000
1000
1000
1000
1000
1000
1000
1000
1000
1000
1000
1000
1000
1000
1000
1000
1000
1000
1000
1000
1000
1000
1000
1000
1000
1000
1000
1000
1000
1000
1000
1000
1000
1000
1000
1000
1000
1000
1000
1000
1000
1000
1000
1000
1000
1000
1000
1000
1000
1000
1000
1000
1000
1000
1000
1000
1000
1000
1000
1000
1000
1000
1000
1000
1000
1000
1000
1000
1000
1000
1000
1000
1000
1000
1000
1000
1000
1000
1000
1000
1000
1000
1000
1000
1000
1000
1000
1000
1000
1000
1000
1000
1000
1000
1000
1000
1000
1000
1000
1000
1000
1000
1000
1000
1000
1000
1000
1000
1000
1000
1000
1000
1000
1000
1000
1000
1000
1000
1000
1000
1000
1000
1000
1000
1000
1000
1000
1000
1000
1000
1000
1000
1000
1000
1000
1000
1000
1000
1000
1000
1000
1000
1000
1000
1000
1000
1000
1000
1000
1000
1000
1000
1000
1000
1000
1000
1000
1000
1000
1000
1000
1000
1000
1000
1000
1000
1000
1000
1000
1000
1000
1000
1000
1000
1000
1000
1000
1000
1000
1000
1000
1000
-1
1000
1000
1000
1000
1000
1000
1000
1000
1000
1000
1000
1000
1000
1000
1000
1000
1000
1000
1000
1000
1000
1000
1000
1000
1000
1000
1000
1000
1000
1000
1000
1000
1000
1000
1000
1000
1000
1000
1000
1000
1000
1000
1000
1000
1000
1000
1000
1000
1000
1000
1000
1000
1000
1000
1000
1000
1000
1000
1000
1000
1000
1000
1000
1000
1000
1000
1000
1000
1000
1000
1000
1000
1000
1000
1000
1000
1000
1000
1000
1000
1000
1000
1000
1000
1000
1000
1000
1000
1000
1000
1000
1000
1000
1000
1000
1000
1000
1000
1000
1000
1000
1000
1000
1000
1000
1000
1000
1000
1000
1000
1000
1000
1000
1000
1000
1000
1000
1000
1000
1000
1000
1000
1000
1000
1000
1000
1000
1000
1000
1000
1000
1000
1000
1000
1000
1000
1000
1000
1000
1000
1000
1000
1000
1000
1000
1000
1000
1000
1000
1000
1000
1000
1000
1000
1000
1000
1000
1000
1000
1000
1000
1000
1000
1000
1000
1000
1000
1000
1000
1000
1000
1000
1000
1000
1000
1000
1000
1000
1000
1000
1000
1000
1000
1000
1000
1000
1000
1000
1000
1000
1000
1000
1000
1000
1000
1000
1000
1000
1000
1000
1000
1000
1000
1000
1000
1000
1000
1000
1000
1000
1000
1000
1000
1000
1000
1000
1000
1000
1000
1000
1000
1000
1000
1000
1000
1000
1000
1000
1000
1000
1000
1000
1000
1000
1000
1000
1000
1000
1000
1000
1000
1000
1000
1000
1000
1000
1000
1000
1000
1000
1000
1000
1000
1000
1000
1000
1000
1000
1000
1000
1000
1000
1000
1000
1000
1000
1000
1000
1000
1000
1000
1000
1000
1000
1000
1000
1000
1000
1000
1000
1000
1000
1000
1000
1000
1000
1000
1000
1000
1000
1000
1000
1000
1000
1000
1000
1000
1000
1000
1000
1000
1000
1000
1000
1000
1000
1000
1000
1000
1000
1000
1000
1000
1000
1000
1000
1000
1000
1000
1000
1000
1000
1000
1000
1000
1000
1000
1000
1000
1000
1000
1000
1000
1000
1000
1000
1000
1000
1000
1000
1000
1000
1000
1000
1000
1000
1000
1000
1000
1000
1000
1000
1000
1000
1000
1000
1000
1000
1000
1000
1000
1000
1000
1000
1000
1000
1000
1000
1000
1000
1000
1000
1000
1000
1000
1000
1000
1000
1000
1000
1000
1000
1000
1000
1000
1000
1000
1000
1000
1000
1000
1000
1000
1000
1000
1000
1000
1000
1000
1000
1000
1000
1000
1000
1000
1000
1000
1000
1000
1000
1000
1000
1000
1000
1000
1000
1000
1000
1000
1000
1000
1000
1000
1000
1000
1000
1000
1000
1000
1000
1000
1000
1000
1000
1000
1000
1000
1000
1000
1000
1000
1000
1000
1000
1000
1000
1000
1000
1000
1000
1000
1000
1000
1000
1000
1000
1000
1000
1000
1000
1000
1000
1000
1000
1000
1000
1000
1000
1000
1000
1000
1000
1000
1000
1000
1000
1000
1000
1000
1000
1000
1000
1000
1000
1000
1000
1000
1000
1000
1000
1000
1000
1000
1000
1000
1000
1000
1000
1000
1000
1000
1000
1000
1000
1000
1000
1000
1000
1000
1000
1000
1000
1000
1000
1000
1000
1000
1000
1000
1000
1000
1000
1000
1000
1000
1000
1000
1000
1000
1000
1000
1000
1000
1000
1000
1000
1000
1000
1000
1000
1000
1000
1000
1000
1000
1000
1000
1000
1000
1000
1000
1000
1000
1000
1000
1000
1000
1000
1000
1000
1000
1000
1000
1000
1000
1000
1000
1000
1000
1000
1000
1000
1000
1000
1000
1000
1000
1000
1000
1000
1000
1000
1000
1000
1000
1000
1000
1000
1000
1000
1000
1000
1000
1000
1000
1000
1000
1000
1000
1000
1000
1000
1000
1000
1000
1000
1000
1000
1000
1000
1000
1000
1000
1000
1000
1000
1000
1000
1000
1000
1000
1000
1000
1000
1000
1000
1000
1000
1000
1000
1000
1000
1000
1000
1000
1000
1000
1000
1000
1000
1000
1000
1000
1000
1000
1000
1000
1000
1000
1000
1000
1000
1000
1000
1000
1000
1000
1000
1000
1000
1000
1000
1000
1000
1000
1000
1000
1000
1000
1000
1000
1000
1000
1000
1000
1000
1000
1000
1000
1000
1000
1000
1000
1000
1000
1000
1000
1000
1000
1000
1000
1000
1000
1000
1000
1000
1000
1000
1000
1000
1000
1000
1000
1000
1000
1000
1000
1000
1000
1000
1000
1000
1000
1000
1000
1000
1000
1000
1000
1000
1000
1000
1000
1000
1000
1000
1000
1000
1000
1000
1000
1000
1000
1000
1000
1000
1000
1000
1000
1000
1000
1000
1000
1000
1000
1000
1000
1000
1000
1000
1000
1000
1000
1000
1000
1000
1000
1000
1000
1000
1000
1000
1000
1000
1000
1000
1000
1000
1000
1000
1000
1000
1000
1000
1000
1000
1000
1000
1000
1000
1000
1000
1000
1000
1000
1000
1000
1000
1000
1000
1000
1000
1000
1000
1000
1000
1000
1000
1000
1000
1000
1000
1000
1000
1000
1000
1000
1000
1000
1000
1000
1000
1000
1000
1000
1000
1000
1000
1000
1000
1000
1000
1000
1000
1000
1000
1000
1000
1000
1000
1000
1000
1000
1000
1000
1000
1000
1000
