# Supplementary material for: OM-FBA: Integrate Transcriptomics Data with Flux Balance Analysis to Decipher the Cell Metabolism
Source: PLoS One. 2016 Apr 21;11(4):e0154188. doi: 10.1371/journal.pone.0154188 (PMC4839607; doi:10.1371/journal.pone.0154188)
Supplement: S1 Dataset — (ZIP) [file pone.0154188.s001.zip › S1_Dataset/omfba_ALLkeyfluxratio.m]

function [keyratio_all, all_in] = omfba_ALLkeyfluxratio(fba_record)
% This script is designed for calculate the key flux ratios from the prediction datasets
% Designed by Weihua Guo, 09/26/2015


% Input the definition of the key flux ratio
input = 'Input_KeyFluxRatioDefine_v2.xlsx';
[flux_no, text_in, all_in] = xlsread(input,'MatlabInput');

%% All concentration

% Extract all the flux values out
for i_flux = 1:1:length(flux_no)
    keyratio_all.flux(i_flux,:) = fba_record.flux_rec(flux_no(i_flux,1),:);
    
    % If there are two enzymes catalyzing one reaction, just add those
    % two flux values together
    if flux_no(i_flux,2) ~= 0
        keyratio_all.flux(i_flux,:) = keyratio_all.flux(i_flux,:)+fba_record.flux_rec(flux_no(i_flux,2),:);
    end
end
% Calculate the key flux ratios (The odd row is the numerator, the even row is the denominator)
for i_ratio = 1:1:length(flux_no)/2
    keyratio_all.ratio(i_ratio,:) = keyratio_all.flux((2*i_ratio-1),:)./keyratio_all.flux((2*i_ratio),:);
    keyratio_all.ratio_def(i_ratio,1) = strcat(text_in((2*i_ratio-1),3),' / ');
    keyratio_all.ratio_def(i_ratio,1) = strcat(keyratio_all.ratio_def(i_ratio,1),text_in((2*i_ratio),3));
end
end
