# Supplementary material for: OM-FBA: Integrate Transcriptomics Data with Flux Balance Analysis to Decipher the Cell Metabolism
Source: PLoS One. 2016 Apr 21;11(4):e0154188. doi: 10.1371/journal.pone.0154188 (PMC4839607; doi:10.1371/journal.pone.0154188)
Supplement: S1 Dataset — (ZIP) [file pone.0154188.s001.zip › S1_Dataset/omfba_correl_coeff.m]

function [ train_phen_low, train_phen_high ] = omfba_correl_coeff(train_phen_low, train_phen_high, train_geno_low, train_geno_high, rand_test_num)
% This function is designed for the calculation of the correlation coefficients between the genotype and phenotype
% Designed by Weihua Guo, gweihua2@vt.edu, lastest revised by 09/24/2015

% Inputs instruction
% train_geno: genotype data for training datasets (from coverage analysis)

%Outputs instruction
% phen.corr_coeff/_p: the raw correlation coefficients/p-value for each
% combination
% phen.corr_coeff_abssort/_num: the results of the ranking of the
% absolute value of the correlation coefficients


%% Correlation coefficient calcualtion

% Obtain the size of genotype data
[gene_row_low, gene_col]=size(train_geno_low(1).lgfc);
[gene_row_high, gene_col]=size(train_geno_high(1).lgfc);

for i_comb=1:1:rand_test_num
    
    %correlation for training sets (low concentration)
    
    % Initialize the record matrix for correlation coefficients
    train_phen_low(i_comb).corr_coeff=zeros(gene_row_low,1);
    train_phen_low(i_comb).corr_coeff_p=zeros(gene_row_low,1);
    
    for i_gene=1:1:gene_row_low
        X=train_geno_low(i_comb).lgfc(i_gene,:); % Generate the X vector (lgFC)
        Y=train_phen_low(i_comb).min_wei; % Generate the Y vector (Matched weighting factors)
        
        [raw_corr_coeff, p_value]=corrcoef(X,Y); % Calculate the correlation coefficients
        
        train_phen_low(i_comb).corr_coeff(i_gene)=raw_corr_coeff(2,1); % Record the correlation coefficients
        train_phen_low(i_comb).corr_coeff_p(i_gene)=p_value(2,1); % Record the p-value
        
    end
    
    %correlation for training sets (high concentration)
    
    % Initialize the record matrix for correlation coefficients
    train_phen_high(i_comb).corr_coeff=zeros(gene_row_high,1);
    train_phen_high(i_comb).corr_coeff_p=zeros(gene_row_high,1);
    
    for i_gene=1:1:gene_row_high
        X=train_geno_high(i_comb).lgfc(i_gene,:); % Generate the X vector (lgFC)
        Y=train_phen_high(i_comb).min_wei; % Generate the Y vector (Matched weighting factors)
        
        [raw_corr_coeff, p_value]=corrcoef(X,Y); % Calculate the correlation coefficients
        
        train_phen_high(i_comb).corr_coeff(i_gene)=raw_corr_coeff(2,1); % Record the correlation coefficients
        train_phen_high(i_comb).corr_coeff_p(i_gene)=p_value(2,1); % Record the p-value
        
    end
    
    
    %Rank the absolute value of correlation coefficients for training sets
    [train_phen_low(i_comb).corr_coeff_abssort,train_phen_low(i_comb).corr_coeff_abssort_num]=sort(abs(train_phen_low(i_comb).corr_coeff),'descend');
   
    [train_phen_high(i_comb).corr_coeff_abssort,train_phen_high(i_comb).corr_coeff_abssort_num]=sort(abs(train_phen_high(i_comb).corr_coeff),'descend');
    
    fprintf('Test %1.0f is finished correlation coefficient!\n',i_comb);
end
end
