# Supplementary material for: OM-FBA: Integrate Transcriptomics Data with Flux Balance Analysis to Decipher the Cell Metabolism
Source: PLoS One. 2016 Apr 21;11(4):e0154188. doi: 10.1371/journal.pone.0154188 (PMC4839607; doi:10.1371/journal.pone.0154188)
Supplement: S1 Dataset — (ZIP) [file pone.0154188.s001.zip › S1_Dataset/omfba_keygenoratio.m]

function [genor_low,genor_high,phen_low,phen_high] = omfba_keygenoratio(geno_low,geno_high,fba_record,phen_low,phen_high, keyratio_all)
% This is designed for calculate the lgFC ratio
% Weihua Guo, gweihua2@vt.edu, 09/26/2015

% Input instruction


% Output instruction
% genor_l/h.lgfc_ratio          the origin lgFC value for the key genes
% genor_l/h.text_ratio          the names of key genes
% genor_l/h.num_raw             the position of the key gens in the whole gene list
% genor_l/h.ratio               the key lgFC ratios
% genor_l/h.ratio_geno_low      the matched key flux ratios
% phen_low.optpos               the position of the matched fluxes

% Input the definition of the genes
input = 'Input_KeyFluxRatioDefine_v2.xlsx';
[flux_no, text_in, all_in] = xlsread(input,'GenoRatio');

%% Low concentration

% Find the lgFCs for each gene
for i_genoratio = 1:1:length(text_in)
    i = 0;
    for i_geno = 1:1:length(geno_low.gene_name)
        if strcmp (text_in(i_genoratio,1),geno_low.gene_name(i_geno)) % Compare the gene name of key flux ratio definition with the whole gene list
            genor_low.lgfc_ratio (i_genoratio,:) = geno_low.lgfc_fit(i_geno,:); % the raw  lgFC of the key genes
            genor_low.text_ratio (i_genoratio,:) = geno_low.text(i_geno); % the names of key gene ratio
            genor_low.num_raw(i_genoratio,1) = i_geno-1; % the position of the key genes in the whole list
            i = 1;
            text_in(i_genoratio)
            geno_low.gene_name(i_geno)
            fprintf ('Gene %2.0f is found in the position %4.0f for low concentration.\n',i_genoratio,i_geno);
        end
        
    end
    if i == 0
        warning('Gene %2.0f has been removed!\n', i_genoratio);
    end
end

[row_low, col_low] = size (genor_low.lgfc_ratio);
for i_ratio = 1:1:row_low/2
    genor_low.ratio(i_ratio,:) = genor_low.lgfc_ratio((2*i_ratio-1),:)-genor_low.lgfc_ratio((2*i_ratio),:);
end

% Find optimal FBA results
for i_smooth = 1:1:col_low
    for i_fba = 1:1:length (fba_record.obj_wei_rec)
        err_square (i_fba,1) = (phen_low.yield (i_smooth) - fba_record.y_etoh_sim_rec(i_fba))^2; % Calculate the squared error for each datapoints
    end
    [M, phen_low.optpos(i_smooth,1)] = min (err_square); % Find the position of the smallest error (best simulated result)
end

% Obtain key flux ratios
genor_low.ratio_geno_low = keyratio_all.ratio(:,phen_low.optpos); 

%% high concentration

% Find the lgFCs for each gene
for i_genoratio = 1:1:length(text_in)
    i = 0;
    for i_geno = 1:1:length(geno_high.gene_name)
        if strcmp (text_in(i_genoratio,1),geno_high.gene_name(i_geno)) % Compare the gene name of key flux ratio definition with the whole gene list
            genor_high.lgfc_ratio (i_genoratio,:) = geno_high.lgfc_fit(i_geno,:); % the raw  lgFC of the key genes
            genor_high.text_ratio (i_genoratio,:) = geno_high.text(i_geno); % the names of key gene ratio
            genor_high.num_raw(i_genoratio,1) = i_geno-1; % the position of the key genes in the whole list
            i = 1;
            text_in(i_genoratio)
            geno_high.gene_name(i_geno)
            fprintf ('Gene %2.0f is found in the position %4.0f for high concentration.\n',i_genoratio,i_geno);
        end
        
    end
    if i == 0
        warning('Gene %2.0f has been removed!\n', i_genoratio);
    end
end

[row_high, col_high] = size (genor_high.lgfc_ratio);
for i_ratio = 1:1:row_high/2
    genor_high.ratio(i_ratio,:) = genor_high.lgfc_ratio((2*i_ratio-1),:)-genor_high.lgfc_ratio((2*i_ratio),:);
end

% Find optimal FBA results
for i_smooth = 1:1:col_high
    for i_fba = 1:1:length (fba_record.obj_wei_rec)
        err_square (i_fba,1) = (phen_high.yield (i_smooth) - fba_record.y_etoh_sim_rec(i_fba))^2; % Calculate the squared error for each datapoints
    end
    [M, phen_high.optpos(i_smooth,1)] = min (err_square); % Find the position of the smallest error (best simulated result)
end

% Obtain key flux ratios
genor_high.ratio_geno_high = keyratio_all.ratio(:,phen_high.optpos); 

end
