# Supplementary material for: OM-FBA: Integrate Transcriptomics Data with Flux Balance Analysis to Decipher the Cell Metabolism
Source: PLoS One. 2016 Apr 21;11(4):e0154188. doi: 10.1371/journal.pone.0154188 (PMC4839607; doi:10.1371/journal.pone.0154188)
Supplement: S1 Dataset — (ZIP) [file pone.0154188.s001.zip › S1_Dataset/omfba_multiple_lr.m]

function [mlr_rec_low, mlr_rec_high] = omfba_multiple_lr( train_phen_low, train_geno_low, train_phen_high, train_geno_high, top_gene_num, rand_test_num )
%This function is designed for the (multi-variant) linear regression
%Designed by Weihua Guo, gweihua2@vt.edu, lastest revised by 06/27/2015

%Input instruction
% train_geno: output of coverage analysis function
% train_phen: output of correlation function
% top_gene_num: how many top genes would be used for the linear regression.

%Output instruction
% y: weighting factors used
% X: the lgfcs from the top n genes (the last column is for constant)
% b: regression coefficients
% bint/r/rint/stats: the results of the function "regress"
% r2: R square


%% low concentration
for i_comb=1:1:rand_test_num
    predictor_num=length(train_phen_low(i_comb).min_wei); % How many data points we will use to do the regression
    
    % Predictors (X) are the lgfc values of top n genes with highest correlation coefficients
    X=ones(predictor_num,top_gene_num+1); %Initialize the X for the regression
    y=train_phen_low(i_comb).min_wei; % Response (y) is weighting factors
    
    % Extract the gene markers and generate the predictor matrix
    for i_gene=1:1:top_gene_num
        X(:,i_gene)=(train_geno_low(i_comb).lgfc(train_phen_low(i_comb).corr_coeff_abssort_num(i_gene),:))';
    end
    
    %Mutiple linear regression (MLR)
    [b,bint,r,rint,stats] = regress(y,X);
   
    %record the results of the MLR
    mlr_rec_low(i_comb).phen = y; % Record the response (y) used
    mlr_rec_low(i_comb).geno = X; % Record the predictor (X) used
    mlr_rec_low(i_comb).b=b; % Record the linear regression coefficients
    mlr_rec_low(i_comb).bint=bint; % 95% confidence intervals for the coefficient estimates??? 
    mlr_rec_low(i_comb).r=r; % residuels
    mlr_rec_low(i_comb).rint=rint; % intervals that can be used to diagnose outliers
    mlr_rec_low(i_comb).stats=stats; % 1-by-4 vector stats, the R2 statistic, the F statistic and its p value, and an estimate of the error variance.
    mlr_rec_low(i_comb).r2=stats(1); % Record the R square
    fprintf('Combination %1.0f has been finished the regression (low concentration).\n',i_comb);
end
%% high concentration
for i_comb=1:1:rand_test_num
    predictor_num=length(train_phen_high(i_comb).min_wei); %How many data points we will use to do the regression
    
    % Predictors (X) are the lgfc values of top n genes with highest correlation coefficients
    X=ones(predictor_num,top_gene_num+1); %Initialize the X for the regression
    y=train_phen_high(i_comb).min_wei; % Response (y) is weighting factors
    
    % Extract the gene markers and generate the predictor matrix
    for i_gene=1:1:top_gene_num
        X(:,i_gene)=(train_geno_high(i_comb).lgfc(train_phen_high(i_comb).corr_coeff_abssort_num(i_gene),:))';
    end
    
    %Mutiple linear regression (MLR)
    [b,bint,r,rint,stats] = regress(y,X);
   
    %record the results of the MLR
    mlr_rec_high(i_comb).phen = y; % Record the response (y) used
    mlr_rec_high(i_comb).geno = X; % Record the predictor (X) used
    mlr_rec_high(i_comb).b=b; % Record the linear regression coefficients
    mlr_rec_high(i_comb).bint=bint; % 95% confidence intervals for the coefficient estimates??? 
    mlr_rec_high(i_comb).r=r; % residuels
    mlr_rec_high(i_comb).rint=rint; % intervals that can be used to diagnose outliers
    mlr_rec_high(i_comb).stats=stats; % 1-by-4 vector stats, the R2 statistic, the F statistic and its p value, and an estimate of the error variance.
    mlr_rec_high(i_comb).r2=stats(1); % Record the R square
    fprintf('Combination %1.0f has been finished the regression (high concentration).\n',i_comb);
end
end
