# Supplementary material for: OM-FBA: Integrate Transcriptomics Data with Flux Balance Analysis to Decipher the Cell Metabolism
Source: PLoS One. 2016 Apr 21;11(4):e0154188. doi: 10.1371/journal.pone.0154188 (PMC4839607; doi:10.1371/journal.pone.0154188)
Supplement: S1 Dataset — (ZIP) [file pone.0154188.s001.zip › S1_Dataset/omfba_OptWeiFinder.m]

function [ train_phen_low,train_phen_high ] = omfba_OptWeiFinder( train_phen_low,train_phen_high, fba_record, rand_test_num )
%This script is design to find the optimal weighting factor.
%Designed by Weihua Guo, gweihua2@vt.edu, 09/24/2015
% Input instruction
% train_phen_l/hOutput of univ_cate_comb.m


% Output instruction


%% Low concentration
for i_test = 1:1:rand_test_num
    for i_smooth = 1:1:length(train_phen_low(i_test).obs)
        obs_using = train_phen_low(i_test).obs(i_smooth); % Extract the observed phenotype data
        for i_fba = 1:1:length(fba_record.obj_wei_rec);
            pred_using = fba_record.y_etoh_sim_rec(i_fba); % Extract the simulated phenotype data
            rerr_temp_abs(i_fba,1) = abs((obs_using-pred_using)/obs_using); % Calculate the relative errors (absolute value) for each weighting factor
        end
        [M, I]=min(rerr_temp_abs);
        train_phen_low(i_test).rerr_min(i_smooth, 1) = M; % Record the minimun of the relative errors
        train_phen_low(i_test).min_wei(i_smooth, 1) = fba_record.obj_wei_rec(I); % Record the weighting factor with the minimum relative error
        % Calculation process monitoring
        if mod(i_smooth, 50) == 0
            fprintf('The optimal weighting factor for data point %5.0f is found.\n',i_smooth);
        end
    end
    fprintf('The optimal weighting factors for test %5.0f is found.\n',i_test);
end

%% High concentration
for i_test = 1:1:rand_test_num
    for i_smooth = 1:1:length(train_phen_high(i_test).obs)
        obs_using = train_phen_high(i_test).obs(i_smooth); % Extract the observed phenotype data
        for i_fba = 1:1:length(fba_record.obj_wei_rec);
            pred_using = fba_record.y_etoh_sim_rec(i_fba); % Extract the simulated phenotype data
            rerr_temp_abs(i_fba,1) = abs((obs_using-pred_using)/obs_using); % Calculate the relative errors (absolute value) for each weighting factor
        end
        [M, I]=min(rerr_temp_abs);
        train_phen_high(i_test).rerr_min(i_smooth, 1) = M; % Record the minimun of the relative errors
        train_phen_high(i_test).min_wei(i_smooth, 1) = fba_record.obj_wei_rec(I); % Record the weighting factor with the minimum relative error
        % Calculation process monitoring
        if mod(i_smooth, 50) == 0
            fprintf('The optimal weighting factor for data point %5.0f is found.\n',i_smooth);
        end
    end
    fprintf('The optimal weighting factors for test %5.0f is found.\n',i_test);
end
end
