# Supplementary material for: OM-FBA: Integrate Transcriptomics Data with Flux Balance Analysis to Decipher the Cell Metabolism
Source: PLoS One. 2016 Apr 21;11(4):e0154188. doi: 10.1371/journal.pone.0154188 (PMC4839607; doi:10.1371/journal.pone.0154188)
Supplement: S1 Dataset — (ZIP) [file pone.0154188.s001.zip › S1_Dataset/omfba_phenotype_cal.m]

function [prediction_low,prediction_high] = omfba_phenotype_cal(prediction_low, prediction_high, rand_test_num)
% This function is designed for phenotype calculation based on the predicted weighting factors
% Designed by Weihua Guo, gweihua2@vt.edu, lastest revised by 06/27/2015

% Input instructions
% prediction: the output of weighting factor prediction function

%Output instructions
% coeff: regression coefficients
% yield_etoh: predicted yield of etoh (phenotype)
% flux_rec/fval_rec/biomass_rec/obj_wei_rec: results from the FBA
% unconverge_rec: record all the uncoveraged results 

%% Preparation for the FBA
global num_S_row num_S_col S lb_fba ub_fba
S=xlsread('Input_S_cerevisiae.xlsx',1); %Stoichiometric Matrix
lb_fba=xlsread('Input_S_cerevisiae_boundaries.xlsx',1); %lower bound input
ub_fba=xlsread('Input_S_cerevisiae_boundaries.xlsx',2); %upper bound input
[num_S_row, num_S_col]=size(S); % num_S_row: # of metabolites; num_S_col: # of reactions

%% For low concentration

obj_wei.f=zeros(num_S_col,1); % Initialize the linear part

for i_test=1:1:rand_test_num
    wei_num=length(prediction_low(i_test).pred_wei); % # of datapoints in validation datasets
    error_count=1; % Unconverged result counter
    for i_wei=1:1:wei_num
        %Generate objective functions
        obj_wei.H=prediction_low(i_test).pred_wei(i_wei)*eye(num_S_col); % Quadratic part
        obj_wei.f(420)=-(1-obj_wei.H(1,1)); % Linear part
        [y_eth_s, flux_dis, exitflag ,fval, output]= error_yield_etoh_qp_pure(obj_wei); % Standard FBA
        %record the FBA results
        prediction_low(i_test).yield_etoh(i_wei,1)=y_eth_s; % Predicted ethanol yield
        prediction_low(i_test).flux_rec(:,i_wei)=flux_dis; % Flux distributions
        prediction_low(i_test).fval_rec(i_wei)=fval; % Optimal value of objective function
        prediction_low(i_test).biomass_rec(i_wei)=flux_dis(1266); % Biomass production (growth rate)
        prediction_low(i_test).obj_wei_rec(i_wei)=obj_wei.H(1,1); % Used weighting factors
        
        % Record the unconverged results
        if exitflag~=1
            warning('Unconverged results!!');
            prediction_low(i_test).unconverge_rec(error_count,1)=exitflag; 
            prediction_low(i_test).unconverge_rec(error_count,2)=i_wei;
            prediction_low(i_test).unconverge_rec(error_count,3)=obj_wei.H(1,1);
            error_count = error_count+1;
        end
        % Process monitor
        fprintf('Phenotype %5.0f for low concentration is predicted.\n',i_wei);
    end
    prediction_low(i_test).error_count = error_count; % Record the # of unconveraged results
    % Process monitor
    fprintf('Test %5.0f for low concentration  is predicted.\n',i_test);
end
%% For high concentration

obj_wei.f=zeros(num_S_col,1); % Initialize the linear part

for i_test=1:1:rand_test_num
    wei_num=length(prediction_high(i_test).pred_wei); % # of datapoints in validation datasets
    error_count=1; % Unconverged result counter
    for i_wei=1:1:wei_num
        %Generate objective functions
        obj_wei.H=prediction_high(i_test).pred_wei(i_wei)*eye(num_S_col); % Quadratic part
        obj_wei.f(420)=-(1-obj_wei.H(1,1)); % Linear part
        [y_eth_s, flux_dis, exitflag ,fval, output]= error_yield_etoh_qp_pure(obj_wei); % Standard FBA
        %record the FBA results
        prediction_high(i_test).yield_etoh(i_wei,1)=y_eth_s; % Predicted ethanol yield
        prediction_high(i_test).flux_rec(:,i_wei)=flux_dis; % Flux distributions
        prediction_high(i_test).fval_rec(i_wei)=fval; % Optimal value of objective function
        prediction_high(i_test).biomass_rec(i_wei)=flux_dis(1266); % Biomass production (growth rate)
        prediction_high(i_test).obj_wei_rec(i_wei)=obj_wei.H(1,1); % Used weighting factors
        
        % Record the unconverged results
        if exitflag~=1
            warning('Unconverged results!!');
            prediction_high(i_test).unconverge_rec(error_count,1)=exitflag; 
            %unconverge_rec(error_count,2)=ph;
            prediction_high(i_test).unconverge_rec(error_count,2)=i_wei;
            prediction_high(i_test).unconverge_rec(error_count,3)=obj_wei.H(1,1);
            error_count = error_count+1;
        end
        % Process monitor
        fprintf('Phenotype %5.0f for high concentration is predicted.\n',i_wei);
    end
    prediction_high(i_test).error_count = error_count; % Record the # of unconveraged results
    % Process monitor
    fprintf('Test %5.0f for high concentration  is predicted.\n',i_test);
end

end
