# Supplementary material for: OM-FBA: Integrate Transcriptomics Data with Flux Balance Analysis to Decipher the Cell Metabolism
Source: PLoS One. 2016 Apr 21;11(4):e0154188. doi: 10.1371/journal.pone.0154188 (PMC4839607; doi:10.1371/journal.pone.0154188)
Supplement: S1 Dataset — (ZIP) [file pone.0154188.s001.zip › S1_Dataset/omFBA_test.m]

%Test script for omFBA algorithm
%Designed by Weihua Guo, gweihua2@vt.edu, 09/24/2015
%Final revised 12/04/2015

close all;
clear;
clc;

%% data smooth test
p_thr = 0.95; %p-value threshold
input_file ='Input_Big_Genotype.xlsx'; %Genotype input file name (STEP 1)
point_nrb = 1000; % How many data points we need for the further analysis
t_low = [6 8 10	15 20 30 45 90]; %time course for low concentration datasets
t_high = [3	5 7	10 15 20 30 45]; % time course for high concentration datasets

nan_tol = 2; %The minimum for non NaN values for the genotype, if the gene lgfc value has less than nan_tol non NaN values, this gene will be deleted.
rmv_num = 0; % Do not remove any original data points before the data smoolth

% STEP 2.1
[ geno_low, geno_high, phen_low, phen_high,tt_low, tt_high ] = univ_data_smooth( input_file, point_nrb, p_thr, t_low, t_high, nan_tol, rmv_num);

%% Data categorization and combination
cate_flag =0; % NO categorization
rand_test_num = 50; % Random test number: the number of random training and validation datasets
train_num = 500; % Data point number of training dataset, remained are validation datasets

% STEP 2.2
[raw_comb, geno_low, geno_high, comb, val_phen_low, val_phen_high, train_phen_low, train_phen_high, val_geno_low, val_geno_high, train_geno_low, train_geno_high] = univ_cate_comb( geno_low, geno_high, phen_low, phen_high, cate_flag, rand_test_num, train_num);

%% Weighting factor calculation (FBA) (Grid search to find the phentype matched weighting factors)

step_length=1000;
wei_boundaries =[0 75];
wei_scalor=1e-2;

% STEP 3.1
[ fba_record ] = omfba_weight_screen(step_length, wei_boundaries, wei_scalor);

plot(fba_record.obj_wei_rec,fba_record.y_etoh_sim_rec);
%
% save('FBA_record_10.mat');
% load('FBA_record.mat');

%% Find the phenotype matched weigthing factors
% STEP 3.2
[ train_phen_low,train_phen_high ] = omfba_OptWeiFinder( train_phen_low,train_phen_high, fba_record, rand_test_num );
%% Correlation coefficients
% STEP 4
[ train_phen_low, train_phen_high ] = omfba_correl_coeff(train_phen_low, train_phen_high, train_geno_low, train_geno_high, rand_test_num);
%% Find genetic markers. Multiple linear regression
% STEP 5
top_gene_num = 3;
[mlr_rec_low, mlr_rec_high] = omfba_multiple_lr( train_phen_low, train_geno_low, train_phen_high, train_geno_high, top_gene_num, rand_test_num );
%% Weighting factor calculation
% STEP 6
[prediction_low, prediction_high] = omfba_wei_cal( val_phen_low, val_phen_high, val_geno_low, val_geno_high, train_phen_low, train_phen_high, mlr_rec_low, mlr_rec_high, rand_test_num, top_gene_num);
%% Phenotype prediction
% STEP 7
[prediction_low,prediction_high] = omfba_phenotype_cal(prediction_low, prediction_high, rand_test_num);
%% Compare the prediction and the observation
% STEP 8.1
[comparison_low, comparison_high] = univ_comparison(val_phen_low, prediction_low, val_phen_high, prediction_high,rand_test_num);
%% Match analysis (Calculate the proportion of matched predictions)
% STEP 8.2
match_thr = 0.05;
[match_low, match_high ] = univ_match_ana( comparison_low, comparison_high, rand_test_num, match_thr);
%% Top gene analysis
top_num = 10; % Top gene number used for analysis
[top_gene_low, top_gene_high] = univ_top_gene_analysis(top_num, train_phen_low, train_phen_high, rand_test_num , geno_low, geno_high );
%% Original data output (Extract the original data from the smoothed data)
% STEP 8.3
[test_rec, origin, origin_low, origin_high,output, origin_record_low, origin_record_high] = univ_origin_data_out(t_low, tt_low, t_high, tt_high,comparison_low,comparison_high, comb);
%% Key flux ratio analysis (Correlate key flux ratios with the weighting factors and ethanol yields)
[keyratio_all, all_in] = omfba_ALLkeyfluxratio(fba_record);
%% Key ratio of the fold change of gene expression level 
[genor_low,genor_high,phen_low,phen_high] = omfba_keygenoratio(geno_low,geno_high,fba_record,phen_low,phen_high, keyratio_all);
