# Supplementary material for: OM-FBA: Integrate Transcriptomics Data with Flux Balance Analysis to Decipher the Cell Metabolism
Source: PLoS One. 2016 Apr 21;11(4):e0154188. doi: 10.1371/journal.pone.0154188 (PMC4839607; doi:10.1371/journal.pone.0154188)
Supplement: S1 Dataset — (ZIP) [file pone.0154188.s001.zip › S1_Dataset/omfba_weight_screen.m]

function [ fba_record ] = omfba_weight_screen(step_length, wei_boundaries, wei_scalor)
% This function is designed to calculate all the ethanol yields with weighting factor grid (Greedy algorithm)
% Designed by Weihua Guo, gweihua2@vt.edu, last revised 09/24/2015

% Input instruction

% Output instruction

global num_S_row num_S_col S lb_fba ub_fba

S=xlsread('Input_S_cerevisiae.xlsx','S Matrix'); %Stoichiometric Matrix
lb_fba=xlsread('Input_S_cerevisiae_boundaries.xlsx','lb'); %lower bound input
ub_fba=xlsread('Input_S_cerevisiae_boundaries.xlsx','ub'); %upper bound input
[num_S_row, num_S_col]=size(S); % num_S_row: # of metabolites; num_S_col: # of reactions

display('Preparation for weighting factor search is finished.');

%Intialize the objective weighting factors
%step_length=1;
wei=wei_boundaries(1):(1/step_length):wei_boundaries(2); % Generate the weighting factor grid
wei_length=length(wei); % # of weighting factors required to test

%wei_scalor=1e-2;
wei_base=wei_scalor.*eye(num_S_col); % Initialize the quadratical part
%wei_base(420,:)=0;
obj_wei.f=zeros(num_S_col,1); % Initialize the linear part

% Counter for unconverged results
error_count=1;

for i_wei=1:1:wei_length
    %Generate objective functions
    obj_wei.H=2*wei(i_wei)*wei_base; % Generate the quadratic part
    obj_wei.f(420)=-(1-obj_wei.H(1,1)); % Generate the linear part
    
    [y_eth_s, flux_dis, exitflag ,fval, output]= error_yield_etoh_qp_pure(obj_wei); % Standard FBA
    fba_record.y_etoh_sim_rec(i_wei)=y_eth_s; % record the simulated ethanol yield
    fba_record.flux_rec(:,i_wei)=flux_dis; % record the flux distribution
    fba_record.fval_rec(i_wei)=fval; % record the optimal value of objective function
    fba_record.biomass_rec(i_wei)=flux_dis(1266); % record the biomass production (growth rate)
    fba_record.obj_wei_rec(i_wei)=obj_wei.H(1,1); % record the weighting factor we used
    fba_record.exitflag(i_wei) = exitflag; % record the exitflags to test the unconverged results
    
    % If the result is not converged, then record this result
    if exitflag~=1
        warning('Unconverged results!!');
        fba_record.unconverge_rec(error_count,1)=exitflag;
        fba_record.unconverge_rec(error_count,2)=i_wei;
        fba_record.unconverge_rec(error_count,3)=obj_wei.H(1,1);
        
        error_count=error_count+1;
    end
    fprintf('Weighting factor %1.0f is calculated! \n', i_wei);
end
end
