# Supplementary material for: OM-FBA: Integrate Transcriptomics Data with Flux Balance Analysis to Decipher the Cell Metabolism
Source: PLoS One. 2016 Apr 21;11(4):e0154188. doi: 10.1371/journal.pone.0154188 (PMC4839607; doi:10.1371/journal.pone.0154188)
Supplement: S1 Dataset — (ZIP) [file pone.0154188.s001.zip › S1_Dataset/omfba_wei_cal.m]

function [prediction_low, prediction_high] = omfba_wei_cal( val_phen_low, val_phen_high, val_geno_low, val_geno_high, train_phen_low, train_phen_high, mlr_rec_low, mlr_rec_high, rand_test_num, top_gene_num)
%This function is designed for weighting factor prediction.
% Designed by Weihua Guo, gweihua2@vt.edu, lastest revised by 09/24/2015

% Input instructions:
% train_phen: outputs of correlation function
% validation_phen: outputs of correlation function
% top_gene_num: how many top genes would be used to prediction
% mlr_rec: output of mlr_rec
% validation_geno: the outputs of coverage analysis function

% Output instructions:
% wei: predicted weighting factors for each combination
% lgfc: the lgfc values used for the prediction from the validation
% datasets

%% For low concentration
for i_comb=1:1:rand_test_num
    predictor_num=length(val_phen_low(i_comb).obs); % How many data points we will use to do the regression
    lgfc_using=ones(predictor_num,top_gene_num+1); %Initialize the X for the regression
    % Predictors (X) are the lgfc values of top n genes from the validation datasets
    % Extract the gene markers and generate the predictor matrix from the validation datasets
    for i_gene=1:1:top_gene_num
        lgfc_using(:,i_gene)=(val_geno_low(i_comb).lgfc(train_phen_low(i_comb).corr_coeff_abssort_num(i_gene),:))';
    end
    
    %Calculate the weighting factors
    y=lgfc_using*mlr_rec_low(i_comb).b;
    
    %record the predicted weighting factors
    prediction_low(i_comb).pred_wei=y; % Record the simulated weighting facotrs
    prediction_low(i_comb).lgfc=lgfc_using; % Record the used lgFC from the vald
    prediction_low(i_comb).coeff=mlr_rec_low(i_comb).b; % Record used coefficients
    % Process monitoring
    fprintf('The predicted weighting factor for test %1.0f is calculated (low concentration).\n',i_comb);
end

%% For high concentration
for i_comb=1:1:rand_test_num
    predictor_num=length(val_phen_high(i_comb).obs); % How many data points we will use to do the regression
    lgfc_using=ones(predictor_num,top_gene_num+1); %Initialize the X for the regression
    % Predictors (X) are the lgfc values of top n genes from the validation datasets
    % Extract the gene markers and generate the predictor matrix from the validation datasets
    for i_gene=1:1:top_gene_num
        lgfc_using(:,i_gene)=(val_geno_high(i_comb).lgfc(train_phen_high(i_comb).corr_coeff_abssort_num(i_gene),:))';
    end
    
    %Calculate the weighting factors
    y=lgfc_using*mlr_rec_high(i_comb).b;
    
    %record the predicted weighting factors
    prediction_high(i_comb).pred_wei=y; % Record the simulated weighting facotrs
    prediction_high(i_comb).lgfc=lgfc_using; % Record the used lgFC from the vald
    prediction_high(i_comb).coeff=mlr_rec_high(i_comb).b; % Record used coefficients
    % Process monitoring
    fprintf('The predicted weighting factor for test %1.0f is calculated (high concentration).\n',i_comb);
end

end
