# Supplementary material for: OM-FBA: Integrate Transcriptomics Data with Flux Balance Analysis to Decipher the Cell Metabolism
Source: PLoS One. 2016 Apr 21;11(4):e0154188. doi: 10.1371/journal.pone.0154188 (PMC4839607; doi:10.1371/journal.pone.0154188)
Supplement: S1 Dataset — (ZIP) [file pone.0154188.s001.zip › S1_Dataset/ReadMe.txt]

These are the scripts and input files for omFBA algorithm and big data approach.

omFBA_test.m is the main function of omFBA algorithm. The steps in Fig 2 are implemented by one or several scripts in this folder. Please read the comments in the omFBA_test.m.

BigData_test.m is the main function of big data approach. The steps in S1 Fig are implementd by one or several scripts in this folder. Please read the comments in the BigData_test.m.

Author: Weihua Guo, gweihua2@vt.edu, 12/07/2015
