# Supplementary material for: OM-FBA: Integrate Transcriptomics Data with Flux Balance Analysis to Decipher the Cell Metabolism
Source: PLoS One. 2016 Apr 21;11(4):e0154188. doi: 10.1371/journal.pone.0154188 (PMC4839607; doi:10.1371/journal.pone.0154188)
Supplement: S1 Dataset — (ZIP) [file pone.0154188.s001.zip › S1_Dataset/univ_cate_comb.m]

function [raw_comb,geno_low, geno_high, comb, val_phen_low, val_phen_high, train_phen_low, train_phen_high, val_geno_low, val_geno_high, train_geno_low, train_geno_high] = univ_cate_comb( geno_low, geno_high, phen_low, phen_high, cate_flag, rand_test_num, train_num )
% This function is designed to randomly select 500 data points as the training datasets, others as validation datasets
% Designed by Weihua Guo, gweihua2@vt.edu, latest revised by 09/17/2015

% Example: [raw_comb,geno_low, geno_high, comb, val_phen_low, val_phen_high, train_phen_low, train_phen_high, val_geno_low, val_geno_high, train_geno_low, train_geno_high] = univ_cate_comb( geno_low, geno_high, phen_low, phen_high, cate_flag, rand_test_num, train_num )

% Input instruction:
% geno_series       smoothed data for genotype data (Output of univ_data_smooth.m)
% phen_series       smoothed data for phenotype data (Output of univ_data_smooth.m)
% rand_test_num     # of tests you want to impletement
% cate_flag         Indicator for categorization: 0, Do not categorize. 1, Categorize
% train_num         how many data point you want to be used as training datasets

% Output instruction:
% geno_series.lgfc_cate         categorized lgFC based on fixed categorization criteria (if cate_flag == 1)
% raw_comb                      original random selection of training datasets without uniqueness checking
% comb                          unique random selection of training datasets (used for next several steps)
% V/T_G/P_L/H series            val: validation datasets; train: training datasets
%                               geno: genotype; phen: phenotype
%                               low: low concentration; high: high concentration
% V/T_G_L/H.lgfc                smoothed lgFC
% V/T_P_L/H.obs                 Smoothed ethanol yields

%% Categorization
[fc_row_low, fc_col_low]=size(geno_low.lgfc_fit);

if cate_flag ==1
    
    %For low concentration
    fprintf('Categorization for low concentration dataset is initializing.\n');
    
    geno_low.lgfc_cate = geno_low.lgfc_fit;
    for i_row=1:1:fc_row_low
        for i_col=1:1:fc_col_low
            %if lgfc is negetive, use ceil
            if geno_low.lgfc_fit(i_row, i_col)<0
                geno_low.lgfc_cate (i_row, i_col) = ceil(geno_low.lgfc_fit(i_row, i_col));
                %if lgfc is positive, use floor
            else if geno_low.lgfc_fit(i_row, i_col)>0
                    geno_low.lgfc_cate (i_row, i_col) = floor (geno_low.lgfc_fit(i_row, i_col));
                end
            end
        end
    end
    
    %For high concentration categorization
    fprintf('Categorization for high concentration dataset initializes.\n');
    [fc_row_low, fc_col_low]=size(geno_high.lgfc_fit);
    geno_high.lgfc_cate = geno_high.lgfc_fit;
    for i_row=1:1:fc_row_low
        for i_col=1:1:fc_col_low
            %if lgfc is negetive, use ceil
            if geno_high.lgfc_fit(i_row, i_col)<0
                geno_high.lgfc_cate (i_row, i_col) = ceil(geno_high.lgfc_fit(i_row, i_col));
                %if lgfc is positive, use floor
            else if geno_high.lgfc_fit(i_row, i_col)>0
                    geno_high.lgfc_cate (i_row, i_col) = floor (geno_high.lgfc_fit(i_row, i_col));
                end
            end
        end
    end
    
else
    fprintf('Origin genotype data will be used for further calculation!\n');
end

%% Combination generation

[fc_row_low, fc_col_low]=size(geno_low.lgfc_fit); % size of the lgFC matrix

% Select the datapoints for training datasets for each test
for i_comb = 1:1:rand_test_num
    if mod (i_comb, 500) ==0
        fprintf('Generating the %3.0fth combination.\n',i_comb/500);
    end
    raw_comb(i_comb,:)= unique(randperm(fc_col_low, train_num)); % Generate the random number for training datasets
end

% Test the uniqueness of the training datasets: avoid two tests using the same training datasets
comb = unique (raw_comb,'rows'); % Generate the unique test number matrix

if length (comb) ~= floor(fc_col_low/2)
    warning ('Repeated combination has been generated!!!');
    pause;
end


% Generate Training and Validation genotype data structures for both low and high concentration
for i_comb=1:1:rand_test_num
    fprintf('Generate the training and validation datasets for test %1.0f.\n',i_comb);
    % Initialize the validation data structure
    % If required categorization, using categoried data
    if cate_flag ==1
        val_geno_low(i_comb).lgfc=geno_low.lgfc_cate;
        val_geno_high(i_comb).lgfc=geno_high.lgfc_cate;
    end
    
    val_geno_low(i_comb).lgfc=geno_low.lgfc_fit;
    val_geno_high(i_comb).lgfc=geno_high.lgfc_fit;
    
    % Generate the Training datasets
    % If required categorization, using categoried data
    if cate_flag ==1
        for i_fc=1:1:train_num
            train_geno_low(i_comb).lgfc(:,i_fc)=geno_low.lgfc_cate(:,comb(i_comb,i_fc));
            train_geno_high(i_comb).lgfc(:,i_fc)=geno_high.lgfc_cate(:,comb(i_comb,i_fc));
        end
    end
    
    for i_fc=1:1:train_num
        train_geno_low(i_comb).lgfc(:,i_fc)=geno_low.lgfc_fit(:,comb(i_comb,i_fc));
        train_geno_high(i_comb).lgfc(:,i_fc)=geno_high.lgfc_fit(:,comb(i_comb,i_fc));
    end
    
    % Generate validation datasets
    val_del=comb(i_comb,:); % Column number to delete for validation data
    val_geno_low(i_comb).lgfc(:,val_del)=[]; % Delete!
    val_geno_high(i_comb).lgfc(:,val_del)=[]; % Delete!
end

% Generate Training and Validation phenotype data structures for both low and high concentration
for i_comb=1:1:rand_test_num
    
    % Generate the Training datasets
    train_phen_low(i_comb).obs=phen_low.yield(comb(i_comb,:));
    train_phen_high(i_comb).obs=phen_high.yield(comb(i_comb,:));
    
    % Initialize the validation data structure
    val_phen_low(i_comb).obs=phen_low.yield;
    val_phen_low(i_comb).obs(:,comb(i_comb,:))=[];
    
    % Generate validation datasets
    val_phen_high(i_comb).obs=phen_high.yield;
    val_phen_high(i_comb).obs(:,comb(i_comb,:))=[];
end

end
