# Supplementary material for: OM-FBA: Integrate Transcriptomics Data with Flux Balance Analysis to Decipher the Cell Metabolism
Source: PLoS One. 2016 Apr 21;11(4):e0154188. doi: 10.1371/journal.pone.0154188 (PMC4839607; doi:10.1371/journal.pone.0154188)
Supplement: S1 Dataset — (ZIP) [file pone.0154188.s001.zip › S1_Dataset/univ_comparison.m]

function [comparison_low, comparison_high] = univ_comparison(val_phen_low, prediction_low, val_phen_high, prediction_high,rand_test_num)
% This function is designed for the comparison of the predicted and
% observed phenotype and calculated corresponded relative errors
% Designed by Weihua Guo, gweihua2@vt.edu, lastest revised by 09/19/2015

%Input instruction
% V/T_G/P_L/H series        output of dir_correl_coeff.m
% prediction_l/h            output of dir_phen_cal.m
% rand_test_num             # of tests you want to impletement


% Output instructions
% comparison_l/h.pred       Backup of predicted phenotype
% comparison_l/h.obs        Backup of observed phenotype
% comparison_l/h.r2         R^2
% comparison_l/h.rerrors    Relative error
% comparison_l/h.rerrors_sort   Ranked relative error


%% For low concentration
for i_comb=1:1:rand_test_num
    
    % Initialize the observed phenotype vector
    sample_num=length(val_phen_low(i_comb).obs);
    X=ones(sample_num,2); 
    X(:,1)=(val_phen_low(i_comb).obs)'; %Input observed phenotypes
    val_phen_low(i_comb).obs=(val_phen_low(i_comb).obs)';
    %Input predicted phenotypes
    % prediction_low(i_comb).yield_etoh = (prediction_low(i_comb).yield_etoh)';
    Y= prediction_low(i_comb).yield_etoh; 
    
    % Calculate the R^2
    [b,bint,r,rint,stats] = regress(Y,X);
    
    % Record the regression results
    comparison_low(i_comb).pred=Y; % Backup of predicted phenotype
    comparison_low(i_comb).obs=X(:,1); % Backup of observed phenotype
    comparison_low(i_comb).r2=stats(1); %R^2
    
    % Calculate relative errors
    for i_wei=1:1:sample_num
        rerrors(i_wei)=(Y(i_wei)-X(i_wei,1))/X(i_wei,1);
    end
    
    % Rank the relative errors
    [rerrors_sort, rerrors_sort_num]=sort(abs(rerrors),'descend');
    % Y_sort=Y(rerrors_sort_num);
    % X_sort=X(rerrors_sort_num,:);
    
    % Record the relative errors
    comparison_low(i_comb).rerrors=rerrors;
    comparison_low(i_comb).rerrors_sort=rerrors_sort;
end

%% For high concentration
for i_comb=1:1:rand_test_num
    
    % Initialize the observed phenotype vector
    sample_num=length(val_phen_high(i_comb).obs);
    X=ones(sample_num,2); 
    X(:,1)=(val_phen_high(i_comb).obs)'; %Input observed phenotypes
    val_phen_high(i_comb).obs=(val_phen_high(i_comb).obs)';
    
    %Input predicted phenotypes
    % prediction_high(i_comb).yield_etoh = (prediction_high(i_comb).yield_etoh)';
    Y= prediction_high(i_comb).yield_etoh; 
    
    % Calculate the R^2
    [b,bint,r,rint,stats] = regress(Y,X);
    
    % Record the regression results
    comparison_high(i_comb).pred=Y; % Backup of predicted phenotype
    comparison_high(i_comb).obs=X(:,1); % Backup of observed phenotype
    comparison_high(i_comb).r2=stats(1); %R^2
    
    % Calculate relative errors
    for i_wei=1:1:sample_num
        rerrors(i_wei)=(Y(i_wei)-X(i_wei,1))/X(i_wei,1);
    end
    
    % Rank the relative errors
    [rerrors_sort, rerrors_sort_num]=sort(abs(rerrors),'descend');
    % Y_sort=Y(rerrors_sort_num);
    % X_sort=X(rerrors_sort_num,:);
    
    % Record the relative errors
    comparison_high(i_comb).rerrors=rerrors;
    comparison_high(i_comb).rerrors_sort=rerrors_sort;
end

end
