# Supplementary material for: OM-FBA: Integrate Transcriptomics Data with Flux Balance Analysis to Decipher the Cell Metabolism
Source: PLoS One. 2016 Apr 21;11(4):e0154188. doi: 10.1371/journal.pone.0154188 (PMC4839607; doi:10.1371/journal.pone.0154188)
Supplement: S1 Dataset — (ZIP) [file pone.0154188.s001.zip › S1_Dataset/univ_data_smooth.m]

function [ geno_low, geno_high, phen_low, phen_high,tt_low, tt_high ] = univ_data_smooth( input_file, point_nrb, p_thr, t_low, t_high, nan_tol,rmv_num)
%This script is design to smooth the data both for the phenotype and genotype
%Using the cubic smoothing spline function in matlab

% Using example
% [ geno_low, geno_high, phen_low, phen_high,tt_low, tt_high ] = univ_data_smooth( input_file, point_nrb, p_thr, t_low, t_high, nan_tol,rmv_num)

% Input instruction
% input_file        input excel file name
% point_nrb         how many data points do you need for the further anaylsis
% p_thr             p-value threshold for the p-value analysis, when the p-value is larger than this threshold, the corresponded lgFC would be NaN which will be ignored in the data smoothing.
% t_low/t_high      time courses for low/high concentration conditions
% nan_tol           The minimum for non NaN values for the genotype, if the gene lgfc value has less than nan_tol non NaN values, this gene will be deleted.
% rmv_num           Number of the removed original datapoints

% Output instruction
% geno series.values        origin input for all the values (p-value and lgFC) from excel files
% geno series.text          origin input for all the non-values (gene name) from excel files
% geno series.all_in        origin input for everything from excel files
% geno series.p_values      p-values
% geno series.lgfc          lg Fold change
% geno series.lgfc_fit      smoothed data for further analysis
% phen series.obs           origin observed phenotype data
% phen series.yield         smoothed phenotype data.
% phen series.origin_pos	the positions of original data points inside the smoothed data.
% tt_low/tt_high            smoothed time courses

%Weihua Guo, gweihua2@vt.edu, 09/16/2015

% p_thr = 0.95; %p-value threshold
% input_file ='Small_Genotype_Input_07162015_WG.xlsx'; %Genotype input file name
% point_nrb = 1000; %How many data points we need for the further analysis
% t_low = [6 8 10 15 20 30 45 90]; %time course
% t_high = [3 5 7 10 15 20 30 45];


%% Low glucose concentration
%t_low = [6	8	10	15	20	30	45	90]; %time course
[geno_low.values, geno_low.text, geno_low.all] = xlsread (input_file,'Low'); %input all the data (p-value and lgFC)
display('Input for low glucose concentration is finished.');

% Remove raw data points

[raw_val_row,raw_val_col]=size(geno_low.values);

%rmv_num = 0;
% If rmv_num = 0, skip these codes
if rmv_num == 0
else
    rmv = 2*(1:1:rmv_num);
    t_low (rmv)=[];
    rmv_all = zeros(raw_val_col,1);
    rmv_all(2*rmv)=1;
    rmv_all(2*rmv-1)=1;
    rmv_pos = find(rmv_all);
    geno_low.values(:,rmv_pos)=[];
end

[raw_val_row,raw_val_col]=size(geno_low.values);

%build p_values matrice
p_col=raw_val_col/2; %columns # of p_values
geno_low.p_values=zeros(raw_val_row,p_col); %Initialize p_values matrix
geno_low.lgfc_values=zeros(raw_val_row,p_col); %Initialize lgFC matrix

for i_pcol=1:1:p_col
    geno_low.p_values(:,i_pcol)=geno_low.values(:,(2*i_pcol-1)); %build p_values matrix
    geno_low.lgfc_values(:,i_pcol)=geno_low.values(:,(2*i_pcol)); %build lgFC matrix
    
    %p-value filter
    % If the p-value is larger than the p_thr, then the corresponded lgFC
    % will be set as NaN
    for i_prow = 1:1:raw_val_row
        if geno_low.p_values(i_prow,i_pcol) > p_thr
            geno_low.lgfc_values(i_prow,i_pcol)=NaN;
        end
    end
end


%Test how many lgFC is NaN.
i=1;

for i_prow =1:1:raw_val_row
    
    % Number of non NaN value for each gene
    non_nan_num = length (find (~isnan (geno_low.lgfc_values(i_prow,:))));
    
    % Record the nan number
    geno_low.nan_num(i_prow,1) = raw_val_col/2 - non_nan_num;
    
    % If there are less than 2 non-NaN lgFCs, the gene would be deleted.
    if non_nan_num < nan_tol
        geno_low.del_gene_num(i)=i_prow; % Record the deleted gene number
        i=i+1;
    end
end

if i==1
    fprintf('No gene has been deleted!')
else
    
    %Delete the unavailable genes
    geno_low.lgfc_values(geno_low.del_gene_num,:)=[];
    geno_low.text(geno_low.del_gene_num+1,:)=[];
end

%Set up the linear space for cubic spline interpolation
tt_low = linspace(t_low(1),t_low(p_col),point_nrb+1);

[val_row,val_col]=size(geno_low.lgfc_values); % Obtain the new size of genotype data

% smooth the data using the cubic smoothing spline
for i_row = 1:1:val_row
    geno_low.gene_name(i_row)=geno_low.text(i_row+1);
    geno_low.lgfc_fit(i_row,:)=csaps((t_low)',(geno_low.lgfc_values(i_row,:))',1.00,tt_low);
end

%For test: random choose any gene for the data smooth and output the
%smoothed curve and origin data points
geno_low.figure_num = randi([1 val_row],1,1);
% Draw the smoothed curve
figure;
plot (tt_low, geno_low.lgfc_fit(geno_low.figure_num,:),'k-',t_low,geno_low.lgfc_values(geno_low.figure_num,:),'o');
xlabel('Time (min)');
ylabel('Genotype (lgFC)');
title('Low glucose concentration');
% Draw the original data points
hold on;
plot (t_low, geno_low.lgfc_values(geno_low.figure_num,:),'o');

%Smooth the phenotype data for low concentration condition
phen_low.obs=xlsread('Input_Phenotype.xlsx','Low');
% Remove the orginal data points (If rmv_num = 0, skip)
if rmv_num == 0
else
    phen_low.obs(rmv)=[];
end
% smooth the data using the cubic smoothing spline
phen_low.yield=csaps((t_low)',(phen_low.obs)',1.00,tt_low);

% Find the postions of original data
phen_low.origin_pos =dsearchn(tt_low',t_low');

% Histogram
hist_edge = 0:1:9;
[geno_low.hist, geno_low.hist_edge] = histcounts (geno_low.nan_num,hist_edge);


% Draw the figures
figure;
plot (tt_low, phen_low.yield,'b-',t_low,phen_low.obs,'ro');
xlabel('Time (min)');
ylabel('Phenotype (Ethanol Yield)');
title('Low glucose concentration');

%% High glucose concentration
%t_high = [6	8	10	15	20	30	45	90]; %time course
[geno_high.values, geno_high.text, geno_high.all] = xlsread (input_file,'High'); %input all the data (p-value and lgFC)
display('Input for high glucose concentration is finished.');

% Remove raw data points

[raw_val_row,raw_val_col]=size(geno_high.values);

%rmv_num = 0;
% If rmv_num = 0, skip these codes
if rmv_num == 0
else
    rmv = 2*(1:1:rmv_num);
    t_high (rmv)=[];
    rmv_all = zeros(raw_val_col,1);
    rmv_all(2*rmv)=1;
    rmv_all(2*rmv-1)=1;
    rmv_pos = find(rmv_all);
    geno_high.values(:,rmv_pos)=[];
end

[raw_val_row,raw_val_col]=size(geno_high.values);

%build p_values matrice
p_col=raw_val_col/2; %columns # of p_values
geno_high.p_values=zeros(raw_val_row,p_col); %Initialize p_values matrix
geno_high.lgfc_values=zeros(raw_val_row,p_col); %Initialize lgFC matrix

for i_pcol=1:1:p_col
    geno_high.p_values(:,i_pcol)=geno_high.values(:,(2*i_pcol-1)); %build p_values matrix
    geno_high.lgfc_values(:,i_pcol)=geno_high.values(:,(2*i_pcol)); %build lgFC matrix
    
    %p-value filter
    % If the p-value is larger than the p_thr, then the corresponded lgFC
    % will be set as NaN
    for i_prow = 1:1:raw_val_row
        if geno_high.p_values(i_prow,i_pcol) > p_thr
            geno_high.lgfc_values(i_prow,i_pcol)=NaN;
        end
    end
end


%Test how many lgFC is NaN.
i=1;

for i_prow =1:1:raw_val_row
    
    % Number of non NaN value for each gene
    non_nan_num = length (find (~isnan (geno_high.lgfc_values(i_prow,:))));
    
    % Record the nan number
    geno_high.nan_num(i_prow,1) = raw_val_col/2 - non_nan_num;
    
    % If there are less than 2 non-NaN lgFCs, the gene would be deleted.
    if non_nan_num < nan_tol
        geno_high.del_gene_num(i)=i_prow; % Record the deleted gene number
        i=i+1;
    end
end

if i==1
    fprintf('No gene has been deleted!')
else
    
    %Delete the unavailable genes
    geno_high.lgfc_values(geno_high.del_gene_num,:)=[];
    geno_high.text(geno_high.del_gene_num+1,:)=[];
end

%Set up the linear space for cubic spline interpolation
tt_high = linspace(t_high(1),t_high(p_col),point_nrb+1);

[val_row,val_col]=size(geno_high.lgfc_values); % Obtain the new size of genotype data

% smooth the data using the cubic smoothing spline
for i_row = 1:1:val_row
    geno_high.gene_name(i_row)=geno_high.text(i_row+1);
    geno_high.lgfc_fit(i_row,:)=csaps((t_high)',(geno_high.lgfc_values(i_row,:))',1.00,tt_high);
end

%For test: random choose any gene for the data smooth and output the
%smoothed curve and origin data points
geno_high.figure_num = randi([1 val_row],1,1);
% Draw the smoothed curve
figure;
plot (tt_high, geno_high.lgfc_fit(geno_high.figure_num,:),'k-',t_high,geno_high.lgfc_values(geno_high.figure_num,:),'o');
xlabel('Time (min)');
ylabel('Genotype (lgFC)');
title('High glucose concentration');
% Draw the original data points
hold on;
plot (t_high, geno_high.lgfc_values(geno_high.figure_num,:),'o');

%Smooth the phenotype data for high concentration condition
phen_high.obs=xlsread('Input_Phenotype.xlsx','High');
% Remove the orginal data points (If rmv_num = 0, skip)
if rmv_num == 0
else
    phen_high.obs(rmv)=[];
end
% smooth the data using the cubic smoothing spline
phen_high.yield=csaps((t_high)',(phen_high.obs)',1.00,tt_high);

% Find the postions of original data
phen_high.origin_pos =dsearchn(tt_high',t_high');

% Histogram
hist_edge = 0:1:9;
[geno_high.hist, geno_high.hist_edge] = histcounts (geno_high.nan_num,hist_edge);

% Draw the figures
figure;
plot (tt_high, phen_high.yield,'b-',t_high,phen_high.obs,'ro');
xlabel('Time (min)');
ylabel('Phenotype (Ethanol Yield)');
title('High glucose concentration');

end
