# Supplementary material for: OM-FBA: Integrate Transcriptomics Data with Flux Balance Analysis to Decipher the Cell Metabolism
Source: PLoS One. 2016 Apr 21;11(4):e0154188. doi: 10.1371/journal.pone.0154188 (PMC4839607; doi:10.1371/journal.pone.0154188)
Supplement: S1 Dataset — (ZIP) [file pone.0154188.s001.zip › S1_Dataset/univ_match_ana.m]

function [match_low, match_high ] = univ_match_ana( comparison_low, comparison_high, rand_test_num, match_thr)
% This function is designed for analysis the final results and output the
% figures (match percentage vs #test)
% Designed by Weihua Guo, gweihua2@vt.edu, lastest revised by 09/19/2015

%Input instruction
% comparison series         output of uni_comparison.m
% match_thr                 threshold for matched percentage
% rand_test_num             # of tests you want to impletement

%Output instruction
% match_l/h.rerrors         relative errors
% match_l/h.r2              R^2
% match_l/h.pos             the position of matched data points
% match_l/h.match_num       # of the samples whose relative error is smaller than the threshold
% match_l/h.match_num_per   persentage of # of the samples whose relative error is smaller than the threshold

%% For low concentration

sample_num = length(comparison_low(1).pred);

% Summarize all the useful results
for i_comb = 1:1:rand_test_num
    % Relative errors
    match_low(i_comb).rerrors = comparison_low(i_comb).rerrors;
    % R^2
    match_low(i_comb).r2 = comparison_low(i_comb).r2;
    % Find the positions of the samples whose relative error is smaller than the threshold
    match_low(i_comb).pos=find(abs(comparison_low(i_comb).rerrors)<=match_thr);
    % # of the samples whose relative error is smaller than the threshold
    match_low(i_comb).match_num = length(find(abs(comparison_low (i_comb).rerrors)<=match_thr));
    % persentage of # of the samples whose relative error is smaller than the threshold
    match_low(i_comb).match_num_per = (length(find(abs(comparison_low (i_comb).rerrors)<=match_thr))/sample_num*100);
    % persentage of # of the samples whose relative error is smaller than
    % the threshold (for figure draw)
    match_num_per (i_comb,1) = length(find(abs(comparison_low (i_comb).rerrors)<=match_thr))/sample_num*100;
    
    r2_low(i_comb)=comparison_low(i_comb).r2;
end
[match_num_rank_low, match_num_rank_num]=sort (match_num_per,'descend');
%% For high concentration

sample_num = length(comparison_high(1).pred);
% Summarize all the useful results

for i_comb = 1:1:rand_test_num
    % Relative errors
    match_high(i_comb).rerrors = comparison_high(i_comb).rerrors;
    % R^2
    match_high(i_comb).r2 = comparison_high(i_comb).r2;
    % Find the positions of the samples whose relative error is smaller than the threshold
    match_high(i_comb).pos=find(abs(comparison_high(i_comb).rerrors)<=match_thr);
    % # of the samples whose relative error is smaller than the threshold
    match_high(i_comb).match_num = length(find(abs(comparison_high (i_comb).rerrors)<=match_thr));
    % persentage of # of the samples whose relative error is smaller than the threshold
    match_high(i_comb).match_num_per = (length(find(abs(comparison_high (i_comb).rerrors)<=match_thr))/sample_num*100);
    % persentage of # of the samples whose relative error is smaller than
    % the threshold (for figure draw)
    match_num_per (i_comb,1) = length(find(abs(comparison_high (i_comb).rerrors)<=match_thr))/sample_num*100;
    
    r2_high(i_comb)=comparison_high(i_comb).r2;
end


[match_num_rank_high, match_num_rank_num]=sort (match_num_per,'descend');


%% Figure print match part
figure;
plot (1:rand_test_num,match_num_rank_low, 'bo',1:rand_test_num,match_num_rank_high, 'ro');
legend('Low concentration','High concentration');
xlabel('# Test');
ylabel('Match(%)');
end
