# Supplementary material for: OM-FBA: Integrate Transcriptomics Data with Flux Balance Analysis to Decipher the Cell Metabolism
Source: PLoS One. 2016 Apr 21;11(4):e0154188. doi: 10.1371/journal.pone.0154188 (PMC4839607; doi:10.1371/journal.pone.0154188)
Supplement: S1 Dataset — (ZIP) [file pone.0154188.s001.zip › S1_Dataset/univ_origin_data_out.m]

function [test_rec, origin, origin_low, origin_high,output, origin_record_low, origin_record_high] = univ_origin_data_out(t_low, tt_low, t_high, tt_high,comparison_low,comparison_high, comb)
% This function is designed to extract all the original datapoints
% Designed by Weihua Guo, gweihua2@vt.edu, lastest revised by 09/20/2015

% Input instruction
% t_l/h             Original time courses
% tt_l/h            smoothed time courses
% comparison_l/h    outputs of univ_comparison.m

% Output instruction
% test_rec.train/valid      All the test combination number for training/validation datasets
% origin_l/h.org_pos        The positions of all the original data in each tests
% origin_l/h.pred/obs       All the orginal observed and corresponded predicted data from each test
% origin.low_position       The position of the original time points in the smoothed the datasets for low concentration conditions
% origin.high_position      The position of the original time points in the smoothed the datasets for high concentration conditions
% output.obs_origin_l/h     All the orginal observed ethanol yields from each test
% output.pred_origin_l/h    All the corresponding predicted ethanol yields from each test
% output.obs_unique_low     The recovered eight original datapoints
% output.final_l/h          First column: original phenotype data, Second column: mean of predicted phenotype, Third colum: standard deviation

%% Low concentration
% Find position of the original time points
origin.low_position = dsearchn (tt_low',t_low');

% Generate all the test combination number for both training and validation
% datasets
for i_test =1:1:length (comparison_low)
    test_rec(i_test).train = comb(i_test,:);
    test_rec(i_test).valid = 1:1:length(tt_low);
    test_rec(i_test).valid(test_rec(i_test).train)=[];
end

% Extract all the original data for each test
for i_test =1:1:length (comparison_low)
    i=1; % Counter for origin_low
    for i_org = 1:1:length(origin.low_position)
        for i_val = 1:1:length(test_rec(i_test).valid)
            % Record the positions of all the original data in each tests
            if origin.low_position(i_org) == test_rec(i_test).valid(i_val)
                origin_low(i_test).org_pos(i)=i_val;
                i=i+1;
            end
        end
    end
    
    %If test n has no original data in the validation datasets, skip it.
    if i ~= 1
        % Extract all the orginal data for each tests
        origin_low(i_test).pred = comparison_low(i_test).pred(origin_low(i_test).org_pos);
        origin_low(i_test).obs = comparison_low(i_test).obs(origin_low(i_test).org_pos);
    end
    
end


%Generate the output vector for the ploting
i_test = 1;
i = 1;
while i_test <= length (comparison_low)
    origin_num = length(origin_low(i_test).obs);
    
    % Generate one column with all the values
    for i_org = 1:1:origin_num
        output.obs_origin_low (i,1) = origin_low(i_test).obs(i_org); % Column for observed data
        output.pred_origin_low (i,1) = origin_low(i_test).pred(i_org); % Column for predicted data
        i=i+1;
    end
    i_test = i_test + 1;
end

% Calculate the mean and standard deviation of predicted phenotype for each original data point
[output.obs_unique_low, ia, ic] = unique(output.obs_origin_low); % Extract the unique original data points

for i_out = 1:1:max(ic)
    output.final_low(i_out,1) = output.obs_origin_low(ia(i_out)); % Fisrt column: the original observed phenotype
    % ourput.final_pos(i_out,:) = find(ic == i_out); % Find the positions of the predicted pheontype for each original datapoints i_out in 
    origin_record_low(i_out).pos_low = find(ic == i_out);
    output.final_low(i_out,2) = mean(output.pred_origin_low(origin_record_low(i_out).pos_low)); % Calculate the means of the predicted phenotype for each original datapoint
    output.final_low(i_out,3) = std(output.pred_origin_low(origin_record_low(i_out).pos_low)); % Calculate the standard deviations of the predicted phenotype for each original datapoint
end

display('All the original datapoints for low concentration datasets are output.')
%% high concentration
% Find position of the original time points
origin.high_position = dsearchn (tt_high',t_high');

% Generate all the test combination number for both training and validation
% datasets
for i_test =1:1:length (comparison_high)
    test_rec(i_test).train = comb(i_test,:);
    test_rec(i_test).valid = 1:1:length(tt_high);
    test_rec(i_test).valid(test_rec(i_test).train)=[];
end

% Extract all the original data for each test
for i_test =1:1:length (comparison_high)
    i=1; % Counter for origin_high
    for i_org = 1:1:length(origin.high_position)
        for i_val = 1:1:length(test_rec(i_test).valid)
            % Record the positions of all the original data in each tests
            if origin.high_position(i_org) == test_rec(i_test).valid(i_val)
                origin_high(i_test).org_pos(i)=i_val;
                i=i+1;
            end
        end
    end
    
    %If test n has no original data in the validation datasets, skip it.
    if i ~= 1
        % Extract all the orginal data for each tests
        origin_high(i_test).pred = comparison_high(i_test).pred(origin_high(i_test).org_pos);
        origin_high(i_test).obs = comparison_high(i_test).obs(origin_high(i_test).org_pos);
    end
    
end


%Generate the output vector for the ploting
i_test = 1;
i = 1;
while i_test <= length (comparison_high)
    origin_num = length(origin_high(i_test).obs);
    
    % Generate one column with all the values
    for i_org = 1:1:origin_num
        output.obs_origin_high (i,1) = origin_high(i_test).obs(i_org); % Column for observed data
        output.pred_origin_high (i,1) = origin_high(i_test).pred(i_org); % Column for predicted data
        i=i+1;
    end
    i_test = i_test + 1;
end

% Calculate the mean and standard deviation of predicted phenotype for each original data point
[output.obs_unique_high, ia, ic] = unique(output.obs_origin_high); % Extract the unique original data points

for i_out = 1:1:max(ic)
    output.final_high(i_out,1) = output.obs_origin_high(ia(i_out)); % Fisrt column: the original observed phenotype
    % ourput.final_pos(i_out,:) = find(ic == i_out); % Find the positions of the predicted pheontype for each original datapoints i_out in 
    origin_record_high(i_out).pos_high = find(ic == i_out);
    output.final_high(i_out,2) = mean(output.pred_origin_high(origin_record_high(i_out).pos_high)); % Calculate the means of the predicted phenotype for each original datapoint
    output.final_high(i_out,3) = std(output.pred_origin_high(origin_record_high(i_out).pos_high)); % Calculate the standard deviations of the predicted phenotype for each original datapoint
end

display('All the original datapoints for high concentration datasets are output.')
%% Output

%output = 'original_data_output_08062015_big.xlsx';
% xlswrite (output, obs_origin_low,1,'B2');
% xlswrite (output, pred_origin_low,1,'C2');
%
% xlswrite (output, obs_origin_high,2,'B2');
% xlswrite (output, pred_origin_high,2,'C2');

end
