# Supplementary material for: OM-FBA: Integrate Transcriptomics Data with Flux Balance Analysis to Decipher the Cell Metabolism
Source: PLoS One. 2016 Apr 21;11(4):e0154188. doi: 10.1371/journal.pone.0154188 (PMC4839607; doi:10.1371/journal.pone.0154188)
Supplement: S1 Dataset — (ZIP) [file pone.0154188.s001.zip › S1_Dataset/univ_top_gene_analysis.m]

function [top_gene_low, top_gene_high] = univ_top_gene_analysis(top_num, train_phen_low, train_phen_high, rand_test_num, geno_low, geno_high )
% This function is designed for the top ten gene analysis
% Designed by Weihua Guo, gweihua2@vt.edu, lastest revised by 09/19/2015

%Input instruction
% train_phen_l/h            input for the top gene number and position
% geno_l/h                  input for gene name
% rand_test_num             # of tests you want to impletement
% top_num                   top n genes you want to analyze 

%Output instruction
% top_gene_l/h.raw_number           the order number of top n genes for each test
% top_gene_l/h.all                  the unique gene list for all the top n genes of all the tests
% top_gene_l/h.count                the occurence for each gene
% top_gene_l/h.count_rank           the ranked occurence for each gene
% top_gene_l/h.count_rank_num       the order number of ranked occurence for each gene
% top_gene_l/h.rank_num             the ranked gene number for top genes
% top_gene_l/h.rank_name            the ranked name of top genes
%% Low concentration
% top_num = 10;
% Output the order number of top n genes for each test
for i_comb = 1:1:rand_test_num
    top_gene_low.raw_number(i_comb,:)=train_phen_low(i_comb).corr_coeff_abssort_num(1:top_num);
end

% Obtain the unique gene list for all the top n genes of all the tests
[top_gene_low.all, ia, ic] = unique(top_gene_low.raw_number); %All the top gene numbers

% Count the occurence for each gene
for i_top = 1:1:length(ia)
    top_gene_low.count(i_top) = length (find (top_gene_low.raw_number == top_gene_low.all(i_top)));
end

% Rank the occurence for the top genes
[top_gene_low.count_rank, top_gene_low.count_num_rank] = sort (top_gene_low.count, 'descend');
% The ranked gene number for top genes
top_gene_low.rank_num = top_gene_low.all(top_gene_low.count_num_rank);
% The ranked name of top genes
top_gene_low.rank_name = geno_low.gene_name (top_gene_low.rank_num);

display('Top gene analysis for low concentration datasets is finished.');

%% high concentration
% top_num = 10;
% Output the order number of top n genes for each test
for i_comb = 1:1:rand_test_num
    top_gene_high.raw_number(i_comb,:)=train_phen_high(i_comb).corr_coeff_abssort_num(1:top_num);
end

% Obtain the unique gene list for all the top n genes of all the tests
[top_gene_high.all, ia, ic] = unique(top_gene_high.raw_number); %All the top gene numbers

% Count the occurence for each gene
for i_top = 1:1:length(ia)
    top_gene_high.count(i_top) = length (find (top_gene_high.raw_number == top_gene_high.all(i_top)));
end

% Rank the occurence for the top genes
[top_gene_high.count_rank, top_gene_high.count_num_rank] = sort (top_gene_high.count, 'descend');
% The ranked gene number for top genes
top_gene_high.rank_num = top_gene_high.all(top_gene_high.count_num_rank);
% The ranked name of top genes
top_gene_high.rank_name = geno_high.gene_name (top_gene_high.rank_num);

display('Top gene analysis for high concentration datasets is finished.');

end
