# Supplementary material for: OM-FBA: Integrate Transcriptomics Data with Flux Balance Analysis to Decipher the Cell Metabolism
Source: PLoS One. 2016 Apr 21;11(4):e0154188. doi: 10.1371/journal.pone.0154188 (PMC4839607; doi:10.1371/journal.pone.0154188)
Supplement: S1 Table — (XLSX) [file pone.0154188.s008.xlsx]

## Sheet: Sheet1
Algorithm	Condition	Systematic Name	Standard name	Frequency (%)	Name Description	Gene discription
BigData	Big gene pool High	YAL043C	PTA1	100	Pre-Trna Accumulation	Subunit of holo-CPF; holo-CPF is a multiprotein complex and functional homolog of mammalian CPSF, required for the cleavage and polyadenylation of mRNA and snoRNA 3' ends; involved in pre-tRNA processing; binds to the phosphorylated CTD of RNAPII
BigData	Big gene pool High	YGR081C	SLX9	100	Ribosome biogenesis protein SLX9	Protein required for pre-rRNA processing; associated with the 90S pre-ribosome and 43S small ribosomal subunit precursor; interacts with U3 snoRNA; deletion mutant has synthetic fitness defect with an sgs1 deletion mutant
BigData	Big gene pool High	YGR118W	RPS23A	100	Ribosomal Protein of the Small subunit	Ribosomal protein 28 (rp28) of the small (40S) ribosomal subunit; required for translational accuracy; homologous to mammalian ribosomal protein S23 and bacterial S12; RPS23A has a paralog, RPS23B, that arose from the whole genome duplication; deletion of both RPS23A and RPS23B is lethal
BigData	Big gene pool High	YLR385C	SWC7	100	SWr Complex	Protein of unknown function; component of the Swr1p complex that incorporates Htz1p into chromatin
BigData	Big gene pool High	YML125C	PHO84	100	PHOsphate metabolism	High-affinity inorganic phosphate (Pi) transporter; also low-affinity manganese transporter; regulated by Pho4p and Spt7p; mutation confers resistance to arsenate; exit from the ER during maturation requires Pho86p; cells overexpressing Pho84p accumulate heavy metals but do not develop symptoms of metal toxicity
BigData	Big gene pool High	YDL185W	VMA1	98	Vacuolar Membrane Atpase	Subunit A of the V1 peripheral membrane domain of V-ATPase; protein precursor undergoes self-catalyzed splicing to yield the extein Tfp1p and the intein Vde (PI-SceI), which is a site-specific endonuclease; the V1 peripheral membrane domain of the vacuolar H+-ATPase (V-ATPase) has eight subunits; involved in methionine restriction extension of chronological lifespan in an autophagy-dependent mann…
BigData	Big gene pool High	YLR282C	N/A	98	N/A	Dubious open reading frame; unlikely to encode a functional protein, based on available experimental and comparative sequence data; deletion mutation confers an increase in Ty1 transposition
BigData	Big gene pool High	YOR280C	FSH3	98	Family of Serine Hydrolases	Putative serine hydrolase; likely target of Cyc8p-Tup1p-Rfx1p transcriptional regulation; sequence is similar to S. cerevisiae Fsh1p and Fsh2p and the human candidate tumor suppressor OVCA2
BigData	Big gene pool High	YJR152W	DAL5	96	Degradation of Allantoin	Allantoate permease; ureidosuccinate permease; also transports dipeptides, though with lower affinity than for allantoate and ureidosuccinate; expression is constitutive but sensitive to nitrogen catabolite repression
omFBA	Big gene pool High	YBR002C	RER2	100	Retention in the Endoplasmic Reticulum	Forms the dehydrodolichyl diphosphate syntase (DDS) complex with NUS1; major enzyme of polyprenol synthesis in both the endoplasmic reticulum (ER) and in lipid droplets; participates in ER protein sorting
omFBA	Big gene pool High	YGR118W	RPS23A	100	Ribosomal Protein of the Small subunit	Ribosomal protein 28 (rp28) of the small (40S) ribosomal subunit; required for translational accuracy; homologous to mammalian ribosomal protein S23 and bacterial S12; RPS23A has a paralog, RPS23B, that arose from the whole genome duplication; deletion of both RPS23A and RPS23B is lethal
omFBA	Big gene pool High	YIL066C	RNR3	100	RiboNucleotide Reductase	Minor isoform of large subunit of ribonucleotide-diphosphate reductase; the RNR complex catalyzes rate-limiting step in dNTP synthesis, regulated by DNA replication and DNA damage checkpoint pathways via localization of small subunits; RNR3 has a paralog, RNR1, that arose from the whole genome duplication
omFBA	Big gene pool High	YKR045C	N/A	100	N/A	Putative protein of unknown function; epitope-tagged protein localizes to the cytoplasm
omFBA	Big gene pool High	YLR385C	SWC7	100	SWr Complex	Protein of unknown function; component of the Swr1p complex that incorporates Htz1p into chromatin
omFBA	Big gene pool High	YNL176C	TDA7	100	GALactose metabolism	Galactose permease; required for utilization of galactose; also able to transport glucose
omFBA	Big gene pool High	YPL276W	N/A	98	N/A	NAD(+)-dependent formate dehydrogenase; may protect cells from exogenous formate; YPL275W and YPL276W comprise a continuous open reading frame in some S. cerevisiae strains but not in the genomic reference strain S288C
omFBA	Big gene pool High	YGR081C	SLX9	94	Ribosome biogenesis protein SLX9	Protein required for pre-rRNA processing; associated with the 90S pre-ribosome and 43S small ribosomal subunit precursor; interacts with U3 snoRNA; deletion mutant has synthetic fitness defect with an sgs1 deletion mutant
omFBA	Big gene pool High	YAL043C	PTA1	88	Pre-Trna Accumulation	Subunit of holo-CPF; holo-CPF is a multiprotein complex and functional homolog of mammalian CPSF, required for the cleavage and polyadenylation of mRNA and snoRNA 3' ends; involved in pre-tRNA processing; binds to the phosphorylated CTD of RNAPII
BigData	Big gene pool Low	YBR105C	VID24	100	Vacuolar Import and Degradation	GID Complex regulatory subunit; binds GID Complex in response to glucose through interactions with complex member Vid28p; regulates fructose-1,6-bisphosphatase (FBPase) targeting to the vacuole; promotes proteasome-dependent catabolite degradation of FBPase; peripheral membrane protein located at Vid (vacuole import and degradation) vesicles
BigData	Big gene pool Low	YEL064C	AVT2	100	Amino acid Vacuolar Transport	Putative transporter; member of a family of seven S. cerevisiae genes (AVT1-7) related to vesicular GABA-glycine transporters
BigData	Big gene pool Low	YKL078W	DHR2	100	DEAH-box RNA helicase	Predominantly nucleolar DEAH-box ATP-dependent RNA helicase; required for 18S rRNA synthesis
BigData	Big gene pool Low	YKL149C	DBR1	100	DeBRanching	RNA lariat debranching enzyme; catalyzes debranching of lariat introns formed during pre-mRNA splicing; required for efficient Ty1 transposition; knockdown of human homolog Dbr1 rescues toxicity of RNA-binding proteins TDP-43 and FUS which are implicated in amyotrophic lateral sclerosis (ALS), suggests potential therapeutic target for ALS and related TDP-43 proteinopathies; human homolog DBR1 can…
BigData	Big gene pool Low	YLR063W	BMT6	100	Base Methyltransferase of Twenty five S rRNA 6	Methyltransferase required for m3U2843 methylation of the 25S rRNA; S-adenosylmethionine-dependent; green fluorescent protein (GFP)-fusion protein localizes to the cytoplasm; YLR063W is not an essential gene
BigData	Big gene pool Low	YMR198W	CIK1	100	Chromosome Instability and Karyogamy	Kinesin-associated protein; required for both karyogamy and mitotic spindle organization, interacts stably and specifically with Kar3p and may function to target this kinesin to a specific cellular role; locus encodes a long and short transcript with differing functions; CIK1 has a paralog, VIK1, that arose from the whole genome duplication
BigData	Big gene pool Low	YNL040W	N/A	100	N/A	Putative protein of unknown function; has strong similarity to alanyl-tRNA synthases from Eubacteria; null mutant displays decreased translation rate and increased readthrough of premature stop codons; green fluorescent protein (GFP)-fusion protein localizes to the cytoplasm; YNL040W is not an essential gene
BigData	Big gene pool Low	YML123C	PHO84	98	PHOsphate metabolism	High-affinity inorganic phosphate (Pi) transporter; also low-affinity manganese transporter; regulated by Pho4p and Spt7p; mutation confers resistance to arsenate; exit from the ER during maturation requires Pho86p; cells overexpressing Pho84p accumulate heavy metals but do not develop symptoms of metal toxicity
BigData	Big gene pool Low	YGL254W	FZF1	86	Five Zinc Fingers	Transcription factor involved in sulfite metabolism; sole identified regulatory target is SSU1; overexpression suppresses sulfite-sensitivity of many unrelated mutants due to hyperactivation of SSU1, contains five zinc fingers; protein abundance increases in response to DNA replication stress
omFBA	Big gene pool Low	YDR336W	MRX8	100	Mitochondrial organization of gene expression	Protein that associates with mitochondrial ribosome; sumoylated under stress conditions in a genome wide study; YDR336W is not an essential gene
omFBA	Big gene pool Low	YGR147C	NAT2	100	N-terminal AcetylTransferase	Protein of unknown function; has an apparent role in acetylation of N-terminal methionine residues
omFBA	Big gene pool Low	YJL162C	JJJ2	100	J-protein (Type III)	Protein of unknown function; contains a J-domain, which is a region with homology to the E. coli DnaJ protein
omFBA	Big gene pool Low	YKL211C	TRP3	100	TRyPtophan	Indole-3-glycerol-phosphate synthase; forms bifunctional hetero-oligomeric anthranilate synthase:indole-3-glycerol phosphate synthase enzyme complex with Trp2p
omFBA	Big gene pool Low	YML027W	YOX1	100	Yeast homeobOX	Homeobox transcriptional repressor; binds to Mcm1p and to early cell cycle boxes (ECBs) in the promoters of cell cycle-regulated genes expressed in M/G1 phase; expression is cell cycle-regulated; phosphorylated by Cdc28p; relocalizes from nucleus to cytoplasm upon DNA replication stress; YOX1 has a paralog, YHP1, that arose from the whole genome duplication
omFBA	Big gene pool Low	YML130C	ERO1	100	ER Oxidation or Endoplasmic Reticulum Oxidoreductin	Thiol oxidase required for oxidative protein folding in the ER; essential for maintaining proper redox balance in ER; feedback regulation of Ero1p occurs via reduction and oxidation of Ero1p regulatory bonds; reduced Pdi1p activates Ero1p by direct reduction of Ero1p regulatory bonds; depletion of thiol substrates and accumulation of oxidized Pdi1p results in inactivation of Ero1p by both Pdi1p-m…
omFBA	Big gene pool Low	YOR319W	HSH49	98	Human Sap Homolog	U2-snRNP associated splicing factor; similar to the mammalian splicing factor SAP49; proposed to function as a U2-snRNP assembly factor along with Hsh155p and binding partner Cus1p; contains two RNA recognition motifs (RRM)
omFBA	Big gene pool Low	YLR063W	BMT6	96	Base Methyltransferase of Twenty five S rRNA 6	Methyltransferase required for m3U2843 methylation of the 25S rRNA; S-adenosylmethionine-dependent; green fluorescent protein (GFP)-fusion protein localizes to the cytoplasm; YLR063W is not an essential gene
omFBA	Big gene pool Low	YCL029C	BIK1	94	BIlateral Karyogamy defect	Microtubule-associated protein; component of the interface between microtubules and kinetochore, involved in sister chromatid separation; essential in polyploid cells but not in haploid or diploid cells; ortholog of mammalian CLIP-170
omFBA	Big gene pool Low	YKR026C	GCN3	74	General Control Nonderepressible	Alpha subunit of translation initiation factor eIF2B; guanine-nucleotide exchange factor for eIF2; activity subsequently regulated by phosphorylated eIF2; positive regulator of GCN4 expression; assembles into filaments with Gcd2p, Gcd6p, Gcd7p, and Sui2p as cells approach stationary phase and under cytosolic acidification and starvation conditions; human homolog EIF2B1 can complement yeast null m…
BigData	Small gene pool high	YDR277C	MTH1	100	MSN Three Homolog	Negative regulator of the glucose-sensing signal transduction pathway; required for repression of transcription by Rgt1p; interacts with Rgt1p and the Snf3p and Rgt2p glucose sensors; phosphorylated by Yck1p, triggering Mth1p degradation; MTH1 has a paralog, STD1, that arose from the whole genome duplication
BigData	Small gene pool high	YEL065W	SIT1	100	Siderophore Iron Transport	Ferrioxamine B transporter; member of the ARN family of transporters that specifically recognize siderophore-iron chelates; transcription is induced during iron deprivation and diauxic shift; potentially phosphorylated by Cdc28p
BigData	Small gene pool high	YGL253W	HXK2	100	HeXoKinase	Hexokinase isoenzyme 2; catalyzes phosphorylation of glucose in the cytosol; predominant hexokinase during growth on glucose; functions in the nucleus to repress expression of HXK1 and GLK1 and to induce expression of its own gene; antiapoptotic; phosphorylation/dephosphorylation at serine-14 by protein kinase Snf1p and protein phosphatase Glc7p-Reg1p regulates nucleocytoplasmic shuttling of Hxk2…
BigData	Small gene pool high	YLR214W	FRE1	100	Ferric REductase	Ferric reductase and cupric reductase; reduces siderophore-bound iron and oxidized copper prior to uptake by transporters; expression induced by low copper and iron levels
BigData	Small gene pool high	YOL158C	ENB1	100	ENteroBactin	Endosomal ferric enterobactin transporter; expressed under conditions of iron deprivation; member of the major facilitator superfamily; expression is regulated by Rcs1p and affected by chloroquine treatment
BigData	Small gene pool high	YOR382W	FIT2	100	Facilitator of Iron Transport	Mannoprotein that is incorporated into the cell wall; incorporated via a glycosylphosphatidylinositol (GPI) anchor; involved in the retention of siderophore-iron in the cell wall
BigData	Small gene pool high	YOR383C	FIT3	100	GALactose metabolism	Galactose permease; required for utilization of galactose; also able to transport glucose
BigData	Small gene pool high	YPR001W	CIT3	100	CITrate synthase	Dual specificity mitochondrial citrate and methylcitrate synthase; catalyzes the condensation of acetyl-CoA and oxaloacetate to form citrate and that of propionyl-CoA and oxaloacetate to form 2-methylcitrate
BigData	Small gene pool high	YIL125W	KGD1	92	alpha-KetoGlutarate Dehydrogenase	Subunit of the mitochondrial alpha-ketoglutarate dehydrogenase complex; catalyzes a key step in the tricarboxylic acid (TCA) cycle, the oxidative decarboxylation of alpha-ketoglutarate to form succinyl-CoA
BigData	Small gene pool high	YFR053C	HXK1	74	HeXoKinase	Hexokinase isoenzyme 1; a cytosolic protein that catalyzes phosphorylation of glucose during glucose metabolism; expression is highest during growth on non-glucose carbon sources; glucose-induced repression involves hexokinase Hxk2p; HXK1 has a paralog, HXK2, that arose from the whole genome duplication
omFBA	Small gene pool high	YEL065W	SIT1	100	Siderophore Iron Transport	Ferrioxamine B transporter; member of the ARN family of transporters that specifically recognize siderophore-iron chelates; transcription is induced during iron deprivation and diauxic shift; potentially phosphorylated by Cdc28p
omFBA	Small gene pool high	YGL253W	HXK2	100	HeXoKinase	Hexokinase isoenzyme 2; catalyzes phosphorylation of glucose in the cytosol; predominant hexokinase during growth on glucose; functions in the nucleus to repress expression of HXK1 and GLK1 and to induce expression of its own gene; antiapoptotic; phosphorylation/dephosphorylation at serine-14 by protein kinase Snf1p and protein phosphatase Glc7p-Reg1p regulates nucleocytoplasmic shuttling of Hxk2…
omFBA	Small gene pool high	YLR214W	FRE1	100	Ferric REductase	Ferric reductase and cupric reductase; reduces siderophore-bound iron and oxidized copper prior to uptake by transporters; expression induced by low copper and iron levels
omFBA	Small gene pool high	YOR382W	FIT2	100	Facilitator of Iron Transport	Mannoprotein that is incorporated into the cell wall; incorporated via a glycosylphosphatidylinositol (GPI) anchor; involved in the retention of siderophore-iron in the cell wall
omFBA	Small gene pool high	YOR383C	FIT3	100	Facilitator of Iron Transport	Mannoprotein that is incorporated into the cell wall; incorporated via a glycosylphosphatidylinositol (GPI) anchor; involved in the retention of siderophore-iron in the cell wall
omFBA	Small gene pool high	YPR001W	CIT3	100	CITrate synthase	Dual specificity mitochondrial citrate and methylcitrate synthase; catalyzes the condensation of acetyl-CoA and oxaloacetate to form citrate and that of propionyl-CoA and oxaloacetate to form 2-methylcitrate
omFBA	Small gene pool high	YIL162W	SUC2	98	SUCrose	Invertase; sucrose hydrolyzing enzyme; a secreted, glycosylated form is regulated by glucose repression, and an intracellular, nonglycosylated enzyme is produced constitutively
omFBA	Small gene pool high	YKL220C	FRE2	90	Ferric REductase	Ferric reductase and cupric reductase; reduces siderophore-bound iron and oxidized copper prior to uptake by transporters; expression induced by low iron levels but not by low copper levels
omFBA	Small gene pool high	YDR277C	MTH1	100	MSN Three Homolog	Negative regulator of the glucose-sensing signal transduction pathway; required for repression of transcription by Rgt1p; interacts with Rgt1p and the Snf3p and Rgt2p glucose sensors; phosphorylated by Yck1p, triggering Mth1p degradation; MTH1 has a paralog, STD1, that arose from the whole genome duplication
BigData	Small gene pool low	YEL065W	SIT1	100	Siderophore Iron Transport	Ferrioxamine B transporter; member of the ARN family of transporters that specifically recognize siderophore-iron chelates; transcription is induced during iron deprivation and diauxic shift; potentially phosphorylated by Cdc28p
BigData	Small gene pool low	YKL217W	JEN1	100	Carboxylic acid transporter protein homolog	Monocarboxylate/proton symporter of the plasma membrane; transport activity is dependent on the pH gradient across the membrane; mediates high-affinity uptake of carbon sources lactate, pyuvate, and acetate, and also of the micronutrient selenite, whose structure mimics that of monocarboxylates; expression and localization are tightly regulated, with transcription repression, mRNA degradation, an…
BigData	Small gene pool low	YLR081W	GAL2	100	GALactose metabolism	Galactose permease; required for utilization of galactose; also able to transport glucose
BigData	Small gene pool low	YLR205C	HMX1	100	HeMe oXygenase	ER localized heme oxygenase; involved in heme degradation during iron starvation and in the oxidative stress response; expression is regulated by AFT1 and oxidative stress; relocates to the perinuclear region in the presence of oxidants
BigData	Small gene pool low	YNL037C	IDH1	100	Isocitrate DeHydrogenase	Subunit of mitochondrial NAD(+)-dependent isocitrate dehydrogenase; complex catalyzes the oxidation of isocitrate to alpha-ketoglutarate in the TCA cycle
BigData	Small gene pool low	YNR001C	CIT1	100	CITrate synthase	Citrate synthase; catalyzes the condensation of acetyl coenzyme A and oxaloacetate to form citrate; the rate-limiting enzyme of the TCA cycle; nuclear encoded mitochondrial protein; CIT1 has a paralog, CIT2, that arose from the whole genome duplication
BigData	Small gene pool low	YOR383C	FIT3	100	Facilitator of Iron Transport	Mannoprotein that is incorporated into the cell wall; incorporated via a glycosylphosphatidylinositol (GPI) anchor; involved in the retention of siderophore-iron in the cell wall
BigData	Small gene pool low	YBR018C	GAL7	98	GALactose metabolism	Galactose-1-phosphate uridyl transferase; synthesizes glucose-1-phosphate and UDP-galactose from UDP-D-glucose and alpha-D-galactose-1-phosphate in the second step of galactose catabolism; human homolog UGP2 can complement yeast null mutant
BigData	Small gene pool low	YOL126C	MDH2	72	Malate DeHydrogenase	Cytoplasmic malate dehydrogenase; one of three isozymes that catalyze interconversion of malate and oxaloacetate; involved in the glyoxylate cycle and gluconeogenesis during growth on two-carbon compounds; interacts with Pck1p and Fbp1
omFBA	Small gene pool low	YEL065W	SIT1	100	Siderophore Iron Transport	Ferrioxamine B transporter; member of the ARN family of transporters that specifically recognize siderophore-iron chelates; transcription is induced during iron deprivation and diauxic shift; potentially phosphorylated by Cdc28p
omFBA	Small gene pool low	YHR092C	HXT4	100	HeXose Transporter	High-affinity glucose transporter; member of the major facilitator superfamily, expression is induced by low levels of glucose and repressed by high levels of glucose; HXT4 has a paralog, HXT7, that arose from the whole genome duplication
omFBA	Small gene pool low	YIL125W	KGD1	100	alpha-KetoGlutarate Dehydrogenase	Subunit of the mitochondrial alpha-ketoglutarate dehydrogenase complex; catalyzes a key step in the tricarboxylic acid (TCA) cycle, the oxidative decarboxylation of alpha-ketoglutarate to form succinyl-CoA
omFBA	Small gene pool low	YLR081W	GAL2	100	GALactose metabolism	Galactose permease; required for utilization of galactose; also able to transport glucose
omFBA	Small gene pool low	YLR174W	IDP2	100	Isocitrate Dehydrogenase, NADP-specific	Cytosolic NADP-specific isocitrate dehydrogenase; catalyzes oxidation of isocitrate to alpha-ketoglutarate; levels are elevated during growth on non-fermentable carbon sources and reduced during growth on glucose; IDP2 has a paralog, IDP3, that arose from the whole genome duplication
omFBA	Small gene pool low	YLR205C	HMX1	100	HeMe oXygenase	ER localized heme oxygenase; involved in heme degradation during iron starvation and in the oxidative stress response; expression is regulated by AFT1 and oxidative stress; relocates to the perinuclear region in the presence of oxidants
omFBA	Small gene pool low	YNL117W	MLS1	100	MaLate Synthase	Malate synthase, enzyme of the glyoxylate cycle; involved in utilization of non-fermentable carbon sources; expression is subject to carbon catabolite repression; localizes in peroxisomes during growth on oleic acid, otherwise cytosolic; can accept butyryl-CoA as acyl-CoA donor in addition to traditional substrate acetyl-CoA
omFBA	Small gene pool low	YOL126C	MDH2	100	Malate DeHydrogenase	Cytoplasmic malate dehydrogenase; one of three isozymes that catalyze interconversion of malate and oxaloacetate; involved in the glyoxylate cycle and gluconeogenesis during growth on two-carbon compounds; interacts with Pck1p and Fbp1
omFBA	Small gene pool low	YOR383C	FIT3	100	Facilitator of Iron Transport	Mannoprotein that is incorporated into the cell wall; incorporated via a glycosylphosphatidylinositol (GPI) anchor; involved in the retention of siderophore-iron in the cell wall
omFBA	Small gene pool low	YNL037C	IDH1	96	Isocitrate DeHydrogenase	Subunit of mitochondrial NAD(+)-dependent isocitrate dehydrogenase; complex catalyzes the oxidation of isocitrate to alpha-ketoglutarate in the TCA cycle
