# Supplementary material for: OM-FBA: Integrate Transcriptomics Data with Flux Balance Analysis to Decipher the Cell Metabolism
Source: PLoS One. 2016 Apr 21;11(4):e0154188. doi: 10.1371/journal.pone.0154188 (PMC4839607; doi:10.1371/journal.pone.0154188)
Supplement: S2 Table — (XLSX) [file pone.0154188.s009.xlsx]

## Sheet: Sheet1
RED: Not used dataset
DATASERIES13	DATASERIES13	DATASERIES13	DATASERIES13	DATASERIES13	DATASERIES13	DATASERIES13	DATASERIES13	DATASERIES13	DATASERIES13	DATASERIES13	DATASERIES13	DATASERIES13	DATASERIES13	DATASERIES13	DATASERIES13	DATASERIES13	DATASERIES13	DATASERIES13	DATASERIES13	DATASERIES13	DATASERIES13	DATASERIES13	Low	DATASERIES13	DATASERIES13	DATASERIES13	DATASERIES13	DATASERIES13	DATASERIES13	DATASERIES13	DATASERIES13	DATASERIES13	DATASERIES13	DATASERIES13	DATASERIES13	DATASERIES13	DATASERIES13	DATASERIES13	DATASERIES13	DATASERIES13	DATASERIES13	DATASERIES13	DATASERIES13	DATASERIES13	DATASERIES13	DATASERIES13	DATASERIES13	DATASERIES13	DATASERIES13
REFERENCE	REFERENCE	REFERENCE	REFERENCE	REFERENCE	REFERENCE	REFERENCE	REFERENCE	REFERENCE	REFERENCE	REFERENCE	REFERENCE	REFERENCE	REFERENCE	REFERENCE	REFERENCE	REFERENCE	REFERENCE	REFERENCE	REFERENCE	REFERENCE	REFERENCE	REFERENCE	Low	REFERENCE	REFERENCE	REFERENCE	REFERENCE	REFERENCE	REFERENCE	REFERENCE	REFERENCE	REFERENCE	REFERENCE	REFERENCE	REFERENCE	REFERENCE	REFERENCE	REFERENCE	REFERENCE	REFERENCE	REFERENCE	REFERENCE	REFERENCE	REFERENCE	REFERENCE	REFERENCE	REFERENCE	REFERENCE	REFERENCE
Paper	RonenM,BotsteinD.Transcriptionalresponseofsteady-stateyeastculturestotransientperturbationsincarbonsource.ProcNatlAcadSciUSA2006Jan10;103(2):389-94	RonenM,BotsteinD.Transcriptionalresponseofsteady-stateyeastculturestotransientperturbationsincarbonsource.ProcNatlAcadSciUSA2006Jan10;103(2):389-94	RonenM,BotsteinD.Transcriptionalresponseofsteady-stateyeastculturestotransientperturbationsincarbonsource.ProcNatlAcadSciUSA2006Jan10;103(2):389-94	RonenM,BotsteinD.Transcriptionalresponseofsteady-stateyeastculturestotransientperturbationsincarbonsource.ProcNatlAcadSciUSA2006Jan10;103(2):389-94	RonenM,BotsteinD.Transcriptionalresponseofsteady-stateyeastculturestotransientperturbationsincarbonsource.ProcNatlAcadSciUSA2006Jan10;103(2):389-94	RonenM,BotsteinD.Transcriptionalresponseofsteady-stateyeastculturestotransientperturbationsincarbonsource.ProcNatlAcadSciUSA2006Jan10;103(2):389-94	RonenM,BotsteinD.Transcriptionalresponseofsteady-stateyeastculturestotransientperturbationsincarbonsource.ProcNatlAcadSciUSA2006Jan10;103(2):389-94	RonenM,BotsteinD.Transcriptionalresponseofsteady-stateyeastculturestotransientperturbationsincarbonsource.ProcNatlAcadSciUSA2006Jan10;103(2):389-94	RonenM,BotsteinD.Transcriptionalresponseofsteady-stateyeastculturestotransientperturbationsincarbonsource.ProcNatlAcadSciUSA2006Jan10;103(2):389-94	RonenM,BotsteinD.Transcriptionalresponseofsteady-stateyeastculturestotransientperturbationsincarbonsource.ProcNatlAcadSciUSA2006Jan10;103(2):389-94	RonenM,BotsteinD.Transcriptionalresponseofsteady-stateyeastculturestotransientperturbationsincarbonsource.ProcNatlAcadSciUSA2006Jan10;103(2):389-94	RonenM,BotsteinD.Transcriptionalresponseofsteady-stateyeastculturestotransientperturbationsincarbonsource.ProcNatlAcadSciUSA2006Jan10;103(2):389-94	RonenM,BotsteinD.Transcriptionalresponseofsteady-stateyeastculturestotransientperturbationsincarbonsource.ProcNatlAcadSciUSA2006Jan10;103(2):389-94	RonenM,BotsteinD.Transcriptionalresponseofsteady-stateyeastculturestotransientperturbationsincarbonsource.ProcNatlAcadSciUSA2006Jan10;103(2):389-94	RonenM,BotsteinD.Transcriptionalresponseofsteady-stateyeastculturestotransientperturbationsincarbonsource.ProcNatlAcadSciUSA2006Jan10;103(2):389-94	RonenM,BotsteinD.Transcriptionalresponseofsteady-stateyeastculturestotransientperturbationsincarbonsource.ProcNatlAcadSciUSA2006Jan10;103(2):389-94	RonenM,BotsteinD.Transcriptionalresponseofsteady-stateyeastculturestotransientperturbationsincarbonsource.ProcNatlAcadSciUSA2006Jan10;103(2):389-94	RonenM,BotsteinD.Transcriptionalresponseofsteady-stateyeastculturestotransientperturbationsincarbonsource.ProcNatlAcadSciUSA2006Jan10;103(2):389-94	RonenM,BotsteinD.Transcriptionalresponseofsteady-stateyeastculturestotransientperturbationsincarbonsource.ProcNatlAcadSciUSA2006Jan10;103(2):389-94	RonenM,BotsteinD.Transcriptionalresponseofsteady-stateyeastculturestotransientperturbationsincarbonsource.ProcNatlAcadSciUSA2006Jan10;103(2):389-94	RonenM,BotsteinD.Transcriptionalresponseofsteady-stateyeastculturestotransientperturbationsincarbonsource.ProcNatlAcadSciUSA2006Jan10;103(2):389-94	RonenM,BotsteinD.Transcriptionalresponseofsteady-stateyeastculturestotransientperturbationsincarbonsource.ProcNatlAcadSciUSA2006Jan10;103(2):389-94		RonenM,BotsteinD.Transcriptionalresponseofsteady-stateyeastculturestotransientperturbationsincarbonsource.ProcNatlAcadSciUSA2006Jan10;103(2):389-94	RonenM,BotsteinD.Transcriptionalresponseofsteady-stateyeastculturestotransientperturbationsincarbonsource.ProcNatlAcadSciUSA2006Jan10;103(2):389-94	RonenM,BotsteinD.Transcriptionalresponseofsteady-stateyeastculturestotransientperturbationsincarbonsource.ProcNatlAcadSciUSA2006Jan10;103(2):389-94	RonenM,BotsteinD.Transcriptionalresponseofsteady-stateyeastculturestotransientperturbationsincarbonsource.ProcNatlAcadSciUSA2006Jan10;103(2):389-94	RonenM,BotsteinD.Transcriptionalresponseofsteady-stateyeastculturestotransientperturbationsincarbonsource.ProcNatlAcadSciUSA2006Jan10;103(2):389-94	RonenM,BotsteinD.Transcriptionalresponseofsteady-stateyeastculturestotransientperturbationsincarbonsource.ProcNatlAcadSciUSA2006Jan10;103(2):389-94	RonenM,BotsteinD.Transcriptionalresponseofsteady-stateyeastculturestotransientperturbationsincarbonsource.ProcNatlAcadSciUSA2006Jan10;103(2):389-94	RonenM,BotsteinD.Transcriptionalresponseofsteady-stateyeastculturestotransientperturbationsincarbonsource.ProcNatlAcadSciUSA2006Jan10;103(2):389-94	RonenM,BotsteinD.Transcriptionalresponseofsteady-stateyeastculturestotransientperturbationsincarbonsource.ProcNatlAcadSciUSA2006Jan10;103(2):389-94	RonenM,BotsteinD.Transcriptionalresponseofsteady-stateyeastculturestotransientperturbationsincarbonsource.ProcNatlAcadSciUSA2006Jan10;103(2):389-94	RonenM,BotsteinD.Transcriptionalresponseofsteady-stateyeastculturestotransientperturbationsincarbonsource.ProcNatlAcadSciUSA2006Jan10;103(2):389-94	RonenM,BotsteinD.Transcriptionalresponseofsteady-stateyeastculturestotransientperturbationsincarbonsource.ProcNatlAcadSciUSA2006Jan10;103(2):389-94	RonenM,BotsteinD.Transcriptionalresponseofsteady-stateyeastculturestotransientperturbationsincarbonsource.ProcNatlAcadSciUSA2006Jan10;103(2):389-94	RonenM,BotsteinD.Transcriptionalresponseofsteady-stateyeastculturestotransientperturbationsincarbonsource.ProcNatlAcadSciUSA2006Jan10;103(2):389-94	RonenM,BotsteinD.Transcriptionalresponseofsteady-stateyeastculturestotransientperturbationsincarbonsource.ProcNatlAcadSciUSA2006Jan10;103(2):389-94	RonenM,BotsteinD.Transcriptionalresponseofsteady-stateyeastculturestotransientperturbationsincarbonsource.ProcNatlAcadSciUSA2006Jan10;103(2):389-94	RonenM,BotsteinD.Transcriptionalresponseofsteady-stateyeastculturestotransientperturbationsincarbonsource.ProcNatlAcadSciUSA2006Jan10;103(2):389-94	RonenM,BotsteinD.Transcriptionalresponseofsteady-stateyeastculturestotransientperturbationsincarbonsource.ProcNatlAcadSciUSA2006Jan10;103(2):389-94	RonenM,BotsteinD.Transcriptionalresponseofsteady-stateyeastculturestotransientperturbationsincarbonsource.ProcNatlAcadSciUSA2006Jan10;103(2):389-94	RonenM,BotsteinD.Transcriptionalresponseofsteady-stateyeastculturestotransientperturbationsincarbonsource.ProcNatlAcadSciUSA2006Jan10;103(2):389-94	RonenM,BotsteinD.Transcriptionalresponseofsteady-stateyeastculturestotransientperturbationsincarbonsource.ProcNatlAcadSciUSA2006Jan10;103(2):389-94	RonenM,BotsteinD.Transcriptionalresponseofsteady-stateyeastculturestotransientperturbationsincarbonsource.ProcNatlAcadSciUSA2006Jan10;103(2):389-94	RonenM,BotsteinD.Transcriptionalresponseofsteady-stateyeastculturestotransientperturbationsincarbonsource.ProcNatlAcadSciUSA2006Jan10;103(2):389-94	RonenM,BotsteinD.Transcriptionalresponseofsteady-stateyeastculturestotransientperturbationsincarbonsource.ProcNatlAcadSciUSA2006Jan10;103(2):389-94	RonenM,BotsteinD.Transcriptionalresponseofsteady-stateyeastculturestotransientperturbationsincarbonsource.ProcNatlAcadSciUSA2006Jan10;103(2):389-94	RonenM,BotsteinD.Transcriptionalresponseofsteady-stateyeastculturestotransientperturbationsincarbonsource.ProcNatlAcadSciUSA2006Jan10;103(2):389-94
PMID	16381818	16381818	16381818	16381818	16381818	16381818	16381818	16381818	16381818	16381818	16381818	16381818	16381818	16381818	16381818	16381818	16381818	16381818	16381818	16381818	16381818	16381818		16381818	16381818	16381818	16381818	16381818	16381818	16381818	16381818	16381818	16381818	16381818	16381818	16381818	16381818	16381818	16381818	16381818	16381818	16381818	16381818	16381818	16381818	16381818	16381818	16381818	16381818
GEOID	GSE4158	GSE4158	GSE4158	GSE4158	GSE4158	GSE4158	GSE4158	GSE4158	GSE4158	GSE4158	GSE4158	GSE4158	GSE4158	GSE4158	GSE4158	GSE4158	GSE4158	GSE4158	GSE4158	GSE4158	GSE4158	GSE4158		GSE4158	GSE4158	GSE4158	GSE4158	GSE4158	GSE4158	GSE4158	GSE4158	GSE4158	GSE4158	GSE4158	GSE4158	GSE4158	GSE4158	GSE4158	GSE4158	GSE4158	GSE4158	GSE4158	GSE4158	GSE4158	GSE4158	GSE4158	GSE4158	GSE4158	GSE4158
Dataset	13.1	13.1	13.2	13.2	13.3	13.3	13.4	13.4	13.5	13.5	13.6	13.6	13.7	13.7	13.8	13.8	13.9	13.9	13.1	13.1	13.11	13.11		13.12	13.12	13.13	13.13	13.14	13.14	13.15	13.15	13.16	13.16	13.17	13.17	13.18	13.18	13.19	13.19	13.2	13.2	13.21	13.21	13.22	13.22	13.23	13.23	13.24	13.24
EXPERIMENTALCONDITIONS	EXPERIMENTALCONDITIONS	EXPERIMENTALCONDITIONS	EXPERIMENTALCONDITIONS	EXPERIMENTALCONDITIONS	EXPERIMENTALCONDITIONS	EXPERIMENTALCONDITIONS	EXPERIMENTALCONDITIONS	EXPERIMENTALCONDITIONS	EXPERIMENTALCONDITIONS	EXPERIMENTALCONDITIONS	EXPERIMENTALCONDITIONS	EXPERIMENTALCONDITIONS	EXPERIMENTALCONDITIONS	EXPERIMENTALCONDITIONS	EXPERIMENTALCONDITIONS	EXPERIMENTALCONDITIONS	EXPERIMENTALCONDITIONS	EXPERIMENTALCONDITIONS	EXPERIMENTALCONDITIONS	EXPERIMENTALCONDITIONS	EXPERIMENTALCONDITIONS	EXPERIMENTALCONDITIONS		EXPERIMENTALCONDITIONS	EXPERIMENTALCONDITIONS	EXPERIMENTALCONDITIONS	EXPERIMENTALCONDITIONS	EXPERIMENTALCONDITIONS	EXPERIMENTALCONDITIONS	EXPERIMENTALCONDITIONS	EXPERIMENTALCONDITIONS	EXPERIMENTALCONDITIONS	EXPERIMENTALCONDITIONS	EXPERIMENTALCONDITIONS	EXPERIMENTALCONDITIONS	EXPERIMENTALCONDITIONS	EXPERIMENTALCONDITIONS	EXPERIMENTALCONDITIONS	EXPERIMENTALCONDITIONS	EXPERIMENTALCONDITIONS	EXPERIMENTALCONDITIONS	EXPERIMENTALCONDITIONS	EXPERIMENTALCONDITIONS	EXPERIMENTALCONDITIONS	EXPERIMENTALCONDITIONS	EXPERIMENTALCONDITIONS	EXPERIMENTALCONDITIONS	EXPERIMENTALCONDITIONS	EXPERIMENTALCONDITIONS
TypeofStrain	RefStrain	RefStrain	TestStrain	TestStrain	TestStrain	TestStrain	TestStrain	TestStrain	TestStrain	TestStrain	TestStrain	TestStrain	TestStrain	TestStrain	TestStrain	TestStrain	TestStrain	TestStrain	TestStrain	TestStrain	TestStrain	TestStrain		TestStrain	TestStrain	TestStrain	TestStrain	TestStrain	TestStrain	TestStrain	TestStrain	TestStrain	TestStrain	TestStrain	TestStrain	TestStrain	TestStrain	TestStrain	TestStrain	TestStrain	TestStrain	TestStrain	TestStrain	TestStrain	TestStrain	TestStrain	TestStrain	TestStrain	TestStrain
Strain	DBY10085;t=2,4	DBY10085;t=2,4	DBY10085;t=6	DBY10085;t=6	DBY10085;t=8	DBY10085;t=8	DBY10085;t=10	DBY10085;t=10	DBY10085;t=15	DBY10085;t=15	DBY10085;t=20	DBY10085;t=20	DBY10085;t=30	DBY10085;t=30	DBY10085;t=45	DBY10085;t=45	DBY10085;t=90	DBY10085;t=90	DBY10085;t=120	DBY10085;t=120	DBY10085;t=150	DBY10085;t=150		DBY10085;t=3m	DBY10085;t=3m	DBY10085;t=5m	DBY10085;t=5m	DBY10085;t=7m	DBY10085;t=7m	DBY10085;t=10m	DBY10085;t=10m	DBY10085;t=15m	DBY10085;t=15m	DBY10085;t=20m	DBY10085;t=20m	DBY10085;t=30m	DBY10085;t=30m	DBY10085;t=45m	DBY10085;t=45m	DBY10085;t=90m	DBY10085;t=90m	DBY10085;t=120m	DBY10085;t=120m	DBY10085;t=150m	DBY10085;t=150m	DBY10085;t=180	DBY10085;t=180	DBY10085;t=210	DBY10085;t=210
CarbonSource	Galactose	Galactose	Galactose	Galactose	Galactose	Galactose	Galactose	Galactose	Galactose	Galactose	Galactose	Galactose	Galactose	Galactose	Galactose	Galactose	Galactose	Galactose	Galactose	Galactose	Galactose	Galactose		Galactose	Galactose	Galactose	Galactose	Galactose	Galactose	Galactose	Galactose	Galactose	Galactose	Galactose	Galactose	Galactose	Galactose	Galactose	Galactose	Galactose	Galactose	Galactose	Galactose	Galactose	Galactose	Galactose	Galactose	Galactose	Galactose
Concentration(g/L)	2	2	2	2	2	2	2	2	2	2	2	2	2	2	2	2	2	2	2	2	2	2		2	2	2	2	2	2	2	2	2	2	2	2	2	2	2	2	2	2	2	2	2	2	2	2	2	2
MediumofCulture	Minimalmedium	Minimalmedium	Minimalmedium	Minimalmedium	Minimalmedium	Minimalmedium	Minimalmedium	Minimalmedium	Minimalmedium	Minimalmedium	Minimalmedium	Minimalmedium	Minimalmedium	Minimalmedium	Minimalmedium	Minimalmedium	Minimalmedium	Minimalmedium	Minimalmedium	Minimalmedium	Minimalmedium	Minimalmedium		Minimalmedium	Minimalmedium	Minimalmedium	Minimalmedium	Minimalmedium	Minimalmedium	Minimalmedium	Minimalmedium	Minimalmedium	Minimalmedium	Minimalmedium	Minimalmedium	Minimalmedium	Minimalmedium	Minimalmedium	Minimalmedium	Minimalmedium	Minimalmedium	Minimalmedium	Minimalmedium	Minimalmedium	Minimalmedium	Minimalmedium	Minimalmedium	Minimalmedium	Minimalmedium
CultureMode	Not Mentioned	Not Mentioned	Not Mentioned	Not Mentioned	Not Mentioned	Not Mentioned	Not Mentioned	Not Mentioned	Not Mentioned	Not Mentioned	Not Mentioned	Not Mentioned	Not Mentioned	Not Mentioned	Not Mentioned	Not Mentioned	Not Mentioned	Not Mentioned	Not Mentioned	Not Mentioned	Not Mentioned	Not Mentioned		Not Mentioned	Not Mentioned	Not Mentioned	Not Mentioned	Not Mentioned	Not Mentioned	Not Mentioned	Not Mentioned	Not Mentioned	Not Mentioned	Not Mentioned	Not Mentioned	Not Mentioned	Not Mentioned	Not Mentioned	Not Mentioned	Not Mentioned	Not Mentioned	Not Mentioned	Not Mentioned	Not Mentioned	Not Mentioned	Not Mentioned	Not Mentioned	Not Mentioned	Not Mentioned
StressFactor	Glucose	Glucose	Glucose	Glucose	Glucose	Glucose	Glucose	Glucose	Glucose	Glucose	Glucose	Glucose	Glucose	Glucose	Glucose	Glucose	Glucose	Glucose	Glucose	Glucose	Glucose	Glucose		Glucose	Glucose	Glucose	Glucose	Glucose	Glucose	Glucose	Glucose	Glucose	Glucose	Glucose	Glucose	Glucose	Glucose	Glucose	Glucose	Glucose	Glucose	Glucose	Glucose	Glucose	Glucose	Glucose	Glucose	Glucose	Glucose
Concentration(g/L)	0.2	0.2	0.2	0.2	0.2	0.2	0.2	0.2	0.2	0.2	0.2	0.2	0.2	0.2	0.2	0.2	0.2	0.2	0.2	0.2	0.2	0.2		2	2	2	2	2	2	2	2	2	2	2	2	2	2	2	2	2	2	2	2	2	2	2	2	2	2
Microarray	Not Mentioned	Not Mentioned	Not Mentioned	Not Mentioned	Not Mentioned	Not Mentioned	Not Mentioned	Not Mentioned	Not Mentioned	Not Mentioned	Not Mentioned	Not Mentioned	Not Mentioned	Not Mentioned	Not Mentioned	Not Mentioned	Not Mentioned	Not Mentioned	Not Mentioned	Not Mentioned	Not Mentioned	Not Mentioned		Not Mentioned	Not Mentioned	Not Mentioned	Not Mentioned	Not Mentioned	Not Mentioned	Not Mentioned	Not Mentioned	Not Mentioned	Not Mentioned	Not Mentioned	Not Mentioned	Not Mentioned	Not Mentioned	Not Mentioned	Not Mentioned	Not Mentioned	Not Mentioned	Not Mentioned	Not Mentioned	Not Mentioned	Not Mentioned	Not Mentioned	Not Mentioned	Not Mentioned	Not Mentioned
PHENOTYPE	PHENOTYPE	PHENOTYPE	PHENOTYPE	PHENOTYPE	PHENOTYPE	PHENOTYPE	PHENOTYPE	PHENOTYPE	PHENOTYPE	PHENOTYPE	PHENOTYPE	PHENOTYPE	PHENOTYPE	PHENOTYPE	PHENOTYPE	PHENOTYPE	PHENOTYPE	PHENOTYPE	PHENOTYPE	PHENOTYPE	PHENOTYPE	PHENOTYPE		PHENOTYPE	PHENOTYPE	PHENOTYPE	PHENOTYPE	PHENOTYPE	PHENOTYPE	PHENOTYPE	PHENOTYPE	PHENOTYPE	PHENOTYPE	PHENOTYPE	PHENOTYPE	PHENOTYPE	PHENOTYPE	PHENOTYPE	PHENOTYPE	PHENOTYPE	PHENOTYPE	PHENOTYPE	PHENOTYPE	PHENOTYPE	PHENOTYPE	PHENOTYPE	PHENOTYPE	PHENOTYPE	PHENOTYPE
	RefStrain	RefStrain	TestStrain	TestStrain	TestStrain	TestStrain	TestStrain	TestStrain	TestStrain	TestStrain	TestStrain	TestStrain	TestStrain	TestStrain	TestStrain	TestStrain	TestStrain	TestStrain	TestStrain	TestStrain	TestStrain	TestStrain		TestStrain	TestStrain	TestStrain	TestStrain	TestStrain	TestStrain	TestStrain	TestStrain	TestStrain	TestStrain	TestStrain	TestStrain	TestStrain	TestStrain	TestStrain	TestStrain	TestStrain	TestStrain	TestStrain	TestStrain	TestStrain	TestStrain	TestStrain	TestStrain	TestStrain	TestStrain
qGLU(mmol/g/L)	Not Mentioned	Not Mentioned	Not Mentioned	Not Mentioned	Not Mentioned	Not Mentioned	Not Mentioned	Not Mentioned	Not Mentioned	Not Mentioned	Not Mentioned	Not Mentioned	Not Mentioned	Not Mentioned	Not Mentioned	Not Mentioned	Not Mentioned	Not Mentioned	Not Mentioned	Not Mentioned	Not Mentioned	Not Mentioned		Not Mentioned	Not Mentioned	Not Mentioned	Not Mentioned	Not Mentioned	Not Mentioned	Not Mentioned	Not Mentioned	Not Mentioned	Not Mentioned	Not Mentioned	Not Mentioned	Not Mentioned	Not Mentioned	Not Mentioned	Not Mentioned	Not Mentioned	Not Mentioned	Not Mentioned	Not Mentioned	Not Mentioned	Not Mentioned	Not Mentioned	Not Mentioned	Not Mentioned	Not Mentioned
qEtOH(mmol/g/L)	Not Mentioned	Not Mentioned	Not Mentioned	Not Mentioned	Not Mentioned	Not Mentioned	Not Mentioned	Not Mentioned	Not Mentioned	Not Mentioned	Not Mentioned	Not Mentioned	Not Mentioned	Not Mentioned	Not Mentioned	Not Mentioned	Not Mentioned	Not Mentioned	Not Mentioned	Not Mentioned	Not Mentioned	Not Mentioned		Not Mentioned	Not Mentioned	Not Mentioned	Not Mentioned	Not Mentioned	Not Mentioned	Not Mentioned	Not Mentioned	Not Mentioned	Not Mentioned	Not Mentioned	Not Mentioned	Not Mentioned	Not Mentioned	Not Mentioned	Not Mentioned	Not Mentioned	Not Mentioned	Not Mentioned	Not Mentioned	Not Mentioned	Not Mentioned	Not Mentioned	Not Mentioned	Not Mentioned	Not Mentioned
VGLU(g/L/hr)	0.116418	0.116418	0.228	0.228	0.201504	0.201504	0.213772	0.213772	0.2504	0.2504	0.250606	0.250606	0.2168	0.2168	0.186267	0.186267	0.113533	0.113533	0.08665	0.08665	0.06932	0.06932		2.08	2.08	1.50458	1.50458	1.79092	1.79092	1.18675	1.18675	1.088	1.088	1.3303	1.3303	0.9624	0.9624	1.25467	1.25467	0.85213	0.85213	0.8383	0.8383	0.8552	0.8552	0.70667	0.70667	0.61829	0.61829
VEtOH(g/L/hr)	0.141343	0.141343	0.1057	0.1057	0.0966165	0.0966165	0.0836527	0.0836527	0.06028	0.06028	0.0653636	0.0653636	0.05014	0.05014	0.0420933	0.0420933	0.0157133	0.0157133	0.007285	0.007285	0.005828	0.005828		0.44	0.44	0.51566	0.51566	0.1868	0.1868	0.25542	0.25542	0.168	0.168	0.25212	0.25212	0.3314	0.3314	0.38587	0.38587	0.482	0.482	0.4955	0.4955	0.4952	0.4952	0.46067	0.46067	0.382	0.382
µ(/hr)	Not Mentioned	Not Mentioned	Not Mentioned	Not Mentioned	Not Mentioned	Not Mentioned	Not Mentioned	Not Mentioned	Not Mentioned	Not Mentioned	Not Mentioned	Not Mentioned	Not Mentioned	Not Mentioned	Not Mentioned	Not Mentioned	Not Mentioned	Not Mentioned	Not Mentioned	Not Mentioned	Not Mentioned	Not Mentioned		Not Mentioned	Not Mentioned	Not Mentioned	Not Mentioned	Not Mentioned	Not Mentioned	Not Mentioned	Not Mentioned	Not Mentioned	Not Mentioned	Not Mentioned	Not Mentioned	Not Mentioned	Not Mentioned	Not Mentioned	Not Mentioned	Not Mentioned	Not Mentioned	Not Mentioned	Not Mentioned	Not Mentioned	Not Mentioned	Not Mentioned	Not Mentioned	Not Mentioned	Not Mentioned
Yield(YEtOH/GLU)	1.2141	1.2141	0.463596	0.463596	0.479478	0.479478	0.391317	0.391317	0.240735	0.240735	0.260822	0.260822	0.231273	0.231273	0.225984	0.225984	0.138403	0.138403	0.0840739	0.0840739	0.0840739	0.0840739		0.211538	0.211538	0.34273	0.34273	0.10431	0.10431	0.21523	0.21523	0.15441	0.15441	0.18952	0.18952	0.34435	0.34435	0.30755	0.30755	0.56564	0.56564	0.59108	0.59108	0.57905	0.57905	0.65189	0.65189	0.61784	0.61784
Yield(Yµ/GLU)	Not Mentioned	Not Mentioned	Not Mentioned	Not Mentioned	Not Mentioned	Not Mentioned	Not Mentioned	Not Mentioned	Not Mentioned	Not Mentioned	Not Mentioned	Not Mentioned	Not Mentioned	Not Mentioned	Not Mentioned	Not Mentioned	Not Mentioned	Not Mentioned	Not Mentioned	Not Mentioned	Not Mentioned	Not Mentioned		Not Mentioned	Not Mentioned	Not Mentioned	Not Mentioned	Not Mentioned	Not Mentioned	Not Mentioned	Not Mentioned	Not Mentioned	Not Mentioned	Not Mentioned	Not Mentioned	Not Mentioned	Not Mentioned	Not Mentioned	Not Mentioned	Not Mentioned	Not Mentioned	Not Mentioned	Not Mentioned	Not Mentioned	Not Mentioned	Not Mentioned	Not Mentioned	Not Mentioned	Not Mentioned
SUPPLEMENTALINFORMATION	SUPPLEMENTALINFORMATION	SUPPLEMENTALINFORMATION	SUPPLEMENTALINFORMATION	SUPPLEMENTALINFORMATION	SUPPLEMENTALINFORMATION	SUPPLEMENTALINFORMATION	SUPPLEMENTALINFORMATION	SUPPLEMENTALINFORMATION	SUPPLEMENTALINFORMATION	SUPPLEMENTALINFORMATION	SUPPLEMENTALINFORMATION	SUPPLEMENTALINFORMATION	SUPPLEMENTALINFORMATION	SUPPLEMENTALINFORMATION	SUPPLEMENTALINFORMATION	SUPPLEMENTALINFORMATION	SUPPLEMENTALINFORMATION	SUPPLEMENTALINFORMATION	SUPPLEMENTALINFORMATION	SUPPLEMENTALINFORMATION	SUPPLEMENTALINFORMATION	SUPPLEMENTALINFORMATION		SUPPLEMENTALINFORMATION	SUPPLEMENTALINFORMATION	SUPPLEMENTALINFORMATION	SUPPLEMENTALINFORMATION	SUPPLEMENTALINFORMATION	SUPPLEMENTALINFORMATION	SUPPLEMENTALINFORMATION	SUPPLEMENTALINFORMATION	SUPPLEMENTALINFORMATION	SUPPLEMENTALINFORMATION	SUPPLEMENTALINFORMATION	SUPPLEMENTALINFORMATION	SUPPLEMENTALINFORMATION	SUPPLEMENTALINFORMATION	SUPPLEMENTALINFORMATION	SUPPLEMENTALINFORMATION	SUPPLEMENTALINFORMATION	SUPPLEMENTALINFORMATION	SUPPLEMENTALINFORMATION	SUPPLEMENTALINFORMATION	SUPPLEMENTALINFORMATION	SUPPLEMENTALINFORMATION	SUPPLEMENTALINFORMATION	SUPPLEMENTALINFORMATION	SUPPLEMENTALINFORMATION	SUPPLEMENTALINFORMATION
Glu1(g/L)	0.1843	0.1843	Not Mentioned	Not Mentioned	Not Mentioned	Not Mentioned	Not Mentioned	Not Mentioned	Not Mentioned	Not Mentioned	Not Mentioned	Not Mentioned	Not Mentioned	Not Mentioned	Not Mentioned	Not Mentioned	Not Mentioned	Not Mentioned	Not Mentioned	Not Mentioned	Not Mentioned	Not Mentioned		Not Mentioned	Not Mentioned	Not Mentioned	Not Mentioned	Not Mentioned	Not Mentioned	Not Mentioned	Not Mentioned	Not Mentioned	Not Mentioned	Not Mentioned	Not Mentioned	Not Mentioned	Not Mentioned	Not Mentioned	Not Mentioned	Not Mentioned	Not Mentioned	Not Mentioned	Not Mentioned	Not Mentioned	Not Mentioned	Not Mentioned	Not Mentioned	Not Mentioned	Not Mentioned
Glu2(g/L)	0.1765	0.1765	0.1615	0.1615	0.1575	0.1575	0.1486	0.1486	0.1217	0.1217	0.1016	0.1016	0.0759	0.0759	0.0446	0.0446	0.014	0.014	0.011	0.011	0.011	0.011		2.083	2.083	2.06212	2.06212	1.978	1.978	1.99	1.99	1.915	1.915	1.748	1.748	1.7058	1.7058	1.246	1.246	0.9088	0.9088	0.5104	0.5104	0.049	0.049	0.067	0.067	0.023	0.023
T1(hr)	0	0	Not Mentioned	Not Mentioned	Not Mentioned	Not Mentioned	Not Mentioned	Not Mentioned	Not Mentioned	Not Mentioned	Not Mentioned	Not Mentioned	Not Mentioned	Not Mentioned	Not Mentioned	Not Mentioned	Not Mentioned	Not Mentioned	Not Mentioned	Not Mentioned	Not Mentioned	Not Mentioned		Not Mentioned	Not Mentioned	Not Mentioned	Not Mentioned	Not Mentioned	Not Mentioned	Not Mentioned	Not Mentioned	Not Mentioned	Not Mentioned	Not Mentioned	Not Mentioned	Not Mentioned	Not Mentioned	Not Mentioned	Not Mentioned	Not Mentioned	Not Mentioned	Not Mentioned	Not Mentioned	Not Mentioned	Not Mentioned	Not Mentioned	Not Mentioned	Not Mentioned	Not Mentioned
T2(hr)	0.067	0.067	0.1	0.1	0.133	0.133	0.167	0.167	0.25	0.25	0.33	0.33	0.5	0.5	0.75	0.75	1.5	1.5	2	2	2.5	2.5		0.05	0.05	0.083	0.083	0.1167	0.1167	0.166	0.166	0.25	0.25	0.33	0.33	0.5	0.5	0.75	0.75	1.5	1.5	2	2	2.5	2.5	3	3	3.5	3.5
FluxofGLU(qGLUinmmol/g/hr)	Not Mentioned	Not Mentioned	Not Mentioned	Not Mentioned	Not Mentioned	Not Mentioned	Not Mentioned	Not Mentioned	Not Mentioned	Not Mentioned	Not Mentioned	Not Mentioned	Not Mentioned	Not Mentioned	Not Mentioned	Not Mentioned	Not Mentioned	Not Mentioned	Not Mentioned	Not Mentioned	Not Mentioned	Not Mentioned		Not Mentioned	Not Mentioned	Not Mentioned	Not Mentioned	Not Mentioned	Not Mentioned	Not Mentioned	Not Mentioned	Not Mentioned	Not Mentioned	Not Mentioned	Not Mentioned	Not Mentioned	Not Mentioned	Not Mentioned	Not Mentioned	Not Mentioned	Not Mentioned	Not Mentioned	Not Mentioned	Not Mentioned	Not Mentioned	Not Mentioned	Not Mentioned	Not Mentioned	Not Mentioned
Volumetricrate(VGLUing/L/hr)=(Glu1-Glu2)/(T2-T1)	0.116418	0.116418	0.228	0.228	0.201504	0.201504	0.213772	0.213772	0.2504	0.2504	0.250606	0.250606	0.2168	0.2168	0.186267	0.186267	0.113533	0.113533	0.08665	0.08665	0.06932	0.06932		2.08	2.08	1.50458	1.50458	1.79092	1.79092	1.18675	1.18675	1.088	1.088	1.3303	1.3303	0.9624	0.9624	1.25467	1.25467	0.852133	0.852133	0.8383	0.8383	0.8552	0.8552	0.706667	0.706667	0.618286	0.618286
Eth1(g/L)	0.01843	0.01843	Not Mentioned	Not Mentioned	Not Mentioned	Not Mentioned	Not Mentioned	Not Mentioned	Not Mentioned	Not Mentioned	Not Mentioned	Not Mentioned	Not Mentioned	Not Mentioned	Not Mentioned	Not Mentioned	Not Mentioned	Not Mentioned	Not Mentioned	Not Mentioned	Not Mentioned	Not Mentioned		Not Mentioned	Not Mentioned	Not Mentioned	Not Mentioned	Not Mentioned	Not Mentioned	Not Mentioned	Not Mentioned	Not Mentioned	Not Mentioned	Not Mentioned	Not Mentioned	Not Mentioned	Not Mentioned	Not Mentioned	Not Mentioned	Not Mentioned	Not Mentioned	Not Mentioned	Not Mentioned	Not Mentioned	Not Mentioned	Not Mentioned	Not Mentioned	Not Mentioned	Not Mentioned
Eth2(g/L)	0.0279	0.0279	0.029	0.029	0.03128	0.03128	0.0324	0.0324	0.0335	0.0335	0.04	0.04	0.0435	0.0435	0.05	0.05	0.042	0.042	0.033	0.033	0.033	0.033		0.312	0.312	0.3328	0.3328	0.3118	0.3118	0.3324	0.3324	0.332	0.332	0.3732	0.3732	0.4557	0.4557	0.5794	0.5794	1.013	1.013	1.281	1.281	1.528	1.528	1.672	1.672	1.627	1.627
T1(hr)	0	0	Not Mentioned	Not Mentioned	Not Mentioned	Not Mentioned	Not Mentioned	Not Mentioned	Not Mentioned	Not Mentioned	Not Mentioned	Not Mentioned	Not Mentioned	Not Mentioned	Not Mentioned	Not Mentioned	Not Mentioned	Not Mentioned	Not Mentioned	Not Mentioned	Not Mentioned	Not Mentioned		Not Mentioned	Not Mentioned	Not Mentioned	Not Mentioned	Not Mentioned	Not Mentioned	Not Mentioned	Not Mentioned	Not Mentioned	Not Mentioned	Not Mentioned	Not Mentioned	Not Mentioned	Not Mentioned	Not Mentioned	Not Mentioned	Not Mentioned	Not Mentioned	Not Mentioned	Not Mentioned	Not Mentioned	Not Mentioned	Not Mentioned	Not Mentioned	Not Mentioned	Not Mentioned
T2(hr)	0.067	0.067	0.1	0.1	0.133	0.133	0.167	0.167	0.25	0.25	0.33	0.33	0.5	0.5	0.75	0.75	1.5	1.5	2	2	2.5	2.5		0.05	0.05	0.083	0.083	0.1167	0.1167	0.166	0.166	0.25	0.25	0.33	0.33	0.5	0.5	0.75	0.75	1.5	1.5	2	2	2.5	2.5	3	3	3.5	3.5
FluxofEtOH(qEtOHinmmol/g/hr)	Not Mentioned	Not Mentioned	Not Mentioned	Not Mentioned	Not Mentioned	Not Mentioned	Not Mentioned	Not Mentioned	Not Mentioned	Not Mentioned	Not Mentioned	Not Mentioned	Not Mentioned	Not Mentioned	Not Mentioned	Not Mentioned	Not Mentioned	Not Mentioned	Not Mentioned	Not Mentioned	Not Mentioned	Not Mentioned		Not Mentioned	Not Mentioned	Not Mentioned	Not Mentioned	Not Mentioned	Not Mentioned	Not Mentioned	Not Mentioned	Not Mentioned	Not Mentioned	Not Mentioned	Not Mentioned	Not Mentioned	Not Mentioned	Not Mentioned	Not Mentioned	Not Mentioned	Not Mentioned	Not Mentioned	Not Mentioned	Not Mentioned	Not Mentioned	Not Mentioned	Not Mentioned	Not Mentioned	Not Mentioned
Volumetricrate(VEtOHing/L/hr)=(Eth2-Eth1)/(T2-T1)	0.141343	0.141343	0.1057	0.1057	0.0966165	0.0966165	0.0836527	0.0836527	0.06028	0.06028	0.0653636	0.0653636	0.05014	0.05014	0.0420933	0.0420933	0.0157133	0.0157133	0.007285	0.007285	0.005828	0.005828		0.44	0.44	0.515663	0.515663	0.186804	0.186804	0.255422	0.255422	0.168	0.168	0.252121	0.252121	0.3314	0.3314	0.385867	0.385867	0.482	0.482	0.4955	0.4955	0.4952	0.4952	0.460667	0.460667	0.382	0.382
Yield(YEtOH/Glu)=VEtOH/Vglu	1.2141	1.2141	0.463596	0.463596	0.479478	0.479478	0.391317	0.391317	0.240735	0.240735	0.260822	0.260822	0.231273	0.231273	0.225984	0.225984	0.138403	0.138403	0.0840739	0.0840739	0.0840739	0.0840739		0.211538	0.211538	0.342729	0.342729	0.104306	0.104306	0.215228	0.215228	0.154412	0.154412	0.189522	0.189522	0.344347	0.344347	0.307545	0.307545	0.565639	0.565639	0.591077	0.591077	0.579046	0.579046	0.651887	0.651887	0.617837	0.617837
CellPopulation(cellsperml)-X1	Not Mentioned	Not Mentioned	Not Mentioned	Not Mentioned	Not Mentioned	Not Mentioned	Not Mentioned	Not Mentioned	Not Mentioned	Not Mentioned	Not Mentioned	Not Mentioned	Not Mentioned	Not Mentioned	Not Mentioned	Not Mentioned	Not Mentioned	Not Mentioned	Not Mentioned	Not Mentioned	Not Mentioned	Not Mentioned		Not Mentioned	Not Mentioned	Not Mentioned	Not Mentioned	Not Mentioned	Not Mentioned	Not Mentioned	Not Mentioned	Not Mentioned	Not Mentioned	Not Mentioned	Not Mentioned	Not Mentioned	Not Mentioned	Not Mentioned	Not Mentioned	Not Mentioned	Not Mentioned	Not Mentioned	Not Mentioned	Not Mentioned	Not Mentioned	Not Mentioned	Not Mentioned	Not Mentioned	Not Mentioned
CellPopulation(cellsperml)-X2	Not Mentioned	Not Mentioned	Not Mentioned	Not Mentioned	Not Mentioned	Not Mentioned	Not Mentioned	Not Mentioned	Not Mentioned	Not Mentioned	Not Mentioned	Not Mentioned	Not Mentioned	Not Mentioned	Not Mentioned	Not Mentioned	Not Mentioned	Not Mentioned	Not Mentioned	Not Mentioned	Not Mentioned	Not Mentioned		Not Mentioned	Not Mentioned	Not Mentioned	Not Mentioned	Not Mentioned	Not Mentioned	Not Mentioned	Not Mentioned	Not Mentioned	Not Mentioned	Not Mentioned	Not Mentioned	Not Mentioned	Not Mentioned	Not Mentioned	Not Mentioned	Not Mentioned	Not Mentioned	Not Mentioned	Not Mentioned	Not Mentioned	Not Mentioned	Not Mentioned	Not Mentioned	Not Mentioned	Not Mentioned
Biomass1(g/L)-X1	Not Mentioned	Not Mentioned	Not Mentioned	Not Mentioned	Not Mentioned	Not Mentioned	Not Mentioned	Not Mentioned	Not Mentioned	Not Mentioned	Not Mentioned	Not Mentioned	Not Mentioned	Not Mentioned	Not Mentioned	Not Mentioned	Not Mentioned	Not Mentioned	Not Mentioned	Not Mentioned	Not Mentioned	Not Mentioned		Not Mentioned	Not Mentioned	Not Mentioned	Not Mentioned	Not Mentioned	Not Mentioned	Not Mentioned	Not Mentioned	Not Mentioned	Not Mentioned	Not Mentioned	Not Mentioned	Not Mentioned	Not Mentioned	Not Mentioned	Not Mentioned	Not Mentioned	Not Mentioned	Not Mentioned	Not Mentioned	Not Mentioned	Not Mentioned	Not Mentioned	Not Mentioned	Not Mentioned	Not Mentioned
Biomass2(g/L)-X2	Not Mentioned	Not Mentioned	Not Mentioned	Not Mentioned	Not Mentioned	Not Mentioned	Not Mentioned	Not Mentioned	Not Mentioned	Not Mentioned	Not Mentioned	Not Mentioned	Not Mentioned	Not Mentioned	Not Mentioned	Not Mentioned	Not Mentioned	Not Mentioned	Not Mentioned	Not Mentioned	Not Mentioned	Not Mentioned		Not Mentioned	Not Mentioned	Not Mentioned	Not Mentioned	Not Mentioned	Not Mentioned	Not Mentioned	Not Mentioned	Not Mentioned	Not Mentioned	Not Mentioned	Not Mentioned	Not Mentioned	Not Mentioned	Not Mentioned	Not Mentioned	Not Mentioned	Not Mentioned	Not Mentioned	Not Mentioned	Not Mentioned	Not Mentioned	Not Mentioned	Not Mentioned	Not Mentioned	Not Mentioned
T1(hr)	Not Mentioned	Not Mentioned	Not Mentioned	Not Mentioned	Not Mentioned	Not Mentioned	Not Mentioned	Not Mentioned	Not Mentioned	Not Mentioned	Not Mentioned	Not Mentioned	Not Mentioned	Not Mentioned	Not Mentioned	Not Mentioned	Not Mentioned	Not Mentioned	Not Mentioned	Not Mentioned	Not Mentioned	Not Mentioned		Not Mentioned	Not Mentioned	Not Mentioned	Not Mentioned	Not Mentioned	Not Mentioned	Not Mentioned	Not Mentioned	Not Mentioned	Not Mentioned	Not Mentioned	Not Mentioned	Not Mentioned	Not Mentioned	Not Mentioned	Not Mentioned	Not Mentioned	Not Mentioned	Not Mentioned	Not Mentioned	Not Mentioned	Not Mentioned	Not Mentioned	Not Mentioned	Not Mentioned	Not Mentioned
T2(hr)	Not Mentioned	Not Mentioned	Not Mentioned	Not Mentioned	Not Mentioned	Not Mentioned	Not Mentioned	Not Mentioned	Not Mentioned	Not Mentioned	Not Mentioned	Not Mentioned	Not Mentioned	Not Mentioned	Not Mentioned	Not Mentioned	Not Mentioned	Not Mentioned	Not Mentioned	Not Mentioned	Not Mentioned	Not Mentioned		Not Mentioned	Not Mentioned	Not Mentioned	Not Mentioned	Not Mentioned	Not Mentioned	Not Mentioned	Not Mentioned	Not Mentioned	Not Mentioned	Not Mentioned	Not Mentioned	Not Mentioned	Not Mentioned	Not Mentioned	Not Mentioned	Not Mentioned	Not Mentioned	Not Mentioned	Not Mentioned	Not Mentioned	Not Mentioned	Not Mentioned	Not Mentioned	Not Mentioned	Not Mentioned
Growthrate(µin/hr)=ln(X2/X1)/(T2-T1)	Not Mentioned	Not Mentioned	Not Mentioned	Not Mentioned	Not Mentioned	Not Mentioned	Not Mentioned	Not Mentioned	Not Mentioned	Not Mentioned	Not Mentioned	Not Mentioned	Not Mentioned	Not Mentioned	Not Mentioned	Not Mentioned	Not Mentioned	Not Mentioned	Not Mentioned	Not Mentioned	Not Mentioned	Not Mentioned		Not Mentioned	Not Mentioned	Not Mentioned	Not Mentioned	Not Mentioned	Not Mentioned	Not Mentioned	Not Mentioned	Not Mentioned	Not Mentioned	Not Mentioned	Not Mentioned	Not Mentioned	Not Mentioned	Not Mentioned	Not Mentioned	Not Mentioned	Not Mentioned	Not Mentioned	Not Mentioned	Not Mentioned	Not Mentioned	Not Mentioned	Not Mentioned	Not Mentioned	Not Mentioned
Volumetricrate(Vbiomass)	Not Mentioned	Not Mentioned	Not Mentioned	Not Mentioned	Not Mentioned	Not Mentioned	Not Mentioned	Not Mentioned	Not Mentioned	Not Mentioned	Not Mentioned	Not Mentioned	Not Mentioned	Not Mentioned	Not Mentioned	Not Mentioned	Not Mentioned	Not Mentioned	Not Mentioned	Not Mentioned	Not Mentioned	Not Mentioned		Not Mentioned	Not Mentioned	Not Mentioned	Not Mentioned	Not Mentioned	Not Mentioned	Not Mentioned	Not Mentioned	Not Mentioned	Not Mentioned	Not Mentioned	Not Mentioned	Not Mentioned	Not Mentioned	Not Mentioned	Not Mentioned	Not Mentioned	Not Mentioned	Not Mentioned	Not Mentioned	Not Mentioned	Not Mentioned	Not Mentioned	Not Mentioned	Not Mentioned	Not Mentioned
Yield(YBiomass/Glu)ing/g	Not Mentioned	Not Mentioned	Not Mentioned	Not Mentioned	Not Mentioned	Not Mentioned	Not Mentioned	Not Mentioned	Not Mentioned	Not Mentioned	Not Mentioned	Not Mentioned	Not Mentioned	Not Mentioned	Not Mentioned	Not Mentioned	Not Mentioned	Not Mentioned	Not Mentioned	Not Mentioned	Not Mentioned	Not Mentioned		Not Mentioned	Not Mentioned	Not Mentioned	Not Mentioned	Not Mentioned	Not Mentioned	Not Mentioned	Not Mentioned	Not Mentioned	Not Mentioned	Not Mentioned	Not Mentioned	Not Mentioned	Not Mentioned	Not Mentioned	Not Mentioned	Not Mentioned	Not Mentioned	Not Mentioned	Not Mentioned	Not Mentioned	Not Mentioned	Not Mentioned	Not Mentioned	Not Mentioned	Not Mentioned
FoldchangeofVGLU=VGLUoftest/VGLUofRef	Not Mentioned	Not Mentioned	1.95846	1.95846	1.73087	1.73087	1.83625	1.83625	2.15087	2.15087	2.15264	2.15264	1.86226	1.86226	1.59998	1.59998	0.975222	0.975222	0.744301	0.744301	0.595441	0.595441		17.8667	17.8667	12.9239	12.9239	15.3835	15.3835	10.1939	10.1939	9.34564	9.34564	11.427	11.427	8.26677	8.26677	10.7773	10.7773	7.31961	7.31961	7.20078	7.20078	7.34595	7.34595	6.07009	6.07009	5.31092	5.31092
FoldchangeofVEthOH	Not Mentioned	Not Mentioned	0.747825	0.747825	0.914064	0.914064	0.865822	0.865822	0.720598	0.720598	1.08433	1.08433	0.767093	0.767093	0.839516	0.839516	0.373297	0.373297	0.463619	0.463619	0.8	0.8		75.4976	75.4976	1.17196	1.17196	0.36226	0.36226	1.36733	1.36733	0.657736	0.657736	1.50072	1.50072	1.31445	1.31445	1.16435	1.16435	1.24914	1.24914	1.02801	1.02801	0.999395	0.999395	0.930264	0.930264	0.829233	0.829233
FoldchangeofqGLU=qGLUoftest/qGLUofref	Not Mentioned	Not Mentioned	Not Mentioned	Not Mentioned	Not Mentioned	Not Mentioned	Not Mentioned	Not Mentioned	Not Mentioned	Not Mentioned	Not Mentioned	Not Mentioned	Not Mentioned	Not Mentioned	Not Mentioned	Not Mentioned	Not Mentioned	Not Mentioned	Not Mentioned	Not Mentioned	Not Mentioned	Not Mentioned		Not Mentioned	Not Mentioned	Not Mentioned	Not Mentioned	Not Mentioned	Not Mentioned	Not Mentioned	Not Mentioned	Not Mentioned	Not Mentioned	Not Mentioned	Not Mentioned	Not Mentioned	Not Mentioned	Not Mentioned	Not Mentioned	Not Mentioned	Not Mentioned	Not Mentioned	Not Mentioned	Not Mentioned	Not Mentioned	Not Mentioned	Not Mentioned	Not Mentioned	Not Mentioned
FoldchangeofqEthOH	Not Mentioned	Not Mentioned	Not Mentioned	Not Mentioned	Not Mentioned	Not Mentioned	Not Mentioned	Not Mentioned	Not Mentioned	Not Mentioned	Not Mentioned	Not Mentioned	Not Mentioned	Not Mentioned	Not Mentioned	Not Mentioned	Not Mentioned	Not Mentioned	Not Mentioned	Not Mentioned	Not Mentioned	Not Mentioned		Not Mentioned	Not Mentioned	Not Mentioned	Not Mentioned	Not Mentioned	Not Mentioned	Not Mentioned	Not Mentioned	Not Mentioned	Not Mentioned	Not Mentioned	Not Mentioned	Not Mentioned	Not Mentioned	Not Mentioned	Not Mentioned	Not Mentioned	Not Mentioned	Not Mentioned	Not Mentioned	Not Mentioned	Not Mentioned	Not Mentioned	Not Mentioned	Not Mentioned	Not Mentioned
Foldchangeofµ	Not Mentioned	Not Mentioned	Not Mentioned	Not Mentioned	Not Mentioned	Not Mentioned	Not Mentioned	Not Mentioned	Not Mentioned	Not Mentioned	Not Mentioned	Not Mentioned	Not Mentioned	Not Mentioned	Not Mentioned	Not Mentioned	Not Mentioned	Not Mentioned	Not Mentioned	Not Mentioned	Not Mentioned	Not Mentioned		Not Mentioned	Not Mentioned	Not Mentioned	Not Mentioned	Not Mentioned	Not Mentioned	Not Mentioned	Not Mentioned	Not Mentioned	Not Mentioned	Not Mentioned	Not Mentioned	Not Mentioned	Not Mentioned	Not Mentioned	Not Mentioned	Not Mentioned	Not Mentioned	Not Mentioned	Not Mentioned	Not Mentioned	Not Mentioned	Not Mentioned	Not Mentioned	Not Mentioned	Not Mentioned
Note	Here,referencestrainincludestwotimeintervals:t=2minandt=4min.Itisassumedthatthegenotypebetweenthesetwodonotvarymuchandthetimedifferenceissmall.	Here,referencestrainincludestwotimeintervals:t=2minandt=4min.Itisassumedthatthegenotypebetweenthesetwodonotvarymuchandthetimedifferenceissmall.	Here,referencestrainincludestwotimeintervals:t=2minandt=4min.Itisassumedthatthegenotypebetweenthesetwodonotvarymuchandthetimedifferenceissmall.	Here,referencestrainincludestwotimeintervals:t=2minandt=4min.Itisassumedthatthegenotypebetweenthesetwodonotvarymuchandthetimedifferenceissmall.	Here,referencestrainincludestwotimeintervals:t=2minandt=4min.Itisassumedthatthegenotypebetweenthesetwodonotvarymuchandthetimedifferenceissmall.	Here,referencestrainincludestwotimeintervals:t=2minandt=4min.Itisassumedthatthegenotypebetweenthesetwodonotvarymuchandthetimedifferenceissmall.	Here,referencestrainincludestwotimeintervals:t=2minandt=4min.Itisassumedthatthegenotypebetweenthesetwodonotvarymuchandthetimedifferenceissmall.	Here,referencestrainincludestwotimeintervals:t=2minandt=4min.Itisassumedthatthegenotypebetweenthesetwodonotvarymuchandthetimedifferenceissmall.	Here,referencestrainincludestwotimeintervals:t=2minandt=4min.Itisassumedthatthegenotypebetweenthesetwodonotvarymuchandthetimedifferenceissmall.	Here,referencestrainincludestwotimeintervals:t=2minandt=4min.Itisassumedthatthegenotypebetweenthesetwodonotvarymuchandthetimedifferenceissmall.	Here,referencestrainincludestwotimeintervals:t=2minandt=4min.Itisassumedthatthegenotypebetweenthesetwodonotvarymuchandthetimedifferenceissmall.	Here,referencestrainincludestwotimeintervals:t=2minandt=4min.Itisassumedthatthegenotypebetweenthesetwodonotvarymuchandthetimedifferenceissmall.	Here,referencestrainincludestwotimeintervals:t=2minandt=4min.Itisassumedthatthegenotypebetweenthesetwodonotvarymuchandthetimedifferenceissmall.	Here,referencestrainincludestwotimeintervals:t=2minandt=4min.Itisassumedthatthegenotypebetweenthesetwodonotvarymuchandthetimedifferenceissmall.	Here,referencestrainincludestwotimeintervals:t=2minandt=4min.Itisassumedthatthegenotypebetweenthesetwodonotvarymuchandthetimedifferenceissmall.	Here,referencestrainincludestwotimeintervals:t=2minandt=4min.Itisassumedthatthegenotypebetweenthesetwodonotvarymuchandthetimedifferenceissmall.	Here,referencestrainincludestwotimeintervals:t=2minandt=4min.Itisassumedthatthegenotypebetweenthesetwodonotvarymuchandthetimedifferenceissmall.	Here,referencestrainincludestwotimeintervals:t=2minandt=4min.Itisassumedthatthegenotypebetweenthesetwodonotvarymuchandthetimedifferenceissmall.	Here,referencestrainincludestwotimeintervals:t=2minandt=4min.Itisassumedthatthegenotypebetweenthesetwodonotvarymuchandthetimedifferenceissmall.	Here,referencestrainincludestwotimeintervals:t=2minandt=4min.Itisassumedthatthegenotypebetweenthesetwodonotvarymuchandthetimedifferenceissmall.	Here,referencestrainincludestwotimeintervals:t=2minandt=4min.Itisassumedthatthegenotypebetweenthesetwodonotvarymuchandthetimedifferenceissmall.	Here,referencestrainincludestwotimeintervals:t=2minandt=4min.Itisassumedthatthegenotypebetweenthesetwodonotvarymuchandthetimedifferenceissmall.		Here,referencestrainincludestwotimeintervals:t=2minandt=4min.Itisassumedthatthegenotypebetweenthesetwodonotvarymuchandthetimedifferenceissmall.	Here,referencestrainincludestwotimeintervals:t=2minandt=4min.Itisassumedthatthegenotypebetweenthesetwodonotvarymuchandthetimedifferenceissmall.	Here,referencestrainincludestwotimeintervals:t=2minandt=4min.Itisassumedthatthegenotypebetweenthesetwodonotvarymuchandthetimedifferenceissmall.	Here,referencestrainincludestwotimeintervals:t=2minandt=4min.Itisassumedthatthegenotypebetweenthesetwodonotvarymuchandthetimedifferenceissmall.	Here,referencestrainincludestwotimeintervals:t=2minandt=4min.Itisassumedthatthegenotypebetweenthesetwodonotvarymuchandthetimedifferenceissmall.	Here,referencestrainincludestwotimeintervals:t=2minandt=4min.Itisassumedthatthegenotypebetweenthesetwodonotvarymuchandthetimedifferenceissmall.	Here,referencestrainincludestwotimeintervals:t=2minandt=4min.Itisassumedthatthegenotypebetweenthesetwodonotvarymuchandthetimedifferenceissmall.	Here,referencestrainincludestwotimeintervals:t=2minandt=4min.Itisassumedthatthegenotypebetweenthesetwodonotvarymuchandthetimedifferenceissmall.	Here,referencestrainincludestwotimeintervals:t=2minandt=4min.Itisassumedthatthegenotypebetweenthesetwodonotvarymuchandthetimedifferenceissmall.	Here,referencestrainincludestwotimeintervals:t=2minandt=4min.Itisassumedthatthegenotypebetweenthesetwodonotvarymuchandthetimedifferenceissmall.	Here,referencestrainincludestwotimeintervals:t=2minandt=4min.Itisassumedthatthegenotypebetweenthesetwodonotvarymuchandthetimedifferenceissmall.	Here,referencestrainincludestwotimeintervals:t=2minandt=4min.Itisassumedthatthegenotypebetweenthesetwodonotvarymuchandthetimedifferenceissmall.	Here,referencestrainincludestwotimeintervals:t=2minandt=4min.Itisassumedthatthegenotypebetweenthesetwodonotvarymuchandthetimedifferenceissmall.	Here,referencestrainincludestwotimeintervals:t=2minandt=4min.Itisassumedthatthegenotypebetweenthesetwodonotvarymuchandthetimedifferenceissmall.	Here,referencestrainincludestwotimeintervals:t=2minandt=4min.Itisassumedthatthegenotypebetweenthesetwodonotvarymuchandthetimedifferenceissmall.	Here,referencestrainincludestwotimeintervals:t=2minandt=4min.Itisassumedthatthegenotypebetweenthesetwodonotvarymuchandthetimedifferenceissmall.	Here,referencestrainincludestwotimeintervals:t=2minandt=4min.Itisassumedthatthegenotypebetweenthesetwodonotvarymuchandthetimedifferenceissmall.	Here,referencestrainincludestwotimeintervals:t=2minandt=4min.Itisassumedthatthegenotypebetweenthesetwodonotvarymuchandthetimedifferenceissmall.	Here,referencestrainincludestwotimeintervals:t=2minandt=4min.Itisassumedthatthegenotypebetweenthesetwodonotvarymuchandthetimedifferenceissmall.	Here,referencestrainincludestwotimeintervals:t=2minandt=4min.Itisassumedthatthegenotypebetweenthesetwodonotvarymuchandthetimedifferenceissmall.	Here,referencestrainincludestwotimeintervals:t=2minandt=4min.Itisassumedthatthegenotypebetweenthesetwodonotvarymuchandthetimedifferenceissmall.	Here,referencestrainincludestwotimeintervals:t=2minandt=4min.Itisassumedthatthegenotypebetweenthesetwodonotvarymuchandthetimedifferenceissmall.	Here,referencestrainincludestwotimeintervals:t=2minandt=4min.Itisassumedthatthegenotypebetweenthesetwodonotvarymuchandthetimedifferenceissmall.	Here,referencestrainincludestwotimeintervals:t=2minandt=4min.Itisassumedthatthegenotypebetweenthesetwodonotvarymuchandthetimedifferenceissmall.	Here,referencestrainincludestwotimeintervals:t=2minandt=4min.Itisassumedthatthegenotypebetweenthesetwodonotvarymuchandthetimedifferenceissmall.	Here,referencestrainincludestwotimeintervals:t=2minandt=4min.Itisassumedthatthegenotypebetweenthesetwodonotvarymuchandthetimedifferenceissmall.
GENOTYPE	GENOTYPE	GENOTYPE	GENOTYPE	GENOTYPE	GENOTYPE	GENOTYPE	GENOTYPE	GENOTYPE	GENOTYPE	GENOTYPE	GENOTYPE	GENOTYPE	GENOTYPE	GENOTYPE	GENOTYPE	GENOTYPE	GENOTYPE	GENOTYPE	GENOTYPE	GENOTYPE	GENOTYPE	GENOTYPE		GENOTYPE	GENOTYPE	GENOTYPE	GENOTYPE	GENOTYPE	GENOTYPE	GENOTYPE	GENOTYPE	GENOTYPE	GENOTYPE	GENOTYPE	GENOTYPE	GENOTYPE	GENOTYPE	GENOTYPE	GENOTYPE	GENOTYPE	GENOTYPE	GENOTYPE	GENOTYPE	GENOTYPE	GENOTYPE	GENOTYPE	GENOTYPE	GENOTYPE	GENOTYPE
ORF	P.Value	logFC	P.Value	logFC	P.Value	logFC	P.Value	logFC	P.Value	logFC	P.Value	logFC	P.Value	logFC	P.Value	logFC	P.Value	logFC	P.Value	logFC	P.Value	logFC		P.Value	logFC	P.Value	logFC	P.Value	logFC	P.Value	logFC	P.Value	logFC	P.Value	logFC	P.Value	logFC	P.Value	logFC	P.Value	logFC	P.Value	logFC	P.Value	logFC	P.Value	logFC	P.Value	logFC
YAL001C	0	0	NA	NA	0.26257	-0.224	0.015513	-0.838	0.0084536	-1.05	0.136561	-0.332	0.0643039	0.473	0.0037383	-1.41	0.131919	0.338	0.673408	-0.0755	0.797277	-0.0455		0.115802	0.361	0.079231	-0.431	0.339633	-0.184	0.217227	-0.2545	0.725717	-0.0625	0.956957	-0.0095	0.623502	0.0885	0.067843	0.463	0.000908	-2.3305	0.302367	0.202	0.154424	0.31	0.094618	0.397	0.150817	-0.314
YAL002W	0	0	0.26781	-0.227	0.97573	-0.0055	0.081181	-0.439	0.355106	-0.182	0.84493	0.0355	0.364161	0.179	0.0003977	-3.2	0.525716	0.12	0.632412	0.0885	0.551827	0.112		0.456303	0.142	0.639793	-0.0865	0.545205	-0.114	0.551827	-0.1115	0.431416	-0.151	0.494504	-0.129	0.378173	0.172	0.299674	0.209	0.905478	-0.0215	0.286827	0.216	0.654726	0.0825	0.166084	0.306	0.106197	0.386
YAL003W	0	0	0.95501	0.015	0.0822	0.641	0.729575	-0.093	0.0469341	0.818	0.021016	1.13	0.178195	0.433	0.310086	-0.3	1	5.55e-17	0.984993	-0.005	0.779525	-0.075		0.877709	-0.041	0.096131	-0.596	0.281151	0.323	0.0773445	0.659	0.040308	0.871	0.041344	0.862	0.096816	0.594	0.062742	0.723	NA	NA	0.095453	0.598	0.325011	0.289	0.33922	-0.279	0.212313	-0.39
YAL004W	0	0	0.6112	-0.097	0.02152	-0.781	0.822153	0.042	0.0010721	-2.32	0.000737	-2.65	0.0612391	-0.511	0.00462	-1.38	0.065574	-0.496	0.000353	-3.43	0.000659	-2.76		0.544254	0.117	0.741493	-0.062	0.0765657	-0.463	0.0652734	-0.497	0.010519	-1.02	0.020285	-0.799	0.029889	-0.687	0.009728	-1.05	0.213264	-0.272	0.935735	0.015	0.148544	0.335	0.015883	0.877	0.00292	-1.63
YAL005C	0	0	0.10186	-0.395	0.04744	-0.555	0.17912	-0.294	0.0055768	-1.26	0.004105	-1.41	0.369966	-0.176	0.858208	0.0325	0.38657	-0.169	0.118348	-0.367	0.032455	-0.648		0.901402	-0.0225	0.020274	-0.779	0.0314724	-0.657	0.0223708	-0.7505	0.00659	-1.18	0.004512	-1.36	0.004944	-1.31	0.008827	-1.06	NA	NA	0.236247	-0.249	0.31825	0.2	0.019741	0.787	0.03309	-0.643
YAL007C	0	0	0.56795	-0.105	0.25859	0.231	0.957629	0.0095	0.63613	0.0865	0.052812	0.524	0.153467	0.317	0.0215572	-0.75	0.163681	0.306	0.47495	0.135	0.066023	0.476		0.116266	0.365	0.383128	0.168	0.054514	0.516	0.0429818	0.5705	0.104284	0.385	0.155266	0.314	0.200665	0.271	0.033203	0.633	0.042982	0.5705	0.106555	0.381	0.083281	0.428	0.135992	0.337	0.055773	0.511
YAL008W	0	0	0.49036	-0.142	0.22947	-0.274	0.031952	-0.706	0.0258155	-0.768	0.157061	-0.343	0.132114	0.376	0.0050234	-1.41	0.303717	0.225	0.394217	0.18	0.389678	0.182		0.882739	0.029	0.021877	-0.819	0.26912	-0.246	0.169311	-0.329	0.048016	-0.598	0.009228	-1.13	0.015814	-0.927	0.223096	-0.279	NA	NA	0.14895	-0.353	NA	NA	0.27537	0.242	0.043336	0.624
YAL009W	0	0	0.83739	0.056	0.94135	-0.02	0.11077	-0.569	0.244435	-0.24	0.198239	-0.274	0.282508	0.329	0.0019218	-2.76	0.095537	0.611	0.297079	0.208	0.31485	-0.303		0.293339	-0.21	0.05187	-0.527	0.111281	-0.373	0.0387058	-0.5955	0.53339	0.176	0.271928	0.222	0.599551	-0.0965	0.13755	-0.335	0.078383	-0.4405	0.18507	0.433	0.104284	-0.385	0.111567	0.567	0.263508	0.227
YAL010C	0	0	0.12563	-0.349	0.08135	-0.43	0.005046	-1.28	0.197662	-0.272	0.222238	-0.253	0.959564	0.009	0.0008248	-2.43	0.631909	-0.087	0.763017	-0.054	0.337628	-0.187		0.276967	-0.218	0.03293	-0.631	0.169929	-0.297	0.746384	-0.058	0.187114	-0.281	0.507375	-0.123	0.982019	-0.004	0.570508	-0.104	NA	NA	0.763017	-0.054	0.689697	0.072	0.89262	-0.024	0.533237	0.115
YAL011W	0	0	0.49662	0.155	0.37342	0.21	0.359996	-0.217	0.194219	0.337	0.723327	-0.078	0.119947	0.438	0.0019265	-2.21	0.557867	0.132	0.445762	0.176	0.791234	-0.058		0.491569	0.157	0.726649	0.077	0.175089	0.358	0.256671	0.282	0.280246	0.265	0.26067	0.279	0.46218	0.169	0.147183	0.394	0.801665	0.055	0.088171	0.508	0.186659	0.345	0.147183	0.394	0.215788	0.316
YAL012W	0	0	0.28859	0.308	0.15883	0.449	0.072367	0.66	0.023227	1.05	0.032552	0.923	0.0261795	1.01	0.0973142	-0.576	0.509749	-0.178	0.547989	-0.161	0.145963	-0.47		0.245699	0.345	0.164079	0.441	0.152541	0.459	0.0310111	0.941	0.048995	0.781	0.0189	1.14	0.03486	0.898	0.063321	0.7	0.008653	-1.528	0.266792	0.326	0.498929	0.183	0.750504	0.083	0.122825	-0.514
YAL013W	0	0	0.46727	-0.139	0.92778	0.0165	0.165921	-0.308	0.141366	0.337	0.718199	0.0665	0.210219	0.269	NA	NA	0.180068	0.295	0.072746	-0.463	0.060244	-0.503		0.165921	-0.308	0.163061	-0.311	0.410225	-0.161	0.758311	-0.0565	0.439263	0.149	0.13441	0.345	0.7829	-0.0505	0.778776	-0.0515	0.30202	0.2095	0.275134	0.224	0.584513	-0.103	0.385404	0.17	0.003343	-1.52
YAL014C	0	0	0.09277	-0.404	0.38812	-0.165	0.143683	-0.325	0.285307	-0.213	0.779494	-0.05	0.535948	0.114	0.29082	0.21	0.605541	-0.094	0.155941	0.311	0.051603	0.524		0.478915	0.132	0.057348	-0.501	0.142028	-0.327	0.147925	-0.32	0.481943	-0.131	0.464023	-0.137	0.432704	-0.148	0.932583	-0.015	0.223072	0.252	0.320125	0.195	0.852757	0.033	0.839648	0.036	0.963995	0.008
YAL015C	0	0	0.22303	-0.255	0.22579	-0.253	0.042465	-0.575	0.191512	-0.28	0.040717	-0.585	0.0802794	-0.437	0.0573214	-0.507	0.588124	-0.1	0.426591	-0.152	0.832869	0.038		0.457139	-0.141	0.289854	0.213	0.692573	-0.072	0.063219	-0.486	0.331059	-0.192	0.736553	-0.061	0.326885	-0.194	0.214958	-0.261	0.631485	-0.088	0.692573	0.072	0.524063	0.119	0.692573	-0.072	0.884927	0.026
YAL016W	0	0	0.10545	-0.432	0.07886	-0.495	0.121973	-0.402	0.118428	-0.408	0.168986	-0.339	0.613471	0.105	0.275707	0.248	0.483472	-0.148	0.942701	0.0145	0.519332	0.136		0.306716	0.229	0.303285	-0.232	0.326323	-0.219	0.184893	-0.3215	0.974286	0.0065	0.505284	-0.141	0.755136	0.0635	0.331892	0.215	0.45991	0.1575	0.718981	0.0735	0.663202	0.0895	0.121973	0.402	0.0973	0.45
YAL017W	0	0	0.06322	-0.833	0.05687	-0.873	0.030135	-1.13	0.0460686	-0.954	0.567865	-0.181	0.390733	0.284	0.37516	0.295	0.154445	0.543	0.298304	0.358	0.227755	0.431		0.985728	-0.0055	0.732098	0.107	0.164781	-0.523	0.01697	-1.4145	0.043062	-0.98	0.0415	-0.995	0.253883	-0.401	0.143421	-0.565	0.854683	-0.0565	0.852158	0.0575	0.959804	0.0155	0.110549	0.644	0.512143	0.21
YAL018C	0	0	0.91908	-0.0255	0.42487	0.213	0.075751	0.627	0.464809	-0.194	0.019069	-1.1	0.127974	0.488	0.519351	0.169	0.036705	0.853	0.124446	0.495	0.195806	0.386		0.0106087	-1.38	0.102801	-0.544	0.0005515	-3.96	0.0283252	-0.9465	0.065685	0.669	0.976141	0.0075	0.750635	0.0805	0.143937	0.46	0.816503	-0.0585	0.059969	0.696	0.246021	0.335	0.303827	0.288	0.039728	0.827
YAL019W	0	0	0.97506	0.0075	0.14587	0.436	0.063856	0.647	0.0200565	1.04	0.178408	0.391	0.73998	0.0805	0.174485	-0.396	0.978385	0.0065	0.323954	-0.262	0.648961	-0.111		0.743029	-0.0795	0.108493	0.508	0.121156	0.48	0.145868	0.4365	0.019462	1.05	0.04153	0.776	0.106328	0.512	0.054263	0.694	0.207013	0.3575	0.422383	0.205	0.683352	-0.0995	0.223773	-0.341	0.677543	0.102
YAL020C	0	0	0.34526	-0.184	0.57147	-0.104	0.678662	0.075	0.309726	0.201	0.810126	-0.043	0.281533	0.216	0.231646	0.247	0.977584	0.005	0.456993	-0.14	0.527684	-0.117		0.629042	0.088	0.124179	-0.352	0.412888	0.156	0.410267	-0.157	0.407662	0.158	0.596164	0.097	0.276229	-0.219	0.377601	-0.17	0.410267	0.157	0.144831	-0.325	0.07977	-0.435	0.690452	0.072	0.061555	-0.488
YAL021C	0	0	0.30063	-0.244	0.4217	-0.181	0.96042	-0.0105	0.661231	0.0945	0.971719	0.0075	0.421704	-0.181	0.116807	-0.431	0.502363	-0.148	0.27895	-0.258	0.236714	-0.289		0.111006	-0.443	0.104125	-0.457	0.261697	-0.27	0.0493332	-0.6375	0.056373	-0.603	0.187522	-0.335	0.158875	-0.368	0.859721	0.0375	0.271616	0.2635	0.598609	0.114	0.444827	0.171	0.341993	-0.221	0.004071	-1.64
YAL022C	0	0	0.27021	-0.23	0.47844	-0.137	0.967554	0.0075	0.505155	-0.128	0.713919	-0.0685	0.603095	0.0985	0.34768	0.189	0.903003	0.0225	0.420881	-0.158	0.478438	-0.137		0.638687	0.0885	0.060194	-0.51	0.13566	-0.349	0.831099	-0.0395	0.642323	0.0875	0.890193	-0.0255	0.585838	0.103	0.523654	-0.123	0.315002	0.2055	0.162336	-0.317	0.073894	-0.467	0.915853	0.0195	0.015462	-0.878
YAL023C	0	0	0.783	0.0525	0.55874	0.114	0.05646	0.538	0.0782651	0.467	0.14565	0.345	0.109452	0.398	0.811	-0.0455	0.288594	0.225	0.055972	-0.54	0.169079	-0.318		0.256211	0.245	0.016859	0.872	0.212384	0.278	0.331279	0.2025	0.227756	0.265	0.050732	0.564	0.056215	0.539	0.125991	0.371	0.013974	0.9365	0.092242	0.432	NA	NA	0.077528	0.468	0.148054	-0.342
YAL024C	0	0	0.05351	0.802	0.26804	0.346	0.321115	0.302	0.198234	0.929	NA	NA	0.280371	0.335	0.228865	0.386	0.151951	0.49	0.296948	0.321	0.829817	0.0595		0.313735	-0.679	0.360384	-0.605	0.420915	-0.522	0.103463	-0.5965	0.051065	0.819	0.082465	0.664	0.124447	0.544	0.240201	0.374	0.514666	-0.413	0.160841	0.476	0.357022	-0.61	0.484525	-0.446	0.328148	0.655
YAL025C	0	0	0.39004	0.465	0.09297	1.14	0.366861	0.491	0.166797	0.848	0.940385	0.0375	0.257265	-0.648	0.166797	-0.848	0.236914	-0.685	0.204027	-0.753	0.259577	-0.644		0.552485	-0.309	0.279539	0.611	0.240624	0.678	0.151191	0.8945	0.165746	0.85	0.167856	0.844	0.672751	0.215	0.835523	-0.105	0.949901	0.0315	0.308744	-0.568	NA	NA	0.045901	-1.56	0.050509	-1.5
YAL026C	0	0	0.84733	-0.053	0.06697	-0.725	0.953496	0.016	0.227672	-0.385	0.080957	-0.666	0.266819	-0.346	0.133903	-0.522	NA	NA	0.12859	-0.533	0.756144	-0.086		0.173922	-0.453	0.11828	-0.556	0.438235	-0.226	0.15979	-0.475	0.359308	-0.274	0.936108	-0.022	0.836058	0.057	0.243898	0.368	0.855815	-0.05	0.7163	-0.101	0.672595	-0.118	0.775111	-0.079	0.769669	-0.081
YAL027W	0	0	0.1828	-0.292	0.42521	0.154	0.556791	-0.111	0.183879	0.29	0.372912	0.175	0.150031	0.325	0.0969754	0.405	0.261276	-0.233	0.04504	0.568	0.047822	0.554		0.905892	-0.0215	0.320853	0.199	0.897212	-0.0235	0.150891	-0.3245	0.698158	0.0715	0.671203	0.0785	0.221432	0.26	0.067149	0.479	0.058401	0.5095	0.080754	0.442	0.07043	0.469	0.136279	0.342	0.01164	0.963
YAL028W	0	0	0.16907	-0.296	0.03459	-0.898	0.071369	-0.662	0.0352671	-0.891	0.014702	-1.25	0.193278	0.273	0.0704081	-0.666	0.063773	-0.476	0.07017	-0.667	0.095964	-0.578		0.512282	0.121	0.069285	0.458	0.153501	-0.456	0.171121	-0.2935	0.135149	-0.333	0.752615	0.082	0.421735	-0.221	0.614725	0.133	0.429206	0.217	0.107646	0.547	0.227259	0.362	0.049811	0.528	0.069285	0.458
YAL029C	0	0	0.52229	0.12	0.36566	0.177	0.159463	0.312	0.519099	-0.121	0.257036	-0.233	0.519099	-0.121	0.193887	-0.279	0.048972	-0.544	0.205966	-0.269	0.753785	-0.057		0.0701602	-0.466	0.160396	-0.311	0.0423145	0.578	0.0600008	0.499	0.545073	0.113	0.651359	-0.083	0.854974	0.033	0.558442	0.109	0.396966	0.164	0.946855	-0.012	0.103212	0.39	0.636407	-0.087	0.231344	0.25
YAL030W	0	0	0.29779	-0.214	0.66282	0.0815	0.305248	-0.21	0.292329	-0.216	0.43183	-0.154	0.604784	0.0975	0.320748	0.201	0.029032	-0.685	0.085412	0.434	0.055332	0.526		0.61184	-0.0955	0.210476	0.27	0.18263	0.294	0.148495	-0.3305	0.199499	-0.28	0.015765	-0.867	0.213007	-0.268	0.352027	-0.187	0.906795	-0.0215	0.834424	0.0385	0.560363	-0.111	0.252286	0.24	0.016925	0.844
YAL031C	0	0	0.34478	-0.228	0.52981	-0.144	0.217789	-0.318	0.161635	-0.379	0.303048	-0.253	0.140338	0.409	0.807426	-0.054	0.967407	0.009	0.421629	0.189	0.317436	0.244		0.176246	-0.361	0.069419	-0.573	0.202139	-0.333	0.0489314	-0.666	0.945722	-0.015	0.332531	0.235	0.89899	0.028	0.960173	0.011	0.446089	0.178	0.212425	0.323	0.215625	0.32	0.596317	0.12	0.625781	-0.11
YAL032C	0	0	0.08459	-0.501	0.9981	-0.0005	0.444837	-0.17	0.311492	0.236	0.587539	0.117	0.844158	-0.0415	0.337799	0.222	0.024554	-0.84	0.148871	0.379	0.270847	0.262		0.572681	-0.122	0.323496	0.229	0.933726	-0.0175	0.291983	-0.2485	0.971554	-0.0075	0.30649	0.239	0.695791	0.0835	0.403796	0.189	0.276713	0.2585	0.200562	0.319	0.325249	0.228	0.990515	0.0025	0.618098	0.107
YAL033W	0	0	0.94456	-0.0175	0.38245	0.238	0.428082	0.213	0.307841	0.285	0.187752	0.398	0.76019	0.0775	0.995242	-0.0015	NA	NA	0.745539	0.0825	0.433888	0.21		0.219439	-0.362	0.084336	-0.6	0.157905	0.438	0.249386	0.3325	0.187752	0.397	0.277586	0.308	0.412948	0.22	0.286445	0.301	0.148406	0.4535	0.15989	0.435	0.928784	-0.0225	0.396525	-0.23	0.382452	0.237
YAL034C	0	0	0.18106	-0.337	0.12963	-0.404	0.072374	-0.532	0.125936	-0.41	0.072987	-0.53	0.75216	0.0665	0.0732959	0.529	NA	NA	0.73111	0.0725	0.560739	-0.126		0.515513	0.141	0.045063	-0.652	0.717252	-0.0765	0.043755	-0.6605	0.075827	-0.521	0.264693	-0.264	0.266123	-0.264	0.780688	-0.0585	0.249497	-0.2755	0.627797	-0.103	0.443712	-0.17	0.115057	0.428	0.267562	-0.263
YAL034W-A	0	0	0.52238	-0.211	0.61001	0.192	0.45075	-0.293	0.486957	0.23	0.313257	0.353	0.235567	0.433	0.529451	0.24	0.02083	-1.56	0.222715	0.449	0.149735	0.567		0.354071	-0.319	0.469052	0.28	0.114139	-0.651	NA	NA	0.542272	-0.232	0.318943	0.349	0.583374	-0.178	0.268547	0.396	0.622035	-0.1595	0.284335	0.381	0.321676	0.402	0.260047	0.471	0.064322	0.85
YAL035C-A	0	0	0.59877	0.13	0.58819	0.134	0.024173	-0.965	0.420051	0.207	0.303091	0.276	0.333147	0.256	0.0005032	-3.92	0.153741	0.425	0.567446	0.142	0.781996	0.067		0.17692	-0.393	0.148518	-0.433	0.294635	-0.282	0.0786999	0.591	0.694034	0.096	0.418077	0.208	0.530073	0.157	0.157801	0.419	NA	NA	0.337914	0.253	NA	NA	0.18833	0.379	0.465708	0.185
YAL035W	0	0	0.63515	0.105	0.15701	0.377	0.043539	0.683	0.0464368	0.666	0.096233	0.483	0.613734	0.112	0.347351	-0.222	0.062035	-0.588	0.172313	-0.357	0.522505	-0.143		0.946331	-0.0145	0.061552	0.59	0.153251	0.381	0.11197	0.4485	0.103735	0.465	0.125001	0.425	0.206341	0.321	0.712264	-0.0805	0.118811	0.4355	0.595782	0.117	0.398489	0.195	0.722276	0.0775	0.274056	-0.267
YAL036C	0	0	0.17539	0.29	0.73832	0.0595	0.055115	0.507	0.108542	0.372	0.092309	-0.402	0.0052245	-1.25	0.0097027	-0.999	0.006096	-1.18	0.01781	-0.795	0.0199	-0.762		0.17753	0.287	0.518858	-0.119	0.0229699	0.721	0.020175	0.7585	0.038416	0.588	0.032892	0.626	0.298843	0.205	0.316681	0.195	0.451393	0.1405	0.092799	-0.402	0.169157	-0.296	0.01781	-0.796	0.009025	-1.03
YAL037W	0	0	0.17407	-0.296	0.58002	0.102	0.420665	-0.154	0.0195103	-0.784	0.023903	-0.725	NA	NA	0.141993	-0.331	0.00657	-1.17	0.111138	0.376	0.141185	0.333		0.111743	0.374	0.079999	0.438	0.186981	0.285	0.266949	0.2265	0.12683	0.351	0.166045	0.304	0.504192	0.125	0.350157	0.183	0.90485	0.0215	0.39244	-0.165	NA	NA	0.771923	0.0525	0.377818	0.172
YAL038W	0	0	0.33768	0.312	0.97714	0.0085	0.524808	0.197	0.166261	0.503	0.125545	0.584	0.202132	0.449	0.426559	-0.252	0.283199	-0.358	0.254671	-0.386	0.029722	-1.1		0.647501	0.138	0.189262	-0.467	0.701205	-0.116	0.161032	0.5115	0.029115	1.11	0.016085	1.39	0.017853	1.34	0.01495	1.43	0.016521	1.3785	0.029654	1.1	0.499979	0.209	0.172306	0.492	NA	NA
YAL039C	0	0	0.75474	-0.058	0.98698	0.003	0.147134	-0.333	0.0823488	-0.443	0.031668	-0.664	0.0041706	-1.42	0.283591	0.222	NA	NA	NA	NA	0.226429	-0.259		0.0415501	-0.595	0.583184	-0.104	0.0621888	-0.502	0.0054113	-1.29	0.014271	-0.903	0.05757	-0.519	0.064227	-0.495	0.339164	-0.193	0.10401	-0.397	0.163881	-0.314	0.084833	-0.437	0.172594	0.305	NA	NA
YAL040C	0	0	0.46592	-0.141	0.03538	-0.633	0.440884	-0.15	0.152082	-0.326	0.085041	-0.435	0.0611317	-0.504	0.0353766	-0.633	0.028078	-0.694	0.041201	-0.595	0.033761	-0.645		0.424879	-0.156	0.036222	-0.627	0.054128	-0.531	0.146184	-0.333	0.091252	-0.421	0.578544	-0.105	0.782372	-0.051	0.599236	0.099	0.40188	-0.165	0.113575	-0.379	0.13296	-0.35	0.904563	-0.022	0.027075	-0.704
YAL041W	0	0	0.58857	-0.122	0.66665	-0.0965	0.223335	-0.312	0.142899	-0.404	0.060752	-0.606	0.0324446	-0.786	0.0963469	-0.492	0.614844	0.114	0.187733	-0.348	0.546657	0.138		0.0006208	-3.33	0.361507	-0.219	0.334504	-0.234	0.22559	0.3105	0.819288	0.0505	0.359641	0.219	0.580003	0.125	0.608935	-0.116	0.117894	-0.4465	0.125024	-0.433	0.049371	-0.663	0.808873	-0.0535	0.307958	-0.249
YAL042W	0	0	0.64727	0.083	0.13019	-0.343	0.678132	0.075	0.282628	-0.215	0.258637	-0.229	0.0618831	-0.486	0.613668	-0.092	0.401756	-0.16	0.012061	-0.929	0.017537	-0.807		0.33797	0.187	0.624732	-0.089	0.599132	0.096	0.260275	-0.228	0.853107	-0.033	0.074065	0.449	0.526996	0.117	0.540185	0.113	0.186252	0.282	0.861862	-0.031	0.47687	-0.133	0.282628	-0.215	0.032611	-0.634
YAL043C	0	0	0.73256	0.067	0.3627	0.192	0.114642	0.399	0.445129	0.157	0.493927	0.139	0.0059216	-1.32	0.491098	0.14	0.225123	0.274	0.295394	0.227	0.511187	0.133		0.222573	0.276	0.073018	0.493	0.65973	0.087	0.128322	0.377	0.380137	0.184	0.237013	0.265	0.060098	0.537	0.046433	0.599	0.346049	0.2	0.17495	0.319	0.324409	-0.211	0.109561	0.408	0.177863	-0.316
YAL043C-A	0	0	0.27593	0.222	0.07126	-0.462	0.224803	0.255	0.176541	-0.294	0.004771	-1.32	3.89e-05	-7.16	0.0428764	-0.574	0.065662	-0.479	0.003529	-1.47	0.002353	-1.7		0.167402	-0.303	0.431909	0.151	0.0814395	-0.435	0.0608948	-0.4955	0.143969	-0.33	0.918149	0.0185	0.137559	-0.337	0.035629	-0.619	0.269107	-0.2255	0.08144	-0.435	0.065041	-0.481	0.184053	-0.287	0.00288	-1.58
YAL044C	0	0	0.98943	-0.0025	0.83089	0.0405	0.14349	-0.346	0.660636	0.0845	0.164704	0.322	0.214124	-0.275	0.266261	-0.239	0.194096	-0.292	0.482132	-0.139	0.570922	0.111		0.443644	0.153	0.061069	-0.519	0.830887	-0.0405	0.830887	-0.0405	0.379547	0.179	0.133035	-0.36	0.131617	0.362	0.123483	0.374	0.18125	0.3045	0.708782	0.0715	0.065617	-0.503	0.019326	-0.827	0.186479	-0.299
YAL045C	0	0	0.03055	0.645	0.0772	0.437	0.528259	0.116	0.155274	0.31	0.831948	0.0375	0.0045358	-1.32	0.831948	-0.0375	0.333011	0.188	0.238622	0.24	0.054464	0.509		0.665495	-0.0775	0.337346	-0.186	0.0469044	0.541	0.240136	-0.2385	0.172943	-0.292	0.031899	-0.633	0.486745	-0.129	0.448064	-0.142	0.318283	-0.1945	0.729772	0.0615	0.056264	-0.502	0.343957	-0.183	0.016473	0.818
YAL046C	0	0	0.83644	-0.0425	0.57541	-0.118	0.286739	-0.245	0.083969	-0.489	0.487341	-0.149	0.0129679	-1.04	0.847748	-0.0395	0.306393	-0.233	0.712749	0.0765	0.528479	0.135		0.234213	0.282	0.482066	-0.152	0.587627	-0.115	0.363887	-0.2025	0.986377	-0.0035	0.022916	-0.841	0.256913	-0.266	0.165211	-0.349	0.128495	0.3985	0.492665	0.147	0.241962	-0.277	0.581494	-0.117	0.557445	0.124
YAL047C	0	0	0.56037	0.108	0.27129	0.224	0.900713	0.0225	0.540372	-0.115	0.099852	-0.397	0.0010541	-2.26	0.768343	0.0535	0.355671	-0.181	0.198236	0.275	0.141068	0.334		0.374115	0.174	0.118627	0.364	0.587917	0.101	0.514597	-0.1225	0.285232	0.217	0.13635	0.339	0.107581	0.383	0.175898	0.295	0.34679	0.1855	0.187801	0.285	0.672483	0.0775	0.39102	0.167	0.891971	-0.0245
YAL048C	0	0	0.20237	-0.322	0.12268	-0.423	0.20134	-0.323	0.233893	-0.293	0.028927	-0.796	0.349945	0.218	0.002467	-1.98	0.860528	0.0375	0.123833	-0.421	0.027332	-0.815		0.496819	0.151	0.802682	-0.0535	0.263904	-0.27	0.719185	-0.0775	0.979379	-0.0055	0.255687	0.277	0.767354	0.0635	0.975631	-0.0065	NA	NA	0.915876	0.0225	0.468968	-0.162	0.975631	-0.0065	0.004812	-1.56
YAL049C	0	0	0.34829	-0.181	0.47702	0.132	0.281655	-0.214	0.221409	-0.252	0.795556	0.046	0.716058	-0.065	0.0021255	-1.73	0.097368	0.393	0.137528	0.331	0.143229	0.324		0.909818	-0.02	0.326531	-0.191	0.963824	0.008	0.508086	-0.122	0.146614	-0.32	0.105599	-0.378	0.143229	-0.324	0.537478	-0.113	0.691871	-0.071	0.534146	0.114	0.972861	-0.006	0.087134	0.414	0.159234	0.306
YAL051W	0	0	0.19063	-0.359	0.13707	-0.431	0.078954	-0.563	0.030164	-0.844	0.911574	0.095	0.12228	-0.457	0.0647401	-0.615	0.470525	0.65	0.308094	0.26	0.402729	0.206		0.0157794	1.08	0.094934	-0.517	0.0026	-2.09	0.0046258	-1.702	0.070861	-0.591	0.026063	-0.894	0.036042	-0.786	0.053806	-0.666	0.011951	-1.203	0.017558	-1.04	0.256793	-0.297	0.638811	-0.11	0.30506	-0.262
YAL053W	0	0	0.31686	0.204	0.09674	0.411	0.041721	0.594	0.136843	0.346	0.189453	0.289	0.475923	0.138	0.0429414	-0.587	0.431566	0.154	0.490586	-0.133	0.71126	0.069		0.86224	0.032	0.632389	0.09	0.0380126	0.617	0.0732784	0.467	0.155682	0.323	0.386234	0.172	0.527345	0.121	0.83275	-0.039	0.187244	-0.291	0.301593	-0.212	0.131659	-0.353	0.726913	-0.065	0.684333	-0.076
YAL054C	0	0	NA	NA	0.00897	-1.45	0.002009	-2.48	0.0015092	-2.75	0.001282	-2.91	0.0029866	-2.16	0.0017838	-2.59	0.057693	-0.701	0.117824	-0.505	0.824047	0.0555		0.0154323	-1.18	0.012564	-1.28	0.0081192	-1.5	0.0074771	-1.5495	0.003342	-2.07	0.002601	-2.27	0.005131	-1.78	0.007206	-1.57	NA	NA	0.010693	-1.36	0.00393	-1.96	0.026992	-0.956	0.018166	-1.11
YAL055W	0	0	0.31801	-0.238	0.03748	-0.725	0.015724	-1.02	0.0172024	-0.983	0.184693	-0.343	0.300044	-0.248	0.0001054	-6.04	0.30645	0.244	0.318008	0.238	0.06234	0.586		0.198177	-0.328	0.100828	-0.47	0.162375	-0.368	0.0300582	-0.7915	0.040153	-0.704	0.031338	-0.778	0.128998	-0.416	0.136505	-0.404	0.628007	-0.1065	0.568498	0.126	0.256308	0.278	0.155398	0.377	0.008994	1.25
YAL056W	0	0	0.08251	0.794	0.0055	-3.55	0.111067	-0.537	0.045555	-0.8	0.014643	2.09	0.185991	0.408	0.816217	-0.06	0.100487	0.705	0.240245	0.348	0.199799	0.391		0.398748	-0.233	0.079134	-0.63	0.0121088	-1.34	0.0005627	-4.023	0.110646	-0.538	0.049008	-0.776	0.064077	-0.692	0.070393	0.872	0.114065	-0.53	0.655783	0.121	0.267902	-0.323	0.305782	0.322	0.087072	0.603
YAL058C-A	0	0	0.47461	0.14	0.23036	0.259	0.400457	0.168	0.337412	0.196	0.162498	0.319	0.635986	-0.09	0.632404	-0.091	0.761297	-0.057	0.600791	0.1	0.217078	0.269		0.307849	-0.211	0.17599	-0.305	0.304115	-0.213	0.0496063	-0.559	0.672541	-0.08	0.494962	-0.133	0.160672	-0.321	0.201088	-0.282	0.201088	0.282	0.259717	-0.239	0.454986	-0.147	0.259717	-0.239	0.057262	0.526
YAL058W	0	0	0.91889	0.0205	0.25686	0.261	0.758184	0.0625	0.553351	0.124	0.899253	0.0255	0.994048	-0.0015	NA	NA	0.899253	-0.0255	0.154695	-0.354	0.619053	-0.102		0.338378	-0.212	0.818078	-0.0465	0.274677	0.248	0.190051	0.3155	0.319774	0.221	0.106381	0.429	0.844863	-0.0395	0.918885	0.0205	0.852571	0.0375	0.864174	0.0345	0.628878	-0.0995	0.732656	-0.0695	0.556355	-0.123
YAL059W	0	0	0.14148	0.558	0.0325	1.08	0.59434	0.166	0.0177633	1.37	0.033814	1.06	0.429093	-0.254	0.0020691	-2.99	0.118956	-0.61	0.157342	-0.527	0.282703	-0.365		0.227209	0.424	0.140521	0.56	0.0302662	1.11	0.0107513	1.6485	0.006196	2.02	0.00931	1.74	0.036135	1.03	0.075589	0.756	0.003918	2.3805	0.793752	-0.0795	0.143903	-0.554	0.035283	-1.04	0.59434	-0.166
YAL060W	0	0	0.0467	-0.718	0.02815	-0.881	0.019198	-1.02	0.0985155	-0.516	0.13575	0.44	0.0057017	1.6	0.965748	0.01	0.038055	0.781	0.325226	0.253	0.176783	0.381		0.615346	-0.12	0.094605	-0.526	0.0405562	-0.761	0.0162066	-1.09	0.012491	-1.2	0.076818	-0.579	0.606983	-0.123	0.15853	0.405	0.020214	1.002	0.01793	1.05	0.012109	1.22	0.005634	1.61	0.040687	0.76
YAL061W	0	0	0.09167	-0.961	0.0825	-1.01	0.022924	-1.72	0.0680646	-1.1	0.198982	-0.64	0.399442	0.379	0.0550369	-1.21	0.853722	-0.0775	0.80601	0.104	0.594441	0.23		0.463283	-0.324	0.331199	-0.449	0.0845007	-0.997	0.12219	-0.8355	0.280796	-0.509	0.611319	-0.219	0.176336	-0.687	0.520728	-0.28	0.12755	0.8175	0.325849	-0.455	0.165101	-0.712	0.642861	0.198	0.987621	0.0065
YAL062W	0	0	0.22564	-0.257	0.21497	-0.265	0.032579	-0.65	0.0184034	-0.812	0.016065	-0.855	0.115755	-0.373	NA	NA	0.510971	-0.125	0.028972	-0.681	0.111479	-0.38		0.0448152	-0.571	0.044626	-0.572	0.0923117	-0.416	0.0356395	-0.627	0.012517	-0.939	0.030533	-0.667	0.044815	-0.571	0.006515	-1.19	0.010769	-0.993	0.004464	-1.37	0.005508	-1.27	0.01984	-0.789	0.013896	-0.903
YAL063C	0	0	0.17453	-0.523	0.26886	-0.398	0.46905	-0.243	0.0622916	-0.866	0.179289	-0.515	0.421709	0.273	0.721855	0.115	NA	NA	0.497917	0.226	0.67945	0.134		0.208284	-0.471	0.132605	-0.607	0.373453	-0.306	0.0307463	-1.1605	0.209724	-0.469	0.251406	-0.417	0.847014	0.0615	0.356456	-0.32	0.46411	-0.2455	0.844577	-0.0625	0.432349	-0.266	0.619835	0.161	0.859236	-0.0565
YAL064C-A	0	0	0.63019	-0.131	0.36955	-0.259	0.579329	0.152	0.952021	0.016	0.860088	-0.047	0.765487	-0.08	0.946037	0.018	0.142892	0.489	0.380784	0.252	0.579329	-0.152		0.178913	0.432	0.445809	0.215	0.0240347	-1.07	0.012401	-1.376	0.093782	-0.603	0.453423	-0.211	0.910257	0.03	0.271772	0.331	0.871824	-0.043	0.503658	0.186	0.112682	0.552	0.697242	0.105	0.149121	0.478
YAL064W	0	0	0.06643	-0.902	0.1695	0.504	0.972673	-0.009	0.124823	-0.616	0.15381	-0.538	0.512153	0.185	0.524233	-0.179	0.361677	0.276	0.150002	0.547	0.164184	0.515		0.0932035	-0.738	0.080284	0.807	NA	NA	NA	NA	0.094896	-0.73	0.368483	0.271	0.242624	-0.389	0.027975	1.47	0.15731	-0.53	0.915268	0.028	NA	NA	0.755815	-0.083	0.392797	-0.254
YAL064W-B	0	0	0.11882	-0.404	0.94209	-0.0145	0.440438	0.164	0.430582	0.168	0.081299	0.484	0.104644	0.429	0.295707	0.233	0.097408	0.445	0.297391	0.232	0.340937	0.209		0.418549	0.172	0.465976	-0.153	0.0092854	-1.15	0.0085578	-1.1845	0.079841	-0.487	0.123647	-0.395	0.276276	-0.245	0.492811	-0.143	0.737943	-0.0675	0.241423	0.27	0.934128	0.0165	0.663377	-0.0885	0.162336	-0.342
YAL065C	0	0	0.12122	-0.4	0.84966	0.038	0.567617	0.118	0.10318	0.433	0.257977	0.258	0.0290044	0.747	0.3926	0.184	0.181333	-1.06	0.061255	0.549	0.044405	0.629		0.150647	1.17	0.08752	-0.468	0.818812	0.046	0.0798929	-0.488	0.645059	-0.094	0.083598	0.478	0.269846	0.25	0.154816	0.352	0.101551	-1.429	0.55408	-0.401	0.3926	-0.184	0.226928	0.281	0.119404	1.32
YAL066W	0	0	0.78979	-0.218	0.16857	1.36	0.618948	0.414	0.635224	0.394	0.410502	0.716	0.128737	1.58	0.21557	1.18	0.190028	1.27	0.232626	1.12	0.356382	0.817		NA	NA	0.063097	2.2	NA	NA	NA	NA	NA	NA	0.158398	1.41	0.272544	1.01	0.039848	2.67	0.544983	0.51	0.084726	1.93	0.092695	1.85	0.160663	1.4	0.282173	0.984
YAL067C	0	0	0.91845	0.0835	0.92428	0.0775	0.319263	0.898	0.408165	0.722	0.582662	0.461	0.200886	1.24	0.429698	0.686	0.055138	2.34	0.213387	1.19	0.294084	0.957		NA	NA	0.356997	0.819	0.197959	1.25	NA	NA	0.553966	0.5	0.265441	1.03	0.493153	0.586	0.060534	2.25	0.197695	-1.2485	0.174851	1.34	0.337595	0.859	0.325106	0.886	0.208004	1.21
YAL068C	0	0	0.76603	0.0535	0.50425	0.124	0.173739	-0.295	0.566803	0.106	0.063393	0.482	0.494908	0.128	NA	NA	0.0467	0.549	0.09615	0.399	0.077839	0.441		0.146493	-0.323	0.065866	-0.475	0.0248083	-0.709	0.221606	-0.2545	0.083987	-0.425	0.218882	-0.256	0.123493	-0.353	0.733013	-0.0615	0.254198	0.2325	0.362822	-0.176	0.944104	0.0125	0.137506	0.334	0.134403	0.339
YAL069W	0	0	0.96043	-0.012	0.49038	-0.175	0.013194	-1.22	0.263169	-0.308	0.416743	0.21	0.600952	-0.13	0.0019918	-2.43	0.332555	0.258	0.66413	-0.107	0.86896	-0.04		0.203614	-0.364	0.463923	-0.187	0.0592821	-0.674	0.792657	0.064	0.600952	-0.13	0.567191	-0.143	0.802048	0.061	0.967017	-0.01	0.003345	2.017	0.527655	0.159	NA	NA	0.342078	0.252	NA	NA
YALCDELTA2	0	0	0.0205	-1.74	NA	NA	0.060085	-0.956	0.374039	0.267	NA	NA	0.287905	-0.339	NA	NA	0.04935	-1.07	0.213	-0.429	0.219219	-0.42		0.0686333	0.885	0.178724	-0.486	NA	NA	NA	NA	NA	NA	0.018903	-1.82	0.214361	-0.427	0.670894	-0.115	NA	NA	0.820815	0.06	0.027067	-1.5	0.146729	-0.555	NA	NA
YAR002C-A	0	0	0.05438	-0.584	0.24306	0.242	0.032689	0.72	0.126247	0.353	0.056002	0.514	0.149621	0.323	0.177149	0.33	0.2411	-0.273	0.175287	0.332	0.112483	0.374		0.0017709	-2.11	0.153847	-0.357	0.202254	0.272	0.565222	0.107	0.381658	-0.191	0.424655	-0.172	0.077189	-0.501	0.076174	0.504	0.053083	0.59	0.189825	-0.317	0.132088	0.387	0.043204	0.643	0.027963	0.766
YAR002W	0	0	0.39094	-0.184	0.87877	0.0305	0.562533	0.12	0.0978706	0.444	0.143251	0.366	0.259665	0.257	0.859202	-0.0355	0.20011	-0.303	0.352809	-0.202	0.354828	-0.201		0.958036	0.0105	0.313003	-0.223	0.515218	0.135	0.246881	0.2655	0.098804	0.441	0.203414	0.3	0.083931	0.476	0.302502	0.229	0.487339	0.1455	0.3589	0.199	0.571772	0.116	0.613118	-0.104	0.96602	0.0085
YAR003W	0	0	0.84544	-0.035	0.09077	0.412	0.47666	0.134	0.25161	0.235	0.356315	0.18	0.0853192	0.424	0.580285	0.102	0.145401	0.326	0.87153	0.029	0.467796	0.137		0.453344	-0.142	0.29824	0.208	0.597955	-0.097	0.744148	-0.059	0.982159	0.004	0.479647	0.133	0.549473	0.111	0.372543	0.173	0.17026	0.299	0.420292	0.154	0.915496	-0.019	0.215481	0.26	0.154973	-0.315
YAR007C	0	0	0.06535	-0.479	0.03827	-0.6	0.106325	-0.383	0.282637	-0.217	1	-2.78e-17	0.138703	0.335	0.460012	0.14	0.773604	0.052	0.24779	-0.238	0.36645	-0.176		0.268773	0.225	0.520851	-0.12	0.408142	0.159	0.117909	-0.364	0.182528	-0.288	0.203466	-0.27	0.333166	0.191	0.270465	0.224	0.348303	0.184	0.777775	0.051	0.350521	0.183	0.72441	0.064	0.977751	0.005
YAR008W	0	0	0.66608	0.0845	0.18075	0.31	0.158353	0.334	0.0463486	0.595	0.039264	0.636	0.11594	0.393	0.15579	0.337	0.215322	0.279	0.492075	0.139	0.281191	0.234		0.10069	0.421	0.087419	0.45	0.0241223	0.772	0.10908	0.4055	0.05378	0.558	0.084147	0.458	0.060114	0.532	0.023183	0.784	0.028618	0.7225	0.253091	0.252	0.182773	0.308	0.539469	0.122	0.017054	0.882
YAR009C	0	0	0.22967	-0.325	0.12941	-0.451	0.282403	-0.282	0.694117	-0.093	0.050132	-0.697	0.518021	-0.157	0.063726	-0.629	0.74039	-0.078	0.035419	-0.804	0.021818	-0.973		0.993146	-0.002	0.303761	-0.267	0.0923504	0.532	0.0756529	-0.583	0.215948	0.338	0.791451	0.062	0.141212	0.431	0.491589	0.168	0.505863	-0.162	0.535445	-0.15	0.655424	-0.106	0.880777	-0.035	0.020641	-0.994
YAR010C	0	0	0.88267	0.0265	0.31147	0.202	0.200203	0.273	0.714216	-0.0665	0.126935	-0.35	0.143792	-0.328	0.0673298	-0.473	0.651891	-0.0825	0.038924	-0.595	0.202651	-0.27		0.0571105	-0.508	0.175404	0.294	0.0173987	0.817	0.738441	-0.0605	0.767236	-0.0535	0.206387	0.267	0.027369	0.685	0.822054	-0.0405	0.525448	0.1185	0.353633	-0.182	0.90022	-0.0225	0.081191	0.434	0.042493	-0.574
YAR014C	0	0	0.25123	-0.267	0.25262	-0.266	0.99607	0.001	0.684042	0.084	0.821635	-0.046	0.68749	-0.083	0.85585	0.037	NA	NA	0.157001	-0.355	0.482178	-0.15		0.933309	-0.017	0.258258	-0.262	0.343183	0.211	0.607759	-0.107	0.149158	0.365	0.107701	0.431	0.12892	0.394	0.259688	0.261	0.255422	0.264	0.886636	0.029	0.72966	0.071	0.201018	-0.308	0.045992	-0.63
YAR015W	0	0	0.50379	0.367	0.30028	0.607	0.486997	0.383	0.149261	0.943	0.204824	0.787	0.386935	0.49	0.41826	-0.454	NA	NA	0.821471	-0.119	0.922638	0.051		0.900054	0.066	0.470685	0.399	0.906065	-0.062	0.916605	0.055	0.987835	0.008	0.295778	0.614	0.371324	0.509	0.40668	0.467	0.692197	0.211	NA	NA	0.963523	-0.024	0.371324	-0.509	0.392845	-0.483
YAR018C	0	0	0.5572	-0.107	0.5817	-0.1	0.621792	-0.089	0.795222	0.046	0.094461	-0.398	0.873946	-0.028	0.408506	-0.156	NA	NA	0.284628	-0.212	0.790932	0.047		0.135507	-0.333	0.242688	-0.237	0.0929657	0.401	0.427316	-0.149	0.241157	0.238	0.067419	0.464	0.137082	0.331	0.151395	0.314	0.265277	0.223	0.307466	0.2	0.086363	0.415	0.640643	-0.084	0.825516	0.039
YAR019C	0	0	0.32838	-0.305	0.33775	-0.298	0.642974	0.134	0.484141	0.208	0.491829	-0.204	0.572221	0.165	0.7398	-0.095	0.028859	-1.06	0.926834	-0.026	0.642974	0.134		0.585453	-0.159	0.244457	-0.379	0.269901	-0.354	0.0519875	-0.834	0.083047	-0.679	0.364583	-0.279	0.821912	0.064	0.747569	0.092	0.213182	-0.414	NA	NA	0.907263	0.033	0.120577	0.568	0.768482	0.084
YAR020C	0	0	0.54423	-0.147	0.56754	-0.138	0.394781	-0.214	0.286371	-0.28	0.227525	-0.328	0.864412	-0.04	0.469823	0.178	NA	NA	0.205149	0.35	0.165284	0.397		0.0848798	-0.555	0.075032	-0.587	0.354675	-0.236	0.140812	-0.433	0.904713	-0.028	0.272866	0.29	0.659314	0.105	0.808307	-0.057	0.265093	0.296	0.731795	-0.081	0.725589	-0.083	0.56491	0.139	0.040348	0.765
YAR023C	0	0	0.03156	-0.671	0.44063	0.152	0.721459	0.067	0.596682	0.101	0.50316	-0.13	0.556467	-0.113	0.26374	-0.236	0.077347	-0.46	0.073734	0.47	0.022069	0.772		0.39723	-0.169	0.238067	0.253	0.0052745	-1.31	0.0007542	-2.623	0.660848	0.083	0.173397	-0.307	0.914264	0.02	0.045388	0.579	0.897256	-0.024	0.974207	0.006	0.099131	0.41	0.050883	0.552	0.024445	0.742
YAR027W	0	0	0.81656	-0.095	0.56104	-0.245	0.471677	-0.309	0.471677	-0.309	0.962805	-0.019	0.850592	0.077	0.366343	0.4	NA	NA	0.495515	0.291	0.495515	0.291		0.833514	-0.086	0.441464	-0.333	0.321273	-0.447	0.673022	-0.175	0.877377	-0.063	0.567044	0.241	0.879299	-0.062	0.20102	0.618	0.753835	0.129	0.47951	0.303	0.968672	-0.016	0.683264	-0.169	0.250364	0.537
YAR028W	0	0	0.4531	-0.212	0.15043	0.477	0.092295	0.608	0.926742	-0.0245	0.792572	0.0705	0.861766	-0.0465	0.221368	-0.38	NA	NA	0.22321	-0.378	0.709693	-0.101		0.176192	-0.436	0.054142	0.771	0.460813	0.207	0.220454	-0.3815	0.39552	0.243	0.040407	0.871	0.809663	-0.0645	0.190215	0.417	0.472601	-0.2015	0.330546	-0.285	0.855922	0.0485	0.141396	-0.492	0.855922	0.0485
YAR029W	0	0	0.14947	0.316	0.02287	0.722	0.01614	0.825	0.599496	-0.095	0.695241	-0.07	0.375417	0.169	0.625353	0.088	NA	NA	0.167357	0.297	0.181048	0.284		0.0650778	0.471	0.390257	0.163	0.0179733	0.792	0.202207	0.266	0.006872	1.13	0.003027	1.52	0.010153	0.981	0.01269	0.903	0.012919	0.897	0.018033	0.791	0.268483	0.221	0.617887	0.09	0.004087	1.37
YAR030C	0	0	0.84087	-0.0395	0.02045	0.839	0.039629	0.646	0.025267	0.773	0.211097	0.288	0.260305	0.251	0.755917	-0.0615	0.040855	-0.639	0.03874	0.652	0.078864	0.481		0.600449	0.106	0.022332	0.812	0.120521	0.394	0.0642351	-0.5275	0.029228	0.73	0.011401	1.05	0.068901	0.512	0.016104	0.919	0.156285	0.3435	0.304101	0.225	0.162247	0.337	0.03874	0.653	0.009252	1.13
YAR031W	0	0	0.09134	-0.411	0.03892	-0.595	0.053579	-0.522	0.0783854	-0.442	0.365046	-0.176	0.47884	-0.134	0.551791	0.11	0.481834	0.133	0.988867	-0.0025	0.19306	0.279		0.603924	-0.0955	0.086743	-0.421	0.301768	-0.207	0.528684	-0.1175	0.198992	-0.274	0.089928	-0.414	0.307554	-0.204	0.069645	-0.465	0.116161	-0.3665	0.185094	-0.285	0.506367	0.124	0.96217	-0.0085	0.038924	0.595
YAR033W	0	0	0.24094	-0.251	0.87189	0.03	0.657168	0.084	0.952744	0.011	0.556467	-0.113	0.521478	0.124	0.185818	-0.295	0.007703	-1.15	0.221613	0.265	0.631778	0.091		0.706013	-0.071	0.414594	0.162	0.914264	-0.02	0.0240262	-0.747	0.336634	-0.196	0.404586	-0.166	0.918527	0.019	0.600128	-0.1	0.987101	-0.003	0.105452	-0.398	0.748926	0.06	0.784997	0.051	0.884549	-0.027
YAR035W	0	0	0.10627	-0.62	0.02104	-1.23	0.018321	-1.3	0.0047009	-2.14	0.012195	-1.51	0.0032562	-2.45	0.145785	-0.528	0.093536	-0.659	0.198803	-0.443	0.070255	-0.751		0.229504	-0.405	0.08187	-0.701	0.0656111	-0.774	0.0191997	-1.2745	0.053679	-0.845	0.014557	-1.42	0.022577	-1.2	0.03168	-1.05	0.038686	-0.9675	0.009355	-1.67	0.00566	-2	0.027777	-1.1	0.017219	-1.33
YAR037W	0	0	0.17569	-0.788	0.03678	-1.63	0.116771	-0.979	NA	NA	0.030633	-1.76	NA	NA	0.104034	-1.04	0.125278	-0.945	0.002566	-4.4	0.004051	-3.74		0.864701	0.082	0.171834	0.798	0.285862	-0.576	0.0098242	-2.708	0.080988	-1.16	0.444873	-0.389	0.317167	-0.532	0.184523	-0.766	0.22903	-0.671	0.064328	-1.29	0.158413	-0.835	0.738487	-0.162	0.012852	-2.45
YAR040C	0	0	0.03042	-0.663	0.00201	-1.81	0.001966	-1.82	0.0002443	-3.79	0.001445	-2.03	NA	NA	0.006359	-1.2	0.002698	-1.63	0.000903	-2.4	0.001681	-1.93		0.0441848	-0.571	0.007133	-1.15	0.0028625	-1.59	0.0002543	-3.7415	0.001589	-1.97	0.003431	-1.49	0.001659	-1.94	0.001557	-1.98	0.001822	-1.8725	0.000951	-2.36	0.000519	-2.91	0.003175	-1.54	0.000489	-2.98
YAR042W	0	0	0.02843	1.46	0.01335	2.2	0.012093	2.32	NA	NA	0.017472	1.9	NA	NA	0.0176927	1.89	0.007336	3.04	NA	NA	NA	NA		NA	NA	0.00568	3.49	NA	NA	NA	NA	NA	NA	NA	NA	0.018255	1.86	0.007177	3.08	NA	NA	0.023293	1.63	0.008167	2.87	0.009771	2.61	NA	NA
YAR043C	0	0	0.79433	0.204	0.84354	-0.154	0.723909	0.278	NA	NA	0.592631	0.428	NA	NA	0.980498	0.019	0.036755	2.64	0.557494	-0.472	0.463979	0.601		0.948727	0.05	0.400657	0.702	0.779801	0.219	NA	NA	0.190158	-1.22	0.978446	0.021	0.349172	0.796	0.41132	0.684	0.399488	0.704	0.26817	0.977	0.424097	0.663	0.745448	0.255	0.92014	-0.078
YAR044W	0	0	0.30772	-0.206	0.33168	-0.195	0.65657	0.0825	0.220627	-0.261	0.082246	-0.439	0.0078919	-1.11	0.587975	-0.102	0.019003	-0.802	0.154824	-0.321	0.156611	-0.319		0.958356	-0.0095	0.166887	0.307	0.28557	-0.219	0.106937	-0.3875	0.099858	-0.4	0.125765	-0.357	0.385404	-0.171	0.106937	-0.388	0.423196	-0.1555	0.475982	-0.137	0.79949	0.0465	0.319467	0.2	0.065811	-0.484
YAR047C	0	0	NA	NA	0.14395	0.562	0.005326	-3.62	NA	NA	0.236274	0.397	NA	NA	NA	NA	NA	NA	NA	NA	0.329858	-0.301		NA	NA	0.058483	-0.971	NA	NA	NA	NA	NA	NA	0.48132	-0.201	0.227902	-0.408	0.01262	2.27	0.02794	-1.471	0.347232	0.287	0.10119	0.702	0.286895	0.34	0.042266	1.17
YAR050W	0	0	0.01102	-2.44	0.37827	-0.264	0.144735	-0.56	NA	NA	NA	NA	NA	NA	0.59122	-0.148	NA	NA	NA	NA	NA	NA		NA	NA	0.281917	0.345	NA	NA	NA	NA	NA	NA	0.009401	-2.66	NA	NA	0.060523	0.952	NA	NA	NA	NA	0.775283	0.076	0.052764	-1.03	0.7178	0.097
YAR052C	0	0	0.62711	0.161	0.16972	0.542	0.306032	0.369	0.399695	-0.293	0.384557	0.304	NA	NA	0.31919	0.357	0.107092	-0.689	0.139474	0.603	0.25708	0.419		0.750403	-0.104	0.523749	-0.215	0.98028	-0.008	0.19901	-0.494	0.516658	0.219	0.399695	0.293	0.150541	0.579	0.395511	0.296	0.499278	0.229	0.29344	0.381	0.560388	0.195	0.347282	0.333	0.413948	-0.283
YAR053W	0	0	0.21856	-0.26	0.60704	0.0955	0.375801	0.174	0.0471147	-0.555	0.01491	-0.873	NA	NA	0.395184	-0.165	0.002837	-1.6	0.090294	0.418	0.064313	0.487		0.888063	-0.0255	0.235201	0.248	0.988968	0.0025	0.0199198	-0.7825	0.879387	0.0275	0.113884	-0.374	0.272858	-0.224	0.70477	0.0695	0.541917	-0.1145	0.110254	-0.38	0.116384	-0.369	0.208201	-0.268	0.023228	0.737
YAR060C	0	0	0.54673	-0.172	0.58233	-0.156	0.368115	0.269	0.0006423	-4.12	0.045836	-0.855	NA	NA	0.104032	-0.594	0.036077	-0.943	0.691278	-0.111	0.748827	-0.089		0.66101	0.123	0.910399	0.031	0.641306	-0.131	0.0080841	-1.668	0.158867	0.478	0.202945	0.415	0.293305	0.324	0.09161	0.631	0.217151	0.398	0.533833	0.178	0.653576	0.126	0.171527	0.458	0.973906	0.009
YAR061W	0	0	0.84942	0.131	0.54053	0.437	0.236318	0.942	NA	NA	0.520189	-0.461	NA	NA	0.840421	0.139	0.998839	-0.001	0.666375	0.302	0.394741	-0.63		0.607174	0.363	0.112475	1.43	0.0298196	-2.54	NA	NA	0.387631	0.641	0.318879	0.759	0.373781	0.663	0.165443	1.17	0.452487	0.547	0.554443	0.421	0.506162	0.478	0.275858	0.847	0.866392	0.116
YAR062W	0	0	0.32088	-0.194	0.06627	-0.469	0.003443	-1.46	0.0792653	-0.433	0.011345	-0.945	0.0851728	0.419	0.0001695	-4.21	0.227552	0.248	0.024917	-0.701	0.024555	-0.705		0.355711	0.178	0.918904	0.018	0.0521434	-0.52	0.147024	-0.32	0.856682	0.032	0.420463	0.152	0.963878	-0.008	0.72461	0.063	0.672534	0.076	0.741073	-0.059	0.151398	-0.315	0.936857	-0.014	0.002402	-1.66
YAR064W	0	0	0.80437	-0.0535	0.96842	0.0085	0.055507	-0.616	0.153151	-0.381	0.071431	-0.551	0.446104	-0.173	NA	NA	0.840061	0.0435	0.804369	-0.0535	0.403618	-0.193		0.0986206	-0.475	0.721502	-0.0775	0.0382593	-0.718	0.043226	-0.6835	0.872644	-0.0345	0.386893	-0.2	0.036852	-0.729	0.43226	-0.179	0.228658	-0.3005	0.09605	-0.482	0.101728	-0.468	0.832877	0.0455	0.074726	-0.54
YAR066W	0	0	0.56115	-0.127	0.01149	-1.12	0.988668	-0.003	0.0025318	-1.95	0.009518	-1.21	0.0562896	-0.602	0.0276398	-0.805	0.984891	0.004	0.002305	-2.01	0.002128	-2.07		0.0867044	-0.497	0.071324	-0.543	0.0716197	-0.542	0.002351	-1.998	0.424503	-0.18	0.042382	-0.678	0.10452	-0.455	0.068727	-0.552	0.027037	-0.812	0.104046	-0.456	0.363226	-0.209	0.082676	-0.508	0.017473	-0.961
YAR068W	0	0	0.31739	-0.206	0.42562	-0.158	0.069325	-0.484	0.302266	-0.214	0.084781	-0.442	0.376714	-0.178	0.003518	-1.52	NA	NA	0.233122	-0.257	0.18217	-0.299		0.223608	0.264	0.457744	0.146	0.466108	0.143	0.781353	0.052	0.304115	-0.213	0.217078	-0.269	0.021739	-0.778	0.031246	-0.675	0.018896	-0.821	0.005521	-1.29	0.002531	-1.71	0.01014	-1.04	0.00318	-1.58
YAR069C	0	0	0.42575	0.149	0.06751	0.463	0.009027	-1.02	0.335269	0.186	0.205386	-0.264	0.0971837	0.392	NA	NA	0.289049	0.209	0.012525	0.907	0.110154	0.369		0.0439391	-0.556	0.827617	-0.0385	NA	NA	0.0001518	-4.3615	0.657785	0.0795	0.035293	0.609	0.48684	-0.128	0.022754	0.724	0.021055	0.7455	0.02873	0.661	0.010197	0.979	0.029976	0.65	0.037542	0.594
YAR070C	0	0	0.59048	0.133	0.29209	0.283	0.011888	-1.26	0.961654	-0.0115	0.034403	-0.836	0.322688	0.262	0.0012536	-2.83	0.197681	0.366	0.16896	0.401	0.277302	0.293		0.441459	0.196	0.469271	-0.182	0.633947	-0.116	0.0735251	-0.6065	0.322688	0.262	0.196786	0.368	0.633947	0.116	0.121907	0.478	0.85288	-0.0445	0.569581	-0.14	0.215606	0.348	0.353215	0.243	0.238693	0.326
YAR071W	0	0	0.70835	-0.067	0.17361	0.292	0.5281	-0.116	0.869917	0.029	0.325032	-0.192	0.568754	0.104	NA	NA	0.147024	0.32	0.852284	-0.033	0.589963	-0.098		0.830408	-0.038	0.909952	0.02	0.887655	-0.025	0.355711	0.178	0.787306	0.048	0.362655	0.175	0.712393	-0.066	0.927873	-0.016	0.486753	-0.129	0.342219	-0.184	0.453964	-0.14	0.878774	-0.027	0.065953	-0.47
YAR073W	0	0	0.66387	0.138	0.09458	0.704	0.064912	0.835	0.0364129	1.06	0.059686	0.866	0.032625	1.11	0.0116282	-1.65	NA	NA	0.261185	-0.399	0.433109	-0.26		0.325908	0.338	0.130062	0.602	0.0691685	0.812	0.0337513	1.097	0.021564	1.31	0.020935	1.32	0.031759	1.12	0.064031	0.84	0.206533	0.465	0.608234	0.164	0.964169	-0.014	0.220048	-0.447	0.030448	-1.14
YAR074C	0	0	0.25171	0.244	0.01509	0.892	0.01921	0.814	0.0098669	1.04	0.007285	1.17	0.035922	0.637	NA	NA	0.166791	-0.313	0.231403	-0.257	0.376689	-0.177		0.544782	-0.117	0.420578	0.159	0.0580301	0.521	0.0171992	0.8485	0.023681	0.75	0.009348	1.07	0.039335	0.613	0.221941	0.264	0.622557	-0.0935	0.201906	-0.28	0.088752	-0.431	0.197224	-0.284	0.011833	-0.977
YAR075W	0	0	0.15836	0.454	0.06889	0.681	0.024755	1.04	0.0148225	1.26	0.009936	1.47	0.0679815	0.685	0.7755	-0.075	0.176673	-0.427	0.479584	-0.194	0.71922	0.095		0.611455	0.136	0.079962	0.637	0.107624	0.554	0.0498082	0.783	0.035493	0.9	0.02737	0.998	0.050265	0.78	0.123241	0.518	0.441936	0.213	0.608969	-0.137	0.307923	-0.296	0.560788	-0.157	0.432481	0.218
YARCDELTA8	0	0	0.14681	0.408	0.04572	0.7	0.329344	0.242	0.975183	0.007	NA	NA	0.31951	0.248	0.397088	-0.205	0.103496	0.487	0.047655	0.688	0.034415	0.786		0.0904988	0.519	0.67507	0.096	0.375626	-0.216	0.0209552	-0.955	0.44801	-0.181	0.357102	0.226	0.300744	0.26	0.181192	0.363	0.490008	0.163	0.178625	-0.366	1	2.22e-16	0.122053	0.449	0.015131	1.08
YBL001C	0	0	0.27147	-0.235	0.74106	0.063	0.098969	-0.417	0.317303	-0.209	0.196552	-0.29	0.865632	-0.032	0.0013576	-2.17	0.421213	-0.162	0.609106	0.099	0.345257	0.195		0.687858	-0.077	0.622951	0.095	0.109013	0.398	0.434028	0.157	0.090488	0.435	0.057397	-0.533	0.857373	0.034	0.673079	0.081	0.213137	0.276	0.622951	0.095	0.768454	0.056	0.211901	0.277	0.047579	0.577
YBL002W	0	0	0.4814	0.151	0.08984	0.471	0.22382	0.288	0.177854	0.332	0.074837	0.512	0.196683	0.313	0.746159	0.0665	0.051335	0.603	0.455588	0.161	0.165314	0.346		0.322317	0.222	0.508465	0.14	0.0273935	0.778	0.0186896	0.9015	0.034012	0.713	0.494775	0.146	0.217834	0.293	0.087033	0.478	0.048416	0.6175	0.133507	0.387	0.259485	0.261	0.372807	0.196	0.111948	0.423
YBL003C	0	0	0.2749	-0.219	0.73383	0.061	0.93711	-0.014	0.896971	0.023	0.444177	0.144	0.650558	0.082	0.043152	-0.565	0.577206	0.102	0.328756	0.191	0.129033	0.344		0.330871	0.19	0.062533	0.483	0.0222847	0.735	0.0191561	0.779	0.028578	0.667	0.269717	0.222	0.04877	0.537	0.103949	0.383	0.007353	1.113	0.053367	0.517	0.03027	0.652	0.523106	0.118	0.029578	0.658
YBL004W	0	0	0.084	0.42	0.01885	0.778	0.00879	1.04	0.0053298	1.24	0.015258	0.844	0.0248266	1.57	0.0656952	-0.469	0.012347	2.3	0.029895	1.42	0.616347	0.0905		0.478015	-0.131	0.060413	0.953	0.384394	0.165	0.776086	0.0505	0.005998	1.19	0.011637	0.933	0.017519	0.8	0.099482	0.388	0.559067	0.1065	0.01877	1.83	0.009195	2.69	0.024457	1.58	0.021923	1.68
YBL005W	0	0	0.1799	-0.292	0.57499	-0.104	0.389673	0.167	0.571562	0.105	0.650532	-0.0835	0.0722526	-0.462	0.0418644	-0.583	0.887908	-0.0255	0.087301	-0.423	0.077005	-0.449		0.531616	0.117	0.090487	0.416	0.0087016	1.07	0.905346	0.0215	0.134008	0.343	0.027602	0.688	0.016764	0.834	0.595901	-0.0985	0.441749	0.1475	0.870555	0.0295	0.96246	0.0085	0.037921	0.606	0.047985	-0.55
YBL005W-A	0	0	0.03374	1.32	0.03115	1.38	0.075632	0.836	0.0267018	-0.951	0.037917	-0.826	0.0319427	-0.886	0.002676	-2.22	0.023232	-1	0.047628	-0.753	0.028732	-0.923		0.0144573	-1.2	0.065181	0.912	0.0868576	0.77	0.0082516	-1.4805	0.067195	0.896	0.048549	1.08	0.033195	1.34	0.06909	-0.641	0.022587	-1.0145	0.08819	0.763	0.034613	-0.857	0.710779	0.0925	0.005847	-1.68
YBL005W-B	0	0	0.09091	-0.405	0.63667	0.085	0.905132	-0.021	0.206003	-0.263	0.079423	-0.431	0.610483	-0.092	0.0831829	-0.422	0.375417	-0.169	0.488359	0.128	0.695241	-0.07		0.064763	0.472	0.567401	0.104	0.543354	-0.111	0.507215	-0.122	0.217884	0.254	0.158587	0.306	0.278997	0.215	0.130772	0.339	0.397888	0.16	0.224819	0.249	0.968271	0.007	0.625353	0.088	0.219252	-0.253
YBL006C	0	0	0.65079	-0.0855	0.36008	0.185	0.161567	-0.318	0.993532	0.0015	0.621934	0.0935	0.980598	-0.0045	0.45721	-0.146	0.521943	0.124	0.61486	0.0955	0.980598	0.0045		0.243552	-0.249	0.312606	-0.208	0.357871	-0.186	0.0319944	-0.6655	0.366785	-0.182	0.488659	-0.135	0.770253	-0.0545	0.70332	-0.0715	0.56695	-0.1095	0.209769	-0.274	0.078935	-0.454	0.894841	-0.0245	0.050001	-0.554
YBL007C	0	0	0.11019	-0.37	0.16574	-0.299	0.205079	-0.264	0.0458196	-0.548	0.854369	0.0325	0.275688	0.218	0.635723	-0.0855	0.432429	0.148	0.241266	-0.238	0.392726	-0.162		0.118443	0.357	0.617016	0.0905	0.759643	0.0545	0.165736	-0.2995	0.349704	-0.181	0.227986	-0.247	0.755453	-0.0555	0.098299	-0.391	0.819408	-0.0405	0.42967	0.148	0.426926	0.149	0.093194	0.401	0.03455	-0.615
YBL008W	0	0	0.42629	0.156	0.11684	0.375	0.145492	0.335	0.360823	0.183	0.21712	-0.266	0.715155	0.068	0.579779	-0.105	0.926393	0.017	0.431566	0.154	0.337072	0.194		0.883497	-0.027	0.783093	0.051	0.490586	0.133	0.0919287	-0.421	0.952309	-0.011	0.750735	-0.059	0.86224	-0.032	0.499568	0.13	0.650637	-0.085	0.858007	0.033	0.795389	0.048	0.481742	0.136	0.956637	-0.01
YBL009W	0	0	0.55674	-0.115	0.41957	0.163	0.190589	0.296	0.133669	0.36	0.026065	0.737	0.14655	0.343	0.772872	0.055	0.903273	0.023	0.613269	0.098	0.352437	0.192		0.0533619	0.551	0.052682	0.554	0.0468438	0.582	0.151447	0.337	0.082879	0.454	0.051139	0.561	0.095992	0.424	0.033921	0.664	0.067137	0.499	0.196125	0.291	0.458859	0.148	0.48685	0.138	0.153968	0.334
YBL010C	0	0	0.93223	0.015	0.14823	0.318	0.366576	0.173	0.231192	0.245	0.15817	0.307	0.146499	0.32	0.262394	0.225	0.187238	0.279	0.055614	0.505	0.058825	0.493		0.596497	0.096	0.459006	0.138	0.35723	0.177	0.143116	-0.324	0.568061	0.104	0.197867	0.27	0.36895	0.172	0.11719	0.359	0.517572	0.119	0.736465	0.06	0.808387	0.043	0.544036	0.111	0.683796	-0.073
YBL011W	0	0	0.04912	-0.536	0.27834	-0.217	0.645507	-0.0835	0.400654	0.161	0.074692	0.448	0.173917	0.294	0.604704	0.0945	0.799185	0.0455	0.41895	0.154	0.96634	0.0075		0.443618	0.144	0.264586	0.225	0.294739	0.208	0.223379	-0.2525	0.211275	-0.262	0.572712	-0.104	0.837924	0.0365	0.532077	0.115	0.150021	0.3185	0.435251	0.147	0.154474	0.313	0.067042	0.469	0.099736	0.391
YBL012C	0	0	0.93996	0.0525	0.58371	-0.393	0.359603	0.696	0.212525	-1.02	0.470914	-0.53	0.79689	-0.18	0.259771	-0.895	0.620569	0.354	0.233711	-0.962	0.390826	-0.644		0.214205	1.02	0.116096	1.43	0.536565	0.447	0.337959	-0.7335	0.251956	0.914	0.132636	1.33	0.12306	1.38	0.203705	1.05	0.104271	1.5025	0.13206	1.34	0.078915	1.71	0.0561	1.99	0.605629	-0.369
YBL013W	0	0	0.89087	-0.138	0.44659	0.807	0.453172	0.794	0.85493	0.183	0.544866	0.628	0.311999	1.12	0.614725	0.517	0.147016	1.81	0.316279	1.11	0.334772	1.06		0.296483	1.17	0.163512	1.71	NA	NA	NA	NA	0.628514	0.495	0.407993	0.887	0.256667	1.3	0.198013	1.53	0.672505	0.4305	0.23424	1.38	0.215386	1.45	0.239237	1.36	0.689227	0.407
YBL014C	0	0	0.32003	0.23	0.09482	0.471	0.093968	0.473	0.717252	0.0765	0.09921	-0.461	0.130256	-0.402	0.10727	-0.443	0.056672	-0.593	0.563666	-0.124	0.116696	-0.425		0.566605	-0.124	0.192633	0.324	0.301426	-0.241	0.156281	-0.3655	0.08986	0.482	0.389491	0.193	0.372863	0.201	0.345429	0.215	0.038033	-0.6995	0.420315	-0.18	0.223088	-0.296	0.207226	-0.31	0.026361	-0.809
YBL015W	0	0	0.02916	-1.09	0.00652	-1.92	0.006249	-1.95	0.004399	-2.22	0.143674	-0.538	0.100096	0.644	0.0336844	1.03	0.109363	0.617	0.845021	-0.0575	0.957827	-0.0155		0.69543	-0.116	0.077571	-0.725	0.0250048	-1.16	0.0052299	-2.0815	0.004044	-2.28	0.011334	-1.57	0.012631	-1.51	0.020705	-1.25	0.06487	-0.7855	0.23013	-0.408	0.528036	-0.192	0.125105	0.577	0.356871	-0.294
YBL016W	0	0	0.1364	0.582	0.07847	0.818	0.119258	0.634	0.0857388	0.776	0.549251	0.167	NA	NA	0.0889653	0.759	0.01677	-1.95	0.5222	-0.18	0.930314	-0.023		0.326277	-0.304	0.171489	0.5	0.438731	0.225	0.468452	-0.208	0.448977	0.219	0.516148	0.183	0.575421	0.155	0.930314	-0.023	0.829497	-0.057	0.237056	-0.396	0.114608	-0.65	0.812176	0.063	0.086482	-0.772
YBL017C	0	0	0.31156	-0.333	0.19773	-0.454	0.547574	0.11	0.261498	-0.38	0.294203	-0.348	0.166261	-0.503	0.389169	-0.276	0.337233	0.186	0.761583	-0.054	0.199919	-0.452		0.228403	-0.415	0.052435	-0.518	0.0195265	1.29	0.136736	-0.332	0.589439	0.098	0.034005	-0.619	0.404355	0.265	0.072162	-0.451	0.57171	-0.103	0.83383	-0.0625	0.10676	-0.376	0.161603	0.51	0.212836	-0.435
YBL018C	0	0	0.48884	0.197	0.33227	0.299	0.152952	0.54	0.342156	0.291	0.681116	-0.111	0.161847	-0.52	0.437049	-0.226	0.032579	-1.35	0.244247	0.387	0.221348	0.417		0.256023	-0.373	0.861671	0.046	0.532445	0.175	0.392797	-0.254	0.792197	0.07	0.640946	0.127	0.588939	0.149	0.897293	-0.034	0.542889	0.17	0.369863	-0.27	1	0	0.448977	-0.219	0.266722	0.361
YBL019W	0	0	0.32113	-0.203	0.20917	0.275	0.407922	-0.164	0.254763	-0.241	0.516481	-0.125	0.410424	-0.163	0.727056	-0.0655	0.457969	0.146	0.916316	-0.0195	0.251706	0.244		0.294761	-0.218	0.269031	-0.233	0.264181	-0.236	0.0336425	-0.6535	0.078499	-0.457	0.899284	-0.0235	0.162116	-0.319	0.05829	0.52	0.80314	0.0465	0.237012	-0.254	0.823722	-0.0415	0.086146	0.437	0.873877	0.0295
YBL020W	0	0	0.06797	0.89	0.09686	0.721	0.123554	0.62	0.0562467	0.993	0.163713	0.516	NA	NA	0.329858	0.301	0.318107	-0.311	0.409538	0.243	0.844058	-0.052		0.159556	0.525	0.108894	0.671	0.498418	0.192	0.220635	0.418	0.195126	0.457	0.152525	0.541	0.147132	0.554	0.150837	0.545	0.261301	0.367	0.987851	-0.004	0.70454	0.102	0.626385	0.133	0.882392	0.039
YBL021C	0	0	0.85873	-0.047	0.75031	0.085	0.295099	-0.332	0.479459	0.202	0.12387	0.619	0.244247	0.387	0.0567437	0.988	0.673438	-0.114	0.228647	0.407	0.089161	0.758		0.365742	-0.273	0.155985	-0.533	0.425474	-0.233	0.73123	-0.092	0.338408	-0.294	0.725838	-0.094	0.800728	-0.067	0.472091	-0.206	0.588939	0.149	0.272292	0.355	0.809306	-0.064	0.876454	0.041	0.249204	0.381
YBL022C	0	0	0.27084	0.554	0.43903	0.365	0.220433	0.636	0.859163	-0.079	0.708944	0.168	0.292314	0.524	0.0848135	1.05	0.090261	-1.02	0.172697	0.736	0.155207	0.781		0.182965	0.712	0.290087	0.527	0.407755	0.394	0.720252	0.161	0.848665	-0.085	0.367123	-0.435	0.229389	-0.62	0.683481	-0.184	0.420438	0.382	0.343443	0.461	0.209271	0.657	0.056285	1.26	0.067127	1.17
YBL023C	0	0	0.2829	-0.344	0.1825	-0.479	0.70454	0.102	NA	NA	NA	NA	0.29096	-0.336	0.0653042	-0.911	0.175572	-0.492	NA	NA	0.409538	-0.243		0.0842798	-0.784	0.146729	-0.555	0.0893566	-0.757	NA	NA	0.198162	-0.452	0.520175	-0.181	0.725838	-0.094	0.792197	0.07	0.261301	-0.367	0.106065	-0.682	0.067843	-0.891	0.100022	-0.707	0.107595	-0.676
YBL024W	0	0	0.14251	0.539	0.08183	0.707	0.040381	0.958	0.0627059	0.796	0.097383	0.652	0.883409	-0.043	0.6842	-0.121	0.003794	-2.33	0.161943	-0.503	0.283903	-0.353		0.595072	0.16	0.161943	0.503	0.0999404	0.644	0.0654998	0.781	0.024935	1.16	0.028352	1.1	0.057072	0.829	0.085213	0.694	0.215741	0.425	0.391849	0.27	0.843468	-0.058	0.128857	-0.568	0.150251	-0.524
YBL025W	0	0	0.63282	-0.086	0.79938	-0.045	0.356414	0.177	0.523322	-0.117	0.914093	-0.019	0.0443941	-0.554	0.950162	-0.011	0.007266	-1.11	0.101144	0.385	0.041606	0.569		0.176645	0.288	0.63661	0.085	0.255058	-0.229	0.0254046	-0.693	0.748448	0.057	0.192411	0.274	0.120722	0.353	0.096355	0.394	0.073587	0.446	0.039872	0.579	0.173465	0.291	0.178803	0.286	0.288026	-0.21
YBL026W	0	0	0.09934	0.78	0.07697	0.878	0.459461	-0.277	0.117718	0.718	0.593014	0.194	0.0909988	0.813	0.119709	0.712	0.092939	-0.806	0.184491	0.565	0.475761	0.265		0.371945	0.343	0.917868	-0.0365	0.0154733	1.68	NA	NA	0.191363	0.552	0.251664	0.465	0.380416	0.336	0.075815	0.885	0.208571	0.5245	NA	NA	0.933555	0.0295	0.596615	-0.193	0.226849	0.498
YBL027W	0	0	0.43864	0.15	0.03847	0.606	0.074276	0.459	0.0096041	1.03	0.00832	1.09	0.118061	0.368	0.0274023	0.694	0.356909	0.183	0.524217	0.121	0.478302	0.136		0.0268084	0.7	0.236789	0.248	0.0152243	0.87	0.0061916	1.2135	0.003268	1.53	0.003286	1.52	0.006437	1.2	0.012281	0.944	0.010126	1.0135	0.022075	0.755	0.053364	0.529	0.583967	-0.103	0.417332	0.157
YBL028C	0	0	0.03577	0.978	0.01082	1.55	0.018263	1.27	0.309159	0.321	0.277647	0.349	NA	NA	0.243744	-0.382	0.071355	-0.731	NA	NA	0.494618	0.204		0.336242	-0.3	0.076161	0.709	0.0198565	1.23	0.017965	1.2795	0.012349	1.47	0.202328	0.429	0.081121	0.689	0.07224	0.726	0.4173	0.2465	0.277647	-0.349	0.063024	-0.772	0.106209	-0.608	0.862145	-0.0495
YBL029W	0	0	NA	NA	NA	NA	0.021114	-0.908	0.004871	-1.56	0.165594	-0.364	NA	NA	0.477473	-0.161	NA	NA	NA	NA	0.359229	-0.214		0.000654	-3.19	0.160793	-0.371	0.0196725	-0.933	0.130214	0.4145	0.010634	-1.18	0.304835	-0.245	0.078214	-0.529	0.04834	0.652	0.000538	-3.4175	0.079867	-0.524	0.133946	-0.409	0.048875	-0.649	0.776271	-0.0615
YBL030C	0	0	0.94539	0.015	0.9128	0.024	0.65746	0.099	0.425694	-0.186	0.669997	-0.095	0.0821506	0.528	0.134908	0.415	0.02826	0.827	0.265651	0.277	0.506637	0.152		0.198147	0.335	0.039127	0.726	0.522218	-0.146	0.97085	-0.008	0.089324	-0.508	0.055222	-0.629	0.042476	-0.702	0.089703	-0.507	0.33527	-0.232	0.377854	-0.209	0.775284	-0.063	0.360584	0.218	0.916409	-0.023
YBL031W	0	0	NA	NA	NA	NA	0.504258	0.189	NA	NA	0.082857	-0.792	NA	NA	0.232419	-0.402	0.918273	-0.027	NA	NA	0.461266	-0.212		0.0921679	0.743	0.640946	0.127	0.178724	-0.486	0.111021	0.663	0.468452	0.208	0.457717	0.214	0.398791	0.25	0.18982	0.466	0.143556	0.563	0.371248	0.269	0.61921	0.136	0.192742	-0.461	NA	NA
YBL032W	0	0	0.54982	0.111	0.70724	0.0685	0.373581	0.173	0.169384	0.301	0.366557	0.176	0.0949818	-0.406	0.0620443	0.492	0.97117	0.0065	0.459824	0.14	0.793072	0.0475		0.953455	-0.0105	0.087438	0.421	0.162565	-0.308	0.831234	0.0385	0.949032	-0.0115	0.175497	0.295	0.125039	0.355	0.653043	0.0825	0.080625	0.4375	0.11897	0.363	0.514093	0.123	0.163519	0.307	0.72722	-0.0635
YBL033C	0	0	0.09383	-0.991	0.08064	-1.06	0.203942	-0.657	0.198432	-0.668	0.395878	-0.399	0.0654333	-1.17	0.758827	-0.136	0.509316	-0.301	NA	NA	0.741995	0.146		0.23602	-0.599	0.07724	-1.08	0.159278	-0.758	0.142471	-0.8055	0.204451	-0.656	0.904552	-0.0525	0.161977	-0.751	0.227212	-0.615	0.650044	-0.2025	0.352143	-0.445	0.935325	-0.0355	0.600295	-0.235	0.76052	-0.135
YBL034C	0	0	NA	NA	NA	NA	NA	NA	NA	NA	NA	NA	NA	NA	NA	NA	NA	NA	NA	NA	NA	NA		NA	NA	NA	NA	NA	NA	NA	NA	NA	NA	NA	NA	NA	NA	NA	NA	NA	NA	NA	NA	NA	NA	NA	NA	NA	NA
YBL035C	0	0	NA	NA	NA	NA	0.605481	0.129	0.874004	0.0385	0.643563	0.114	NA	NA	0.0262052	0.942	NA	NA	NA	NA	0.152995	-0.429		0.0641172	0.652	0.253585	-0.317	0.0621309	0.661	0.0099465	1.3605	0.024966	0.96	0.680318	-0.101	0.037017	0.821	0.087481	0.567	0.01243	1.2525	0.292899	-0.285	0.216995	0.35	0.327761	0.261	0.045853	0.752
YBL036C	0	0	0.38775	0.164	0.07473	0.443	0.035504	0.607	0.115464	0.361	0.122137	0.351	0.0033303	-1.47	0.24872	0.233	0.091394	-0.404	0.086262	0.415	0.106853	0.375		0.563916	-0.105	0.02878	0.66	0.504031	0.123	0.18552	0.28	0.204728	0.264	0.365832	0.173	0.096392	0.394	0.126365	0.345	0.375417	0.169	0.88278	0.026	0.543354	-0.111	0.648119	0.082	0.077034	0.437
YBL037W	0	0	NA	NA	NA	NA	0.18033	-0.483	NA	NA	0.06244	-0.935	NA	NA	0.167053	-0.509	NA	NA	0.313553	-0.315	0.1019	-0.699		0.423849	-0.234	0.075326	-0.838	0.170988	-0.501	0.129413	-0.602	0.055465	-1	0.11896	-0.635	0.08667	-0.771	0.285891	-0.341	0.260411	-0.368	0.142392	-0.566	0.120767	-0.629	0.14513	-0.559	0.04847	-1.08
YBL038W	0	0	0.99567	0.001	0.84982	0.035	0.731303	-0.064	0.64752	0.086	0.870951	-0.03	0.0203911	-0.79	0.0868738	0.433	0.751154	0.059	0.062158	0.503	0.033681	0.649		0.482448	-0.136	0.037427	0.622	0.808098	-0.045	0.203944	-0.277	0.050867	-0.548	0.070152	-0.477	0.07357	-0.467	0.112369	-0.383	0.995668	0.001	0.217733	0.266	0.163468	0.315	0.080662	0.448	0.031333	0.668
YBL039C	0	0	0.27087	0.626	0.07844	1.23	0.074372	1.26	0.0750319	1.26	0.289805	0.596	0.69225	-0.201	0.0368809	-1.7	0.333488	-0.533	0.193681	-0.777	0.374434	-0.482		0.967376	-0.0205	0.257265	0.648	0.139829	0.932	0.0398067	1.6505	0.022956	2.05	0.061546	1.37	0.128438	0.975	0.187521	0.792	0.449667	0.4015	0.774889	0.144	0.858703	-0.0895	0.144484	-0.917	0.125893	-0.985
YBL040C	0	0	0.41611	0.157	0.058	0.509	0.600421	-0.0975	0.519901	0.121	0.083085	0.434	0.304024	0.207	0.0040562	-1.41	0.187336	0.286	0.33825	0.19	0.024149	0.728		0.255372	-0.235	0.802801	-0.0455	0.681812	0.0755	0.181859	0.2915	0.169456	0.303	0.278562	0.221	0.46546	0.14	0.195327	0.279	0.749128	0.0585	0.403288	-0.162	0.858002	-0.0325	0.085205	0.429	0.026032	0.706
YBL041W	0	0	0.06883	-0.461	0.43115	-0.148	0.197104	-0.271	0.134639	-0.335	0.168312	-0.297	0.316559	-0.196	0.0150393	-0.85	0.761799	-0.054	0.672374	0.076	0.233142	0.244		0.630154	-0.087	0.425665	-0.15	0.436702	0.146	0.959346	0.009	0.708202	-0.067	0.062174	-0.482	0.865427	-0.03	0.350937	-0.18	0.6763	-0.075	0.883149	0.026	0.112401	0.367	0.474383	0.133	0.036229	0.604
YBL042C	0	0	0.76355	0.076	0.22313	0.356	0.130956	0.482	0.660813	-0.112	0.14499	-0.457	0.0182654	-1.12	0.0002343	-5.33	0.009122	-1.45	0.006695	-1.63	0.014603	-1.22		0.126307	-0.491	0.845409	0.049	0.232183	0.347	0.0889983	0.582	0.109604	0.527	0.331249	0.268	0.328253	-0.27	0.348231	-0.257	0.023958	-1.009	0.013717	-1.25	0.009936	-1.41	0.005754	-1.72	0.003194	-2.12
YBL043W	0	0	0.84672	0.101	0.84228	-0.105	0.387802	-0.488	0.495729	0.373	0.297486	0.609	0.139244	0.975	0.748434	-0.169	0.044579	1.64	0.038712	1.74	0.039319	1.73		0.908047	0.0605	0.895992	0.0685	0.956564	0.0285	0.804179	0.1305	0.529302	0.343	0.731673	0.182	0.964175	-0.0235	0.988561	-0.0075	0.678641	0.2205	0.263639	0.666	0.103444	1.13	0.084659	1.24	0.037587	1.76
YBL044W	0	0	0.19309	0.77	0.19522	0.765	NA	NA	0.961372	-0.024	0.242113	0.668	0.128532	0.963	NA	NA	0.263209	0.631	0.092	1.13	0.319553	0.546		0.217002	0.717	0.082908	1.19	0.0048103	-3.63	NA	NA	0.171797	0.824	0.164263	0.845	0.252134	0.65	0.033522	1.75	0.765634	0.149	0.172536	0.822	0.11241	1.03	0.163566	0.847	0.220894	0.709
YBL045C	0	0	0.45037	-0.157	0.20245	-0.297	0.058893	-0.55	0.0344697	-0.688	0.041361	-0.638	0.290651	0.234	0.161126	-0.34	0.266723	0.249	0.080478	-0.479	0.1152	-0.404		0.849515	0.0375	0.447803	0.158	0.798898	-0.0505	0.694689	-0.0785	0.072855	-0.501	0.136914	-0.37	0.181403	-0.318	0.174644	-0.325	0.156897	0.3445	0.37901	0.187	0.274456	0.243	0.135507	0.372	0.11293	-0.408
YBL046W	0	0	0.72517	0.0655	0.08395	0.439	0.690303	0.0745	0.13445	0.349	0.516736	0.124	0.210407	0.272	NA	NA	0.40993	-0.163	0.868716	-0.0305	0.360069	0.183		0.191414	0.287	0.091405	-0.422	0.269525	-0.231	0.898548	-0.0235	0.43592	0.152	0.214203	0.268	0.79351	-0.0485	0.45779	0.144	0.507503	-0.1275	0.814145	0.0435	0.752945	0.0585	0.486497	-0.135	0.099703	-0.406
YBL047C	0	0	NA	NA	NA	NA	NA	NA	NA	NA	NA	NA	NA	NA	NA	NA	NA	NA	NA	NA	NA	NA		NA	NA	NA	NA	NA	NA	NA	NA	NA	NA	NA	NA	NA	NA	NA	NA	NA	NA	NA	NA	NA	NA	NA	NA	NA	NA
YBL048W	0	0	0.16106	0.831	0.08237	1.16	0.825133	0.107	NA	NA	0.653164	0.221	0.674519	0.206	0.137979	-0.903	0.216734	0.698	0.191375	0.753	0.055017	1.39		0.164612	0.821	0.127932	0.939	0.0417829	-1.56	NA	NA	0.45717	0.379	0.560856	-0.29	0.393435	-0.443	0.733497	0.166	0.009543	-2.749	0.550814	-0.298	0.382458	-0.455	0.299247	0.559	0.067318	1.27
YBL049W	0	0	0.42519	0.152	0.40674	0.159	0.046891	-0.55	0.18699	-0.283	0.030144	-0.658	0.208601	-0.265	0.0015503	-1.96	0.26413	0.227	0.630368	-0.088	0.174016	0.295		0.79388	-0.047	0.386575	-0.167	0.342518	-0.186	0.204809	-0.268	0.141799	-0.33	0.126586	-0.35	0.064845	-0.479	0.029461	-0.664	0.01265	-0.918	0.017466	-0.813	0.014034	-0.883	0.025294	-0.705	0.695548	0.071
YBL050W	0	0	0.53379	-0.116	0.78615	-0.049	0.091217	-0.412	0.732494	-0.062	0.026957	0.69	0.0620382	0.49	0.0054333	-1.26	0.080279	0.437	0.124624	0.354	0.044121	0.566		0.0328561	0.638	0.086189	-0.423	0.492674	-0.129	0.973304	-0.006	0.265422	-0.227	0.457139	0.141	0.631485	0.088	0.062331	0.489	0.631485	-0.088	0.492674	-0.129	0.202233	0.271	0.020249	0.771	0.046061	0.556
YBL051C	0	0	0.69671	-0.091	0.5861	-0.129	0.645654	0.108	0.452358	0.183	0.280326	0.28	0.0979449	0.511	0.684481	0.095	0.699787	0.09	0.331489	-0.246	0.199938	-0.35		0.597129	-0.125	0.52565	0.152	0.583365	0.13	0.186314	-0.365	0.367795	0.225	0.100818	0.504	0.171358	0.383	0.74367	0.076	0.378876	0.219	0.172151	0.382	0.164408	0.392	0.103363	0.498	0.126286	-0.451
YBL052C	0	0	0.61071	0.102	0.36569	0.192	0.499644	0.138	0.13782	0.366	0.79138	0.052	0.694018	0.078	0.676099	-0.083	0.173378	-0.323	0.810804	0.047	0.331189	0.209		0.712214	-0.073	0.607396	0.103	0.83831	-0.04	0.0242543	-0.783	0.502493	0.137	0.511121	-0.134	0.296542	0.228	0.06757	0.514	0.83436	0.041	0.259653	0.251	0.634287	0.095	0.697635	-0.077	0.099295	-0.431
YBL053W	0	0	0.28687	-0.219	0.4402	0.15	0.749518	-0.059	0.451176	0.146	0.991276	-0.002	0.865802	0.031	0.509763	-0.126	0.729553	-0.064	0.690505	0.074	0.18452	0.292		0.448409	-0.147	0.857287	0.033	0.17608	0.3	0.0794443	-0.448	0.183439	0.293	0.055127	0.526	0.220592	0.262	0.087319	0.429	0.268062	0.23	0.104538	0.394	0.682844	0.076	0.440199	-0.15	0.690505	0.074
YBL054W	0	0	0.08079	0.804	0.01553	2.03	0.026937	1.5	NA	NA	NA	NA	NA	NA	NA	NA	0.08428	0.784	0.240217	0.392	0.138606	0.576		NA	NA	0.01112	2.43	NA	NA	NA	NA	0.012922	2.24	0.031687	1.37	0.187526	-0.47	0.04553	1.12	NA	NA	NA	NA	0.271353	0.356	0.080451	-0.806	0.010428	-2.52
YBL055C	0	0	0.52674	-0.141	0.16158	0.37	0.500302	0.152	0.577149	0.124	0.994425	0.0015	0.927681	-0.0195	0.253648	-0.281	0.421027	-0.184	0.979561	0.0055	0.340679	0.225		0.380795	-0.204	0.86537	0.0365	0.159229	0.372	0.879935	-0.0325	0.284638	0.259	0.111294	0.449	0.728235	-0.0755	0.858114	-0.0385	0.63419	0.1045	0.652985	-0.0985	0.869005	-0.0355	0.484981	-0.158	0.748633	0.0695
YBL056W	0	0	0.96637	-0.016	0.26345	0.483	0.43652	0.314	0.439123	0.312	0.16165	0.653	0.183871	0.607	0.087311	0.89	0.199703	0.578	0.204341	0.57	0.147241	0.687		0.572743	-0.221	0.611179	-0.198	0.169475	-0.636	0.414958	-0.331	0.368134	-0.371	0.937024	-0.03	0.801508	-0.096	0.475662	0.285	0.914057	0.041	0.682223	0.158	0.725295	-0.135	0.405159	-0.339	0.489859	-0.275
YBL057C	0	0	0.37594	-0.177	0.60167	0.099	0.255353	-0.24	0.644434	0.087	0.378266	0.176	0.825002	0.041	0.913786	0.02	NA	NA	0.463085	0.143	0.126911	0.361		0.727828	-0.065	0.301149	0.213	0.0959885	0.414	0.320256	-0.203	0.271376	0.23	0.082183	0.445	0.092633	0.421	0.567609	0.109	0.118318	0.374	0.030208	0.679	0.080194	0.45	0.792	0.049	0.032565	0.659
YBL058W	0	0	0.89085	-0.0285	0.44139	-0.169	0.304128	-0.237	0.205305	-0.31	0.417977	-0.179	0.86442	-0.0355	0.921302	0.0205	0.909859	0.0235	0.898445	0.0265	0.323015	0.227		0.429537	-0.175	0.364472	-0.205	0.173827	-0.342	0.0238092	-0.8375	0.037634	-0.698	0.060818	-0.571	0.122745	-0.412	0.042216	-0.667	0.201032	-0.3145	0.64522	0.0975	0.184929	0.33	0.136585	0.39	0.491793	-0.149
YBL059W	0	0	0.18913	-0.277	0.35213	-0.179	0.035119	-0.61	0.0863632	-0.415	0.482422	-0.13	0.479372	0.131	0.816815	-0.041	NA	NA	0.206184	0.263	0.196234	0.271		0.715609	0.065	0.533502	0.114	0.501074	0.124	0.0185467	-0.783	0.321668	-0.193	0.072608	-0.449	0.136291	-0.332	0.212695	-0.258	0.941167	-0.013	0.550343	0.109	0.606989	-0.093	0.349856	0.18	0.011574	0.935
YBL060W	0	0	0.554	0.153	0.88868	-0.035	0.449548	0.2	0.955278	0.014	0.571127	-0.146	0.542017	0.158	0.923458	0.024	0.841831	-0.05	0.192996	0.388	0.739234	0.084		0.724679	-0.089	0.750986	-0.08	0.322542	0.273	0.392382	-0.23	0.299904	-0.289	0.632825	-0.122	0.549184	-0.155	0.581092	-0.142	0.640852	-0.119	0.40141	-0.225	0.640852	0.119	0.857363	0.045	0.527908	0.164
YBL061C	0	0	0.93894	0.015	0.188	0.309	0.601657	-0.105	0.119312	0.395	0.838703	-0.04	0.611554	-0.102	0.0609505	-0.539	NA	NA	0.081787	-0.473	0.926776	-0.018		0.0868985	-0.46	0.195415	-0.302	0.0128722	0.999	NA	NA	0.058655	0.548	0.082548	0.471	0.456918	0.154	0.019916	0.847	0.098849	0.433	0.601657	0.105	0.368847	-0.191	0.942997	0.014	0.753742	0.062
YBL062W	0	0	0.37466	0.174	0.38666	0.169	0.098562	0.4	0.0548767	0.52	0.243036	0.243	0.234206	-0.248	0.515113	-0.122	0.169182	-0.302	0.117648	0.367	0.109042	0.381		0.115107	-0.37	0.935945	0.0145	0.993362	0.0015	0.103916	-0.3895	0.275218	0.222	0.358472	0.181	0.748125	0.0585	0.096517	0.404	0.160508	-0.3115	0.26182	-0.231	0.490374	-0.131	0.096517	-0.403	0.406643	0.16
YBL063W	0	0	0.317	-0.196	0.81316	0.042	0.13187	-0.339	0.415343	-0.154	0.131118	-0.34	0.189183	-0.278	0.218015	-0.255	0.020599	-0.755	0.696448	0.07	0.110805	0.37		0.62304	-0.089	0.23354	-0.244	0.140488	-0.328	0.0057227	-1.215	0.724758	-0.063	0.551741	0.109	0.402231	0.159	0.119769	0.356	0.216662	-0.256	0.21266	0.259	0.645652	-0.083	0.99097	0.002	0.35366	0.179
YBL064C	0	0	0.97686	0.0055	0.43493	-0.157	0.094989	-0.427	0.0074298	-1.19	0.009639	-1.08	0.417149	-0.164	0.183645	0.303	0.011224	-1.02	0.062233	0.517	0.073302	0.481		0.851981	-0.0355	0.779497	-0.0535	0.06841	-0.496	0.0091698	-1.0975	0.001962	-1.91	0.001118	-2.33	0.001487	-2.11	0.001994	-1.9	0.00764	-1.1735	0.02509	-0.751	0.633468	-0.0925	0.132019	0.363	0.086126	0.447
YBL065W	0	0	0.31613	-1.05	0.52382	0.629	0.576982	-0.546	NA	NA	0.738077	0.32	0.164263	-1.62	0.705371	0.364	0.442141	0.773	0.684526	0.391	0.330868	1.02		NA	NA	0.188855	1.49	NA	NA	NA	NA	0.79613	0.247	0.863434	-0.163	0.250049	1.25	0.07492	2.38	NA	NA	0.24394	1.27	0.295988	1.11	0.258457	1.22	0.56074	0.57
YBL066C	0	0	0.23399	0.362	0.69371	-0.105	0.250427	0.346	0.544709	-0.165	0.912138	-0.029	0.109023	0.554	0.618556	0.134	0.095633	-0.59	0.332687	-0.28	0.116144	-0.537		0.106247	-0.561	0.249363	0.347	0.143953	-0.481	0.0734626	-0.666	0.097367	-0.585	0.036351	-0.897	0.82596	-0.058	0.542445	0.166	0.388867	-0.244	0.748594	-0.085	0.306423	-0.299	0.121054	0.526	0.029891	-0.97
YBL067C	0	0	0.03159	-1.22	0.63899	0.162	NA	NA	NA	NA	0.44759	-0.272	NA	NA	NA	NA	NA	NA	NA	NA	NA	NA		0.0207533	-1.44	0.698124	-0.133	0.24978	0.446	NA	NA	0.10149	-0.738	0.816055	0.079	0.936329	0.027	0.313443	0.378	0.051714	-0.998	0.568579	0.199	0.20928	0.5	0.394092	-0.31	NA	NA
YBL068W	0	0	0.16333	0.576	0.14387	0.617	0.076599	0.838	0.101891	0.734	0.17014	0.562	0.953784	0.0195	0.911336	-0.0375	0.010004	-1.89	0.972728	-0.0115	0.592107	0.185		0.636637	0.163	0.131768	0.645	0.142127	0.62	0.0830007	0.8075	0.085515	0.797	0.103645	0.728	0.184777	0.536	0.567958	0.198	0.362387	0.3335	0.869289	-0.0555	0.890251	0.0465	0.25963	-0.432	0.697995	-0.133
YBL069W	0	0	0.41864	0.287	0.23408	0.459	0.264165	0.423	0.586235	0.187	0.809818	0.0805	0.536769	-0.213	0.561999	-0.2	NA	NA	NA	NA	NA	NA		0.798397	0.0855	0.167808	0.56	0.112712	0.69	0.264165	0.4225	0.116428	0.679	0.084587	0.791	0.29445	0.39	0.569374	0.196	0.257998	0.4295	0.87252	-0.0535	0.83285	-0.0705	0.554698	-0.203	0.135734	-0.629
YBL070C	0	0	0.82674	0.26	0.61273	0.614	0.568294	0.697	NA	NA	0.615488	-0.609	0.255978	-1.54	0.965594	0.051	0.480569	-0.877	0.966268	0.05	0.098976	-2.61		NA	NA	0.641235	0.563	NA	NA	NA	NA	0.637836	0.569	0.213966	1.73	0.933304	-0.099	0.518559	0.796	0.183368	-1.894	0.688864	-0.481	0.850894	0.223	0.624361	-0.593	NA	NA
YBL071C	0	0	0.18325	0.313	0.07765	0.483	0.116351	0.399	NA	NA	0.131546	-0.374	0.0518345	-0.575	0.0352571	-0.674	0.037698	-0.656	NA	NA	NA	NA		0.11873	-0.395	0.098798	0.431	0.0424387	0.625	NA	NA	0.006634	1.27	0.226626	-0.275	0.102234	0.424	0.538789	0.124	0.073518	-0.4945	0.007983	-1.19	0.28019	-0.238	0.075892	-0.488	0.940748	0.0145
YBL072C	0	0	0.07367	0.605	0.03623	0.817	0.082127	0.576	0.0121863	1.24	0.007581	1.48	0.0220333	0.994	0.0651084	0.639	0.065108	-0.639	0.304916	0.273	0.575487	0.138		0.450275	0.191	0.125917	0.469	0.106794	0.509	0.0267313	0.922	0.018093	1.07	0.010713	1.3	0.015455	1.14	0.020292	1.03	0.013941	1.183	0.040099	0.784	0.360217	0.238	0.698165	-0.094	0.799618	-0.061
YBL073W	0	0	0.44169	-0.782	0.54206	0.605	0.69305	-0.384	0.547659	-0.597	0.885108	0.138	0.0670856	-2.53	0.527336	-0.629	NA	NA	0.954577	-0.0545	0.602802	-0.512		0.69305	0.383	0.236599	1.31	0.768101	0.285	NA	NA	0.526124	0.632	0.872825	-0.153	0.319422	1.05	0.161208	1.65	0.251089	1.2585	0.523104	0.637	0.367116	0.938	0.619769	0.487	0.363639	-0.945
YBL074C	0	0	0.96464	-0.0165	0.65158	0.171	0.26513	0.471	0.0593712	-1.04	0.376427	-0.357	0.11126	-0.778	0.924059	0.0355	0.063535	-1.01	0.254174	-0.486	0.120437	-0.748		0.46289	0.288	0.065907	0.99	0.928318	0.0335	0.147299	-0.6735	0.292136	0.44	0.237237	0.509	0.142882	0.684	0.657061	0.169	0.681151	0.1555	0.408767	0.33	0.342376	0.388	0.63174	0.182	0.039881	-1.22
YBL075C	0	0	0.44758	-0.204	0.45558	-0.2	0.43004	-0.213	0.100483	-0.557	0.169565	-0.425	0.0004867	-4.19	0.348518	-0.261	0.123137	-0.504	0.559213	-0.153	0.581072	-0.144		0.830831	0.0545	0.361242	-0.253	0.998429	-0.0005	0.400422	-0.2295	0.135965	-0.48	0.185214	-0.405	0.062367	-0.693	0.031462	-0.92	0.053349	-0.7405	0.032786	-0.905	0.064268	-0.684	0.089926	-0.588	0.147997	-0.459
YBL076C	0	0	0.20794	0.288	0.06359	0.524	0.068863	0.506	0.0487406	0.587	0.853123	0.036	0.508275	-0.134	0.508275	-0.134	0.33017	0.208	0.713941	0.072	0.234312	0.267		0.837148	-0.04	0.126344	0.38	0.78214	0.054	0.995883	0.001	0.199903	0.295	0.16745	0.327	0.128322	0.377	0.572304	0.113	0.3522	0.197	0.710249	-0.073	0.801611	0.049	0.477165	-0.145	0.178847	-0.315
YBL077W	0	0	0.06784	-0.891	0.60274	-0.143	0.129414	0.602	NA	NA	0.492649	0.195	NA	NA	0.175572	-0.492	0.124186	-0.618	NA	NA	0.073381	-0.851		0.174025	-0.495	0.196332	-0.455	NA	NA	0.855784	0.048	0.826598	0.058	0.115175	-0.648	0.568771	-0.158	0.490742	-0.196	0.069302	-0.88	0.135321	-0.585	0.56657	-0.159	0.912266	0.029	0.178724	0.486
YBL078C	0	0	0.38282	-0.276	0.39644	-0.267	0.139548	-0.545	0.19507	-0.452	0.334105	-0.311	0.026662	-1.13	0.23983	0.397	0.747948	-0.095	0.081582	0.708	0.191496	0.457		0.635173	-0.142	0.786073	-0.08	0.13338	-0.558	0.0783815	-0.721	0.043293	-0.931	0.092213	-0.669	0.166076	-0.496	0.03127	-1.06	0.111034	-0.612	0.538455	-0.187	0.478858	0.218	0.455599	0.231	0.106003	0.626
YBL079W	0	0	0.41571	0.159	0.09786	0.406	0.065331	0.488	0.0461308	0.566	0.018923	0.806	0.641131	-0.087	0.0668828	0.483	0.626551	0.091	NA	NA	0.085705	0.432		0.0108328	0.994	0.080335	0.445	0.0131426	0.925	0.114026	0.377	0.027739	0.695	0.117135	0.372	0.014742	0.886	0.018862	0.807	0.840081	0.037	0.028046	0.692	0.079546	0.447	0.09635	0.409	0.043487	0.58
YBL080C	0	0	0.79638	0.047	0.17791	0.295	0.268916	0.227	0.960338	0.009	0.730787	-0.063	0.0173742	-0.825	0.0596538	0.503	0.62715	-0.09	0.0294	0.673	0.054955	0.521		0.330601	0.194	0.023725	0.732	0.435767	0.15	0.0298467	-0.669	0.149429	-0.325	0.224891	-0.256	0.384459	-0.17	0.218142	-0.261	0.825868	-0.04	0.195676	0.279	0.041471	0.586	0.028322	0.683	0.046091	0.561
YBL081W	0	0	0.43627	0.238	0.39999	0.259	0.107512	0.61	0.246154	0.383	0.667563	0.126	0.0132504	-1.45	0.270357	-0.359	0.084097	-0.684	0.094761	-0.647	0.063051	-0.778		0.970803	0.0105	0.270357	0.358	0.0899548	0.663	0.170266	0.4795	0.153109	0.508	0.519849	0.192	0.376914	0.274	0.370982	0.279	0.767626	-0.0855	0.247114	-0.382	0.154224	-0.507	0.058439	-0.805	0.068961	-0.748
YBL082C	0	0	0.10859	0.417	0.38446	0.186	0.010011	1.11	0.034815	0.686	0.369264	0.193	0.0311741	-0.718	0.0444367	-0.622	0.108054	0.418	NA	NA	0.158467	-0.343		0.949538	0.0125	0.152711	0.35	0.720693	-0.0715	0.0691737	0.5145	0.024208	0.792	0.162736	0.338	0.034815	0.686	0.227222	0.277	0.609602	-0.1035	0.013893	-0.979	0.161012	-0.34	0.050646	-0.588	0.071979	-0.505
YBL083C	0	0	0.42067	0.155	0.10802	0.382	0.053932	0.523	0.0458283	0.56	0.022044	0.75	5.39e-05	-6.41	0.335212	-0.191	1	0	0.242042	0.243	0.16078	0.311		0.0392251	0.597	0.205162	0.27	0.0315135	0.652	0.0338014	0.634	0.056949	0.511	0.013016	0.916	0.041744	0.582	0.063061	0.489	0.141648	0.333	0.084519	-0.429	0.038587	-0.601	0.678456	-0.076	0.199054	0.275
YBL084C	0	0	0.0878	0.794	0.06017	0.94	0.018455	1.51	0.032561	1.21	0.300204	0.393	0.940108	-0.0255	0.121834	0.677	0.092487	0.775	NA	NA	NA	NA		0.214493	-0.494	0.172698	0.562	0.147966	0.613	0.164288	0.5785	0.140955	0.628	0.101953	0.74	0.268965	0.426	0.325313	0.369	0.083412	0.8125	0.249273	0.449	0.051193	1.01	0.05943	0.944	0.073482	0.86
YBL085W	0	0	0.0085	-2.81	0.05261	0.571	0.339651	0.293	0.0416976	0.629	0.105806	-0.416	0.584848	-0.11	0.0698446	-0.876	0.479992	-0.144	0.72416	0.0695	0.009082	-2.71		0.0227679	-0.799	0.056727	-0.552	0.297686	-0.226	0.0018675	-1.9965	0.018133	-0.872	0.051534	-0.576	0.040583	-1.2	0.09974	-0.428	0.022549	-0.8025	0.080876	-0.472	0.069899	-0.504	0.039511	-0.643	0.031098	-0.707
YBL086C	0	0	0.97571	-0.008	0.7809	0.074	0.812176	0.063	0.772484	0.077	0.15381	0.538	0.0100117	-2.57	0.0486279	1.08	0.263092	0.365	0.032449	1.35	0.045746	1.12		0.512153	0.185	0.158652	0.527	0.217119	-0.423	0.129413	-0.602	0.593509	-0.147	0.92128	0.026	0.658283	0.12	0.302526	0.325	0.412669	0.241	0.137132	0.58	0.067195	0.896	0.059329	0.963	0.03324	1.34
YBL087C	0	0	0.78571	-0.0545	0.07228	0.509	0.079382	0.488	0.0166267	0.923	0.005108	1.43	0.0422515	0.64	0.0937191	-0.452	0.30842	-0.225	0.534517	-0.128	0.686962	0.0815		0.138211	0.372	0.081943	0.48	0.0203243	0.854	0.0121607	1.0375	0.005799	1.36	0.023608	0.806	0.010299	1.1	0.016252	0.93	0.012612	1.0235	0.038184	0.666	0.132006	0.381	0.997995	0.0005	0.121783	0.397
YBL088C	0	0	0.47198	0.133	0.1797	0.286	0.374593	0.169	0.858496	-0.0315	0.114608	-0.65	0.134444	0.335	0.572999	-0.102	0.120652	0.353	0.094795	0.398	0.067713	-0.892		0.402145	-0.159	0.033156	-0.624	0.160285	-0.304	0.0141177	-0.8685	0.221651	-0.251	0.061706	-0.482	0.333464	-0.187	0.026424	1.52	0.37702	-0.1685	0.555625	0.107	0.094291	-0.398	0.038771	1.23	0.017488	-1.9
YBL089W	0	0	0.02486	-0.699	0.04196	-0.567	0.076952	-0.437	0.0839526	-0.42	0.267878	-0.221	0.256186	0.229	0.0003427	-3.28	0.267878	-0.221	0.49017	-0.127	0.565899	0.105		0.0451711	0.55	0.952463	0.0105	0.819009	0.0405	0.0967862	-0.3935	0.654102	0.0805	0.232972	0.243	0.221553	0.251	0.920904	-0.0175	0.134372	0.3345	0.759122	0.0545	0.512282	-0.121	0.102706	-0.383	0.979611	0.0045
YBL090W	0	0	0.76858	0.0605	0.08956	0.473	0.131578	-0.391	0.718299	0.0745	0.532069	0.132	0.0941766	0.462	NA	NA	0.037548	0.688	0.05397	0.592	0.038091	0.683		0.775903	-0.0585	0.718299	-0.0745	0.281453	0.247	0.714777	-0.0755	0.042356	-0.654	0.060937	-0.561	0.060687	-0.562	0.85072	0.0385	0.250686	0.2685	0.098177	0.453	0.086374	0.48	0.065948	0.542	0.007828	1.25
YBL091C	0	0	0.19094	-0.282	0.84901	0.0345	0.128863	-0.35	0.696533	-0.0715	0.222101	0.258	0.732261	0.0625	0.003192	-1.53	0.900979	0.0225	0.450094	0.145	0.384798	0.17		0.370526	0.175	0.142602	0.333	0.0918964	0.413	0.066581	0.4785	0.236145	0.247	0.112337	0.375	0.744387	0.0595	0.814907	-0.0425	0.252744	0.2365	0.065021	0.483	0.085543	0.427	0.293546	0.212	0.33923	0.189
YBL091C-A	0	0	0.19451	0.28	0.16581	0.307	0.714835	-0.067	0.668191	0.079	0.014781	0.877	0.0585667	0.507	0.255894	0.235	0.21682	0.262	0.079901	0.442	0.026997	0.696		0.227656	-0.254	0.174792	-0.298	0.0238082	-0.731	0.0389836	-0.601	0.219473	-0.26	0.126906	-0.354	0.813178	0.043	0.272283	-0.225	0.543827	-0.114	0.185443	0.288	0.077943	0.447	0.960338	-0.009	0.053734	0.526
YBL092W	0	0	0.12842	0.481	0.05172	0.732	0.094196	-0.56	0.0220491	1.03	0.038398	0.828	0.0590188	0.692	0.634273	0.12	0.023373	1.01	0.870411	0.0405	0.58459	-0.139		0.0411448	0.804	0.40275	-0.223	0.934059	0.0205	0.172029	0.4115	0.700965	0.0965	0.036094	0.848	0.032089	0.889	0.025529	0.974	0.077156	0.6145	0.063375	0.67	0.157983	-0.432	0.049288	-0.746	NA	NA
YBL093C	0	0	0.80573	-0.046	0.30411	0.213	NA	NA	0.222284	-0.265	0.639581	-0.089	0.163421	-0.318	0.0009412	-2.43	0.217078	-0.269	0.393187	-0.171	0.621741	-0.094		0.528438	0.122	0.650449	-0.086	0.158869	0.323	0.905931	0.022	0.190804	0.291	0.390792	0.172	0.785393	-0.051	0.282691	-0.225	0.315461	-0.207	0.583725	-0.105	0.093653	-0.422	0.083134	-0.446	0.272587	-0.231
YBL094C	0	0	0.74874	0.078	0.80144	0.061	0.134325	-0.458	0.328169	-0.26	0.9438	-0.017	0.689082	-0.098	0.0003445	-4.48	0.462651	0.187	0.222869	0.343	0.104615	0.519		0.40963	-0.213	0.58147	-0.137	0.98676	0.004	0.173239	-0.399	0.151988	-0.429	0.930625	0.021	0.447794	-0.194	0.9011	-0.03	0.924048	-0.023	0.724552	-0.086	0.907644	0.028	0.34241	-0.251	0.035453	0.832
YBL095W	0	0	0.41089	-0.196	0.82434	-0.0495	0.160417	-0.384	0.0599715	-0.615	0.092563	-0.506	0.675639	-0.0945	0.0012222	-2.65	0.838211	0.0455	0.488197	0.161	0.423668	0.19		0.143373	0.407	0.955094	-0.0125	0.154481	0.391	0.632771	0.1085	0.660121	0.0995	0.464211	0.171	0.161177	0.382	0.378593	0.212	0.563713	0.1325	0.603296	0.118	0.944342	-0.0155	0.838211	-0.0455	0.493121	0.16
YBL096C	0	0	0.80654	-0.0435	0.89876	-0.0225	0.141488	-0.326	0.780866	-0.0495	0.101638	-0.385	0.975152	-0.0055	0.0001234	-4.7	0.317684	0.196	0.698213	-0.0695	0.776624	-0.0505		0.160062	-0.305	0.343212	-0.184	0.702227	-0.0685	0.199018	-0.2695	0.260515	-0.227	0.573904	-0.103	0.288516	-0.211	0.4553	-0.14	0.373211	-0.1705	0.159114	-0.306	0.375623	-0.17	0.45241	-0.141	0.030708	-0.645
YBL097W	0	0	0.06643	-0.625	0.42678	-0.2	0.042264	-0.756	0.0235239	-0.956	0.008799	-1.38	0.335267	-0.249	NA	NA	0.240865	-0.319	0.027459	-0.899	0.037833	-0.791		0.0809971	0.571	0.077961	0.581	0.147689	0.425	0.750863	0.0755	0.025533	0.925	0.145122	0.429	0.079158	0.577	0.134212	0.448	0.084182	0.5615	0.139539	0.439	0.12968	0.456	0.128029	0.459	0.047388	-0.721
YBL098W	0	0	0.16913	0.314	0.1998	0.285	0.870661	0.0305	0.271999	0.233	0.887429	0.0265	0.0772218	0.464	0.0012926	-2.18	0.159849	0.324	0.531877	0.122	0.222034	0.267		0.921198	-0.0185	0.472315	0.141	0.232804	0.258	0.452872	0.1485	0.154571	-0.33	0.672153	-0.0805	0.577096	0.107	0.736828	0.0635	0.492485	-0.1345	0.812771	-0.0445	0.967984	0.0075	0.238406	0.254	0.099291	0.412
YBL099W	0	0	0.07345	-0.457	0.0527	-0.528	0.427594	-0.152	0.0148457	-0.872	0.081911	-0.435	0.927147	-0.0165	0.827404	0.0395	0.700073	-0.0705	0.094033	-0.408	0.037488	-0.609		0.404093	0.161	0.065434	0.481	0.764514	-0.0545	NA	NA	0.030672	-0.659	0.075644	-0.452	0.049748	-0.541	0.019131	-0.792	0.419622	-0.1555	0.11082	-0.378	0.336544	-0.191	0.44674	0.145	0.435706	-0.149
YBL100C	0	0	0.88101	0.028	0.0122	-0.972	0.885215	-0.027	0.0008002	-2.58	0.001273	-2.19	0.995725	0.001	0.0116142	-0.99	0.079493	-0.457	0.000269	-3.79	0.000628	-2.81		0.591885	0.103	0.730734	0.065	0.18553	-0.297	0.0768671	-0.464	0.019904	-0.808	0.017923	-0.841	0.019712	-0.811	0.01873	-0.827	0.548926	0.116	0.043987	-0.59	0.057789	-0.526	0.684897	0.077	0.001901	-1.9
YBL101C	0	0	0.06497	-0.472	0.07965	-0.431	0.144548	-0.323	0.0220195	-0.734	0.421293	-0.151	0.993215	-0.0015	0.894197	-0.0235	0.658523	0.0795	0.784914	0.0485	0.685965	0.0725		0.338414	-0.185	0.452008	-0.141	0.0523436	-0.518	NA	NA	0.1259	-0.347	0.921046	-0.0175	0.693931	-0.0705	0.319337	-0.195	0.481659	-0.1305	0.559624	-0.107	0.086048	-0.416	0.65466	-0.0805	0.036237	-0.603
YBL101W-A	0	0	0.3875	0.167	0.26498	0.227	0.233898	0.247	0.166618	0.303	0.201841	0.271	0.483105	0.132	0.605522	0.095	0.215874	0.26	0.330584	0.192	0.065179	0.479		0.897963	-0.023	0.828381	0.039	0.167604	0.302	0.208087	-0.266	0.44533	-0.145	0.282182	0.217	0.168598	0.301	0.347824	0.184	0.456664	0.141	0.287574	-0.214	0.620049	-0.091	0.172641	-0.297	0.095869	0.402
YBL101W-B	0	0	0.41032	-0.156	0.78609	0.0485	0.641183	0.0845	0.405109	0.159	0.531434	0.115	0.392353	0.164	0.586175	-0.0995	0.204306	-0.266	0.917031	-0.0185	0.675807	0.0755		0.948333	-0.0115	0.855114	0.0325	0.652594	0.0815	NA	NA	0.060978	0.488	0.037208	0.6	0.030242	0.652	0.089413	0.411	0.247798	0.2355	0.505635	-0.124	0.668012	-0.0775	0.579107	-0.101	0.431804	-0.149
YBL102W	0	0	0.74721	0.0635	0.88403	-0.0285	0.684667	-0.0805	0.362004	-0.193	0.7174	0.0715	0.785338	0.0535	0.743451	0.0645	0.166994	0.33	0.167902	0.329	0.103242	0.423		0.912299	0.0215	0.836137	-0.0405	0.721091	0.0705	0.163419	-0.3335	0.331657	-0.209	0.804724	0.0485	0.71005	0.0735	0.608634	-0.103	0.272206	0.2425	0.625391	-0.0975	0.320254	-0.215	0.739699	0.0655	0.242651	0.262
YBL103C	0	0	0.0323	-0.64	0.04262	-0.572	0.099389	-0.394	0.09834	-0.396	0.091367	-0.41	0.547591	0.112	0.654976	-0.0815	0.930955	0.0155	0.505477	-0.124	0.282417	-0.216		0.47495	0.134	0.860552	-0.0315	0.0496064	-0.537	NA	NA	0.158013	0.311	0.138337	0.334	0.179999	0.289	0.60314	0.0955	0.390506	0.1655	0.856201	0.0325	0.988842	0.0025	0.249057	-0.237	0.003853	-1.42
YBL104C	0	0	0.88241	0.0265	0.56451	0.107	0.181081	0.289	0.592418	0.0985	0.052103	-0.526	0.979918	-0.0045	0.0947743	-0.403	0.339483	-0.188	0.116266	-0.365	0.297079	-0.208		0.483937	-0.132	0.948727	-0.0115	0.750174	0.0575	0.0509488	-0.5315	0.130704	-0.344	0.400555	-0.162	0.856201	0.0325	0.080785	-0.434	0.181081	-0.2885	0.359505	-0.178	0.834553	-0.0375	0.219977	-0.256	0.037917	-0.6
YBL105C	0	0	0.16166	-0.37	0.97222	-0.0075	0.37403	0.207	0.279858	-0.263	0.887573	0.0305	0.225041	0.305	0.340084	0.225	0.45438	0.17	0.440344	0.176	0.440344	0.176		0.48115	0.159	0.119359	0.434	0.804932	0.0535	NA	NA	0.428951	0.181	0.931577	0.0185	0.095395	0.485	0.229714	0.3	0.349192	0.2205	0.266986	0.271	0.244392	0.289	0.157008	0.376	0.854919	-0.0395
YBL106C	0	0	0.28235	0.259	0.11834	0.433	0.065532	0.57	0.100031	0.469	0.159072	0.37	0.619893	0.108	0.644805	-0.101	0.126914	0.418	0.152966	0.379	0.058672	0.597		0.177402	-0.348	0.686665	0.0875	0.785538	-0.0585	0.0663264	-0.5665	0.256785	-0.276	0.968232	0.0085	0.308996	0.242	0.192287	0.332	0.163841	0.3645	0.125728	0.419	0.06606	0.567	0.207561	0.317	0.696556	-0.0845
YBL107C	0	0	0.837	-0.0365	0.55334	0.109	0.802339	-0.0445	0.63607	-0.0855	0.520039	-0.118	0.755702	0.0555	0.116726	0.36	0.516801	0.12	0.606344	0.0935	0.222723	0.252		0.16705	0.298	0.137598	0.331	0.553336	0.108	NA	NA	0.373439	-0.171	0.543174	-0.112	0.341233	-0.185	0.624807	0.0885	0.591855	0.0975	0.189667	0.277	0.285061	0.212	0.606344	0.0935	0.018014	0.794
YBL107W-A	0	0	0.20444	-0.34	0.47286	-0.171	0.112371	-0.471	0.461317	-0.176	0.133938	-0.431	0.588069	-0.126	0.181463	-0.366	0.868996	-0.0375	0.539548	-0.144	0.491851	-0.163		0.465904	-0.175	0.831384	-0.0485	0.60211	0.121	0.0751397	-0.5695	0.531775	-0.148	0.868996	0.0375	0.663648	0.1	0.061182	0.624	0.47286	-0.1715	0.286839	-0.272	0.13821	-0.424	0.046494	-0.701	0.205431	-0.34
YBL108W	0	0	0.31864	0.207	0.14113	0.347	0.135851	0.354	0.149103	0.337	0.81944	0.043	0.265877	0.237	0.603534	0.1	0.982971	0.004	0.151599	0.334	0.145051	0.342		0.57321	-0.109	0.569912	0.11	0.178453	-0.305	0.129408	-0.363	0.379984	0.178	0.068016	0.492	0.261139	0.24	0.197912	0.287	0.368624	0.183	0.495151	0.134	0.450033	0.15	0.78302	0.052	0.408646	0.166
YBL109W	0	0	0.13401	-0.528	0.71269	-0.104	0.412184	-0.243	0.198018	-0.425	0.746692	-0.0905	NA	NA	0.508733	-0.191	0.010285	-1.54	0.664618	0.122	0.762661	0.0845		0.155447	0.487	0.649865	-0.129	0.165149	0.471	0.595353	-0.1515	0.283922	0.334	0.884112	-0.0405	0.230151	0.386	0.270399	0.346	0.730894	0.0965	0.467563	-0.212	0.372061	-0.268	0.611592	-0.145	0.57943	0.158
YBL110C	0	0	0.33045	0.195	0.23054	0.253	0.127807	0.353	0.178067	0.295	0.945069	-0.0125	0.0020902	-1.79	0.892719	-0.0245	0.005577	-1.26	0.416715	0.158	0.721367	0.0655		0.927558	-0.0165	0.063838	0.489	0.841107	-0.0365	0.207928	-0.2695	0.231949	-0.252	0.277397	0.222	0.573119	0.105	0.489604	0.131	0.984601	-0.0035	0.608032	-0.0955	0.866799	-0.0305	0.713441	-0.0675	0.030878	-0.661
YBL111C	0	0	0.15936	-0.925	0.07598	-1.33	0.53354	0.345	0.0704287	-1.38	0.037299	-1.8	NA	NA	0.12513	-1.05	0.059831	-1.48	0.05606	-1.52	0.04837	-1.62		0.186134	0.847	0.346204	0.55	0.611094	0.279	0.984301	-0.0105	0.870092	0.0875	0.353668	0.54	0.188402	0.841	0.542378	0.338	0.244135	0.7155	0.403617	0.478	0.569586	0.314	0.464096	0.413	0.02274	-2.19
YBL112C	0	0	0.28323	-0.671	0.04872	-1.68	0.43072	0.466	0.0064701	-3.65	0.011927	-2.92	0.0524991	-1.63	0.0600536	-1.54	0.020783	-2.36	0.006465	-3.65	0.006298	-3.69		0.958354	0.029	0.517375	0.375	0.527747	-0.365	0.467101	-0.426	0.538287	-0.355	0.707864	-0.211	0.901245	0.069	0.861722	-0.097	0.868744	-0.092	0.769627	-0.164	0.687483	-0.227	0.696357	0.22	0.018319	-2.48
YBL113C	0	0	0.27949	-0.278	0.71281	-0.085	0.446363	-0.184	0.517041	0.154	0.025651	0.894	0.54521	0.143	0.0775727	0.564	0.198748	0.348	0.332673	0.243	0.205512	0.341		0.0944641	0.515	0.697189	-0.09	0.54783	0.142	0.591095	-0.126	0.532256	-0.148	0.588318	-0.127	0.985991	-0.004	0.78372	0.063	0.542599	0.144	0.480578	-0.169	0.431157	-0.191	0.773855	-0.066	0.392275	0.21
YBLCSIGMA1	0	0	NA	NA	NA	NA	0.936347	-0.021	NA	NA	NA	NA	0.0861094	0.774	0.322743	0.307	NA	NA	0.174539	0.494	0.245885	0.385		0.358997	0.278	1	0	0.0062363	3.32	NA	NA	NA	NA	NA	NA	0.299314	-0.328	0.073381	-0.851	0.221348	-0.417	NA	NA	NA	NA	0.59811	0.145	0.113766	0.653
YBLWDELTA1	0	0	NA	NA	NA	NA	0.040825	-1.19	NA	NA	NA	NA	0.392797	-0.254	0.0408255	-1.19	0.972673	-0.009	0.19694	-0.454	0.778088	-0.075		0.0354473	-1.29	0.213	-0.429	0.114891	-0.649	NA	NA	0.060194	0.955	0.33717	-0.295	0.483189	-0.2	0.621594	0.135	0.030125	-1.411	0.528323	-0.177	0.029111	-1.44	0.151256	-0.544	0.325093	-0.305
YBLWDELTA10	0	0	0.03206	-1.36	0.01269	-2.26	0.222063	-0.416	NA	NA	NA	NA	0.0373981	-1.25	NA	NA	NA	NA	0.031112	-1.39	0.04935	-1.07		0.0113955	-2.4	0.045458	-1.12	NA	NA	NA	NA	0.954487	0.015	0.311308	-0.317	0.345955	-0.288	0.036922	-1.26	0.05976	-0.959	0.083033	-0.791	0.031687	-1.37	0.020201	-1.76	0.070255	-0.873
YBLWDELTA6	0	0	NA	NA	NA	NA	NA	NA	NA	NA	NA	NA	NA	NA	NA	NA	NA	NA	NA	NA	NA	NA		NA	NA	NA	NA	NA	NA	NA	NA	NA	NA	NA	NA	NA	NA	NA	NA	NA	NA	NA	NA	NA	NA	NA	NA	NA	NA
YBLWTAU1	0	0	NA	NA	NA	NA	NA	NA	NA	NA	NA	NA	NA	NA	NA	NA	NA	NA	0.435374	-0.227	NA	NA		0.115175	0.648	0.792197	-0.07	NA	NA	0.0197873	1.778	NA	NA	0.173514	-0.496	0.07487	0.841	0.186958	-0.471	NA	NA	0.233951	0.4	0.022679	-1.65	0.07151	-0.864	0.758578	0.082
YBLWTY2-1A	0	0	0.61683	-0.137	0.26856	0.359	0.338408	-0.294	NA	NA	NA	NA	0.269488	-0.358	0.0984198	-0.714	NA	NA	0.351101	0.284	0.082333	0.795		0.156867	-0.531	0.121379	-0.627	0.160925	-0.522	NA	NA	0.570979	-0.157	0.551388	-0.166	0.268562	-0.359	0.029111	-1.44	0.415829	-0.239	0.163713	-0.516	0.082333	-0.795	0.092374	-0.742	0.313553	-0.315
YBLWTY2-1B	0	0	0.11632	-0.644	NA	NA	0.043852	-1.14	NA	NA	NA	NA	0.0179531	-1.88	NA	NA	NA	NA	0.007413	-3.03	0.014178	-2.13		0.0365574	1.27	0.102138	-0.698	0.5222	0.18	NA	NA	0.86462	0.045	0.736648	-0.09	0.31582	-0.313	0.033875	-1.32	0.039458	-1.214	0.034246	-1.31	0.171489	0.5	0.224957	-0.412	NA	NA
YBR001C	0	0	0.20448	-0.434	0.27811	-0.354	0.529803	-0.189	0.775773	-0.083	0.303114	0.332	0.322775	-0.316	0.283594	0.349	0.017029	-1.33	0.486983	0.211	0.23725	0.395		0.757763	-0.09	0.617536	0.148	0.300746	-0.334	0.10268	-0.628	0.082461	-0.696	0.137298	-0.543	0.345109	-0.299	0.116261	-0.591	0.192546	-0.45	0.353359	-0.293	0.642765	0.137	0.333095	0.308	0.23453	0.398
YBR002C	0	0	0.87472	0.032	0.32521	0.22	0.376376	0.194	0.591028	0.112	0.214663	0.295	0.0060894	-1.36	0.18668	-0.321	0.043163	-0.645	0.058879	-0.566	0.101176	-0.443		0.432954	0.169	0.921383	0.02	0.0583977	0.568	0.355805	0.204	0.14248	0.373	0.247479	0.269	0.548416	0.126	0.757905	0.063	0.791117	0.054	0.455192	-0.16	0.874718	-0.032	0.048599	-0.614	0.087249	-0.475
YBR003W	0	0	0.57188	0.103	0.84774	-0.034	0.468204	0.135	0.112911	-0.366	0.261058	-0.226	0.141695	-0.326	0.0265609	0.683	0.035308	-0.61	0.094894	0.398	0.098513	0.391		0.511463	0.121	0.155632	0.31	0.554558	-0.108	0.156556	-0.309	0.022951	-0.723	0.034459	-0.616	0.028756	-0.662	0.041189	-0.573	0.914338	0.019	0.165169	0.3	0.057576	0.498	0.037397	0.596	0.036784	0.6
YBR004C	0	0	0.21371	0.291	0.18548	0.318	0.109305	0.42	0.160635	0.345	0.058203	0.56	0.0112295	-1.07	0.890566	0.0275	0.82434	-0.0445	0.691235	0.0805	0.305961	0.228		0.189533	0.313	0.53551	0.128	0.506718	0.138	0.10617	0.4265	0.152439	0.354	0.498334	0.141	0.998	0.0005	0.606621	0.106	0.460765	0.1555	0.659945	-0.0895	0.344849	-0.206	0.346822	-0.205	0.160635	0.344
YBR005W	0	0	0.21166	0.283	0.19115	0.3	0.136966	0.362	0.0773256	0.477	0.072164	0.492	0.0124119	-0.994	0.862034	-0.0335	0.022806	-0.789	0.251622	0.253	0.28958	0.228		0.607072	-0.102	0.389191	0.178	0.624043	-0.0965	0.536402	-0.1235	0.597048	-0.105	0.915148	-0.0205	0.141405	-0.355	0.091292	-0.441	0.044879	-0.6025	0.036108	-0.659	0.025112	-0.76	0.083353	-0.46	0.061172	-0.528
YBR006W	0	0	0.08748	-0.481	0.02537	-0.809	0.016566	-0.953	0.0042223	-1.58	0.022823	-0.843	0.0018603	-2.11	0.589658	-0.114	0.721874	0.074	0.926314	0.019	0.857409	0.037		0.992226	0.002	0.40601	-0.183	0.0679909	-0.539	0.0261925	-0.799	0.007297	-1.29	0.006199	-1.37	0.024432	-0.821	0.013236	-1.04	0.065476	-0.548	0.143324	-0.377	0.812368	-0.049	0.202545	0.31	0.271172	-0.256
YBR007C	0	0	0.05625	0.527	0.06354	0.501	0.062386	0.505	0.0487346	0.561	0.22394	0.263	0.0072987	-1.16	0.711024	0.0695	0.002302	-1.76	0.512684	0.127	0.815128	0.0435		0.806889	0.0455	0.090634	0.426	0.165286	0.314	0.179119	0.3005	0.102952	0.401	0.062386	0.504	0.00298	1.61	0.145194	0.337	0.214801	0.2695	0.338598	0.194	0.340687	0.193	0.639864	0.0885	0.10511	0.397
YBR008C	0	0	0.67397	0.076	0.40398	0.159	0.092106	0.406	NA	NA	0.002989	-1.54	4.21e-05	-6.88	0.222238	0.253	0.670078	0.077	0.194072	0.275	0.016723	-0.821		0.0525051	0.521	0.069333	0.462	0.0214881	0.746	0.0589188	0.496	0.027678	0.676	0.013024	0.902	0.016145	0.832	0.052268	0.522	0.013744	0.884	0.060605	0.49	0.087875	0.415	0.04495	0.556	0.031411	0.643
YBR009C	0	0	0.42108	0.158	0.41083	0.162	0.473036	0.139	0.405796	0.164	0.345521	0.19	0.845347	-0.036	0.175617	0.302	0.186151	0.292	0.032521	0.657	0.171599	0.306		0.0947788	0.415	0.018179	0.824	0.0301596	0.677	0.0179496	0.828	0.042941	0.587	0.926393	0.017	0.091929	0.421	0.393462	0.169	0.030614	0.673	0.093817	0.417	0.031194	0.668	0.192822	0.286	0.009738	1.04
YBR010W	0	0	0.89623	0.023	0.72379	0.063	0.393007	-0.162	0.778124	-0.05	0.473322	-0.133	0.158743	-0.306	0.0837128	0.421	0.452673	0.14	0.120895	0.353	0.118206	0.357		0.0519876	0.519	0.175799	0.289	0.0226608	0.725	0.0322747	0.631	0.018362	0.786	0.047299	0.54	0.025171	0.696	0.099666	0.388	0.011845	0.927	0.060054	0.488	0.918647	0.018	0.444073	-0.143	0.170569	0.294
YBR011C	0	0	0.05911	0.515	0.09358	0.419	0.474468	0.139	0.104784	0.397	0.138548	0.345	0.108123	0.391	0.0959885	0.414	0.076763	0.459	0.206983	0.275	0.156706	0.323		0.181917	0.297	0.021319	0.778	0.412301	0.162	0.0989848	0.408	0.154943	0.325	0.122193	0.368	0.468746	0.141	0.601665	0.099	0.303005	0.212	0.355644	0.186	0.200956	0.28	0.283237	0.223	0.767628	0.055
YBR012C	0	0	0.20252	-0.445	0.07962	-0.811	0.294057	-0.333	NA	NA	0.008984	-2.73	0.0038991	-4.28	0.903274	0.032	0.542889	-0.17	NA	NA	0.142779	-0.565		0.942387	-0.019	0.111562	-0.661	0.903274	0.032	0.0259872	-1.531	0.314684	-0.314	0.37264	-0.268	0.44042	-0.224	0.374039	-0.267	0.747563	-0.086	0.30145	-0.326	0.244247	-0.387	0.177665	-0.488	0.772484	0.077
YBR012W-A	0	0	0.22141	0.252	0.42801	0.149	0.195583	0.272	0.843281	-0.035	0.182858	-0.283	0.0507937	-0.525	0.220029	-0.253	0.243306	-0.237	0.589439	-0.098	0.21064	-0.26		0.622355	0.089	0.009645	1	0.0211374	0.746	0.611241	0.092	0.527531	0.116	0.049885	0.529	0.021064	0.747	0.716058	-0.065	0.69988	-0.069	0.308139	-0.2	0.852067	0.033	0.036292	0.603	0.117288	-0.359
YBR012W-B	0	0	0.91085	0.0355	0.61268	-0.164	0.819827	0.0725	0.935858	0.0255	0.04981	-0.95	0.29165	-0.374	0.363009	-0.314	0.456415	0.249	0.417517	-0.275	0.320114	-0.348		0.940874	0.0235	0.471199	0.24	0.0956985	0.711	0.765017	-0.0955	0.29061	0.375	0.590387	0.176	0.308837	0.358	0.398528	0.287	0.691853	0.1275	0.445204	-0.256	0.73712	-0.108	0.602472	0.169	0.183274	-0.507
YBR013C	0	0	0.32899	0.203	0.54323	0.119	0.729476	-0.066	0.0051076	-1.35	0.007329	-1.19	0.0016262	-2.03	0.81243	0.045	0.008914	-1.1	0.721807	-0.068	0.046604	-0.582		0.78034	0.053	0.063851	0.509	0.515468	-0.128	0.477447	-0.141	0.552752	-0.116	0.540092	-0.12	0.760577	-0.058	0.836838	-0.039	0.255772	-0.245	0.159426	-0.327	0.323091	-0.206	0.067424	0.497	0.533848	-0.122
YBR014C	0	0	0.20514	-0.294	0.17586	-0.322	0.084952	-0.466	0.0345827	-0.684	0.015502	-0.934	0.0004096	-3.44	0.0708032	0.506	0.208593	-0.291	0.144322	0.359	0.983734	-0.004		0.170229	0.328	0.405787	0.175	0.0387864	0.653	0.429893	0.165	0.452711	0.156	0.839097	-0.04	0.666991	0.086	0.251274	-0.258	0.398807	-0.178	0.305478	-0.224	0.702637	-0.076	0.619052	0.1	0.012924	1
YBR015C	0	0	0.14003	0.357	0.15855	0.334	0.102727	0.416	0.0874004	0.45	0.906713	0.0225	0.12867	-0.373	0.18002	0.31	0.849561	0.0365	0.324931	-0.208	0.186168	-0.304		0.350987	0.195	0.025824	0.75	0.302642	0.22	0.156827	0.3355	0.092173	0.438	0.185127	0.305	0.12867	0.372	0.240756	0.259	0.514425	0.1305	0.544778	0.12	0.342752	0.199	0.042044	0.617	0.155128	0.337
YBR016W	0	0	0.95946	0.0095	0.71746	-0.0685	0.076488	-0.466	0.163487	-0.32	0.044004	-0.591	0.0113806	-0.999	0.121615	0.373	0.232804	-0.259	0.308865	0.211	0.997865	-0.0005		0.829168	-0.0405	0.350972	-0.19	0.23983	0.254	0.650177	-0.0865	0.736828	-0.0635	0.194077	-0.289	0.411123	0.165	0.294232	-0.219	0.226006	-0.2635	0.238406	-0.255	0.027108	-0.718	0.394012	-0.171	0.263934	-0.237
YBR017C	0	0	0.12053	0.398	0.0239	0.799	0.030197	0.729	0.0686677	0.518	0.248184	0.263	0.0122123	-1.03	0.170626	0.33	0.897664	-0.0255	0.681939	0.0825	0.455021	-0.156		0.985893	0.0035	0.041721	0.639	0.274846	0.245	0.0821351	0.4775	0.027538	0.755	0.077073	0.491	0.108094	0.419	0.245401	0.264	0.664455	0.0875	0.885749	-0.0285	0.973807	0.0065	0.160906	0.341	0.442266	0.161
YBR018C	0	0	0.01994	-1.11	0.00904	-1.5	0.002472	-2.39	0.0029361	-2.25	0.019483	-1.12	0.483274	0.189	0.967438	0.0105	0.166395	0.435	0.143804	0.471	0.133887	0.489		0.32087	0.282	0.065276	-0.688	0.0096405	-1.46	0.0012503	-3.0425	0.001114	-3.17	0.001056	-3.23	0.001025	-3.26	0.000762	-3.62	0.003698	-2.0695	0.078173	-0.634	0.204177	0.386	0.071724	0.66	0.035573	0.887
YBR019C	0	0	0.04937	-0.767	0.01435	-1.25	0.005058	-1.83	0.0031041	-2.18	0.008544	-1.51	0.973385	0.0085	0.683793	-0.106	0.714363	-0.0945	0.237909	-0.347	0.433248	-0.212		0.318496	-0.281	0.045308	-0.795	0.0115167	-1.36	0.0018427	-2.6275	0.000706	-3.69	0.00065	-3.79	0.000797	-3.53	0.000665	-3.76	0.001993	-2.5555	0.011517	-1.36	0.507511	-0.177	0.23895	0.346	0.403513	-0.228
YBR020W	0	0	0.01986	-0.96	0.10286	-0.481	0.008359	-1.33	0.0038162	-1.76	0.004497	-1.66	0.424124	-0.189	0.448563	-0.178	0.373146	0.214	0.931715	-0.019	0.57848	0.127		0.474264	-0.167	0.369334	-0.216	0.0790207	-0.544	0.0077077	-1.367	0.001379	-2.53	0.000457	-3.73	0.000635	-3.33	0.000539	-3.52	0.001519	-2.447	0.018181	-0.993	0.556293	-0.135	0.11175	0.462	0.13071	0.427
YBR021W	0	0	0.93712	-0.0145	0.31359	0.205	0.033012	0.652	0.0116105	0.974	0.015134	0.882	0.0037382	1.47	NA	NA	NA	NA	0.111468	0.383	0.197718	0.281		0.525434	0.121	0.591455	-0.102	0.108558	-0.388	0.554394	-0.1125	0.093404	-0.417	0.141642	-0.339	0.744531	-0.0605	0.980457	-0.0045	0.516056	0.1245	0.305933	0.21	0.037257	0.621	0.002885	1.62	0.006375	1.21
YBR022W	0	0	0.05028	-0.532	0.20723	-0.265	0.005886	-1.21	0.0383492	-0.595	0.029609	-0.66	0.462797	0.138	0.083082	-0.427	0.480598	0.132	0.451255	0.142	0.946257	0.012		0.260952	0.228	0.915061	0.019	0.137518	-0.334	0.0077037	-1.098	0.038508	-0.594	0.011033	-0.962	0.00369	-1.43	0.016259	-0.832	0.037413	-0.601	0.124179	-0.352	0.655457	-0.081	0.281533	0.216	0.127003	0.348
YBR023C	0	0	0.28951	0.349	0.13463	0.557	0.112843	0.609	0.204222	0.441	0.095214	0.661	0.776471	-0.084	0.0014425	-3.3	0.240932	-0.397	0.436269	-0.243	0.167584	-0.495		0.812517	0.07	0.553842	0.18	0.718931	0.107	0.469215	0.224	0.69947	-0.115	0.299733	0.34	0.150036	0.526	0.467428	0.225	0.439636	-0.241	0.675582	0.125	0.545668	-0.184	0.156002	-0.515	0.414956	-0.256
YBR024W	0	0	0.07881	-0.522	0.11322	-0.44	0.009493	-1.21	0.0124818	-1.1	0.015521	-1.01	0.480286	-0.157	0.0022809	-2.03	0.756219	0.0665	0.68497	0.0875	0.54992	0.132		0.296986	0.247	0.773727	-0.0615	0.511456	-0.145	0.037807	-0.7135	0.021195	-0.896	0.033572	-0.748	0.01881	-0.938	0.025974	-0.828	0.514129	-0.1445	0.506145	0.147	0.158936	0.368	0.104284	0.457	0.107654	0.45
YBR025C	0	0	0.15566	0.351	0.03446	0.697	0.099275	0.441	0.0305856	0.731	0.026543	0.773	0.10515	0.429	0.0130391	-1.01	0.71258	-0.0745	0.745276	0.0655	0.978007	0.0055		0.66682	-0.0875	0.418549	0.172	0.0912038	0.458	0.0627688	0.5425	0.274719	0.246	0.067506	0.525	0.228354	0.279	0.102161	0.434	0.20906	0.2955	0.205651	0.298	0.24008	0.271	0.541425	0.126	0.08279	-0.48
YBR026C	0	0	0.08147	-0.427	0.11403	-0.364	0.014256	-0.867	0.0046206	-1.31	0.004781	-1.3	0.0209482	-0.749	0.0036143	-1.43	0.2184	-0.254	0.743079	-0.0585	0.267229	0.223		0.606154	0.0935	0.356747	-0.178	0.253984	-0.231	0.0179283	-0.7955	0.005781	-1.21	0.004864	-1.29	0.002655	-1.6	0.005427	-1.24	0.007152	-1.1195	0.016903	-0.814	0.124725	-0.349	0.464069	-0.137	0.674414	0.0755
YBR027C	0	0	0.51017	0.186	0.63121	-0.131	0.369863	-0.27	NA	NA	0.545001	-0.169	0.365742	-0.273	NA	NA	0.195728	-0.456	0.96964	0.01	0.28489	-0.342		0.249204	-0.381	0.374039	-0.267	0.835308	-0.055	0.150837	-0.545	0.347232	-0.287	0.707178	-0.101	0.95146	-0.016	0.28489	0.342	0.307977	-0.32	0.271353	-0.356	0.404891	-0.246	0.463051	-0.211	0.806442	-0.065
YBR028C	0	0	0.49891	-0.143	0.21028	0.298	0.092066	-0.462	0.7794	-0.057	0.668722	0.088	0.847393	-0.039	0.0049686	-1.46	0.76462	-0.061	0.960508	-0.01	0.228201	0.283		0.34875	0.207	0.131429	0.388	0.631843	0.099	0.392552	0.186	0.127555	0.394	0.162031	0.347	0.165447	-0.343	0.735472	0.069	0.976295	0.006	0.886024	-0.029	0.714	-0.075	0.187808	-0.319	0.434269	0.168
YBR029C	0	0	0.09607	0.5	0.0476	0.682	0.048791	0.675	0.0235162	0.905	0.066791	0.59	0.238031	0.304	0.0181376	-1	0.179173	0.362	0.12363	0.442	0.921465	0.022		0.188923	0.351	0.232176	0.309	0.547735	0.139	0.0467744	0.687	0.24405	0.299	0.085841	0.527	0.11167	0.465	0.030242	0.82	0.021978	0.929	0.017351	1.02	0.024692	0.888	0.038662	0.743	0.501135	0.157
YBR030W	0	0	0.92616	0.026	0.33266	0.299	0.173229	0.464	0.564491	0.167	0.82851	0.061	0.994307	0.002	0.706649	-0.107	0.644809	-0.132	0.417472	-0.243	0.647215	-0.131		0.407468	0.249	0.095951	0.629	0.238231	0.382	0.0286673	-1.053	0.055613	0.803	0.08379	0.67	0.129379	0.543	0.305512	0.32	0.560135	0.169	0.432909	0.234	0.536648	0.18	0.314296	-0.313	0.265323	-0.355
YBR031W	0	0	0.12751	0.417	0.05076	0.636	0.051912	0.63	0.0148509	1.03	0.015974	1	0.0237127	0.863	0.443697	0.173	0.569227	0.126	0.094023	-0.483	0.345572	-0.22		0.340087	0.223	0.114054	0.44	0.0858259	0.504	0.0438432	0.6755	0.018426	0.952	0.008333	1.28	0.024805	0.848	0.034758	0.742	0.020264	0.9175	0.327631	0.23	0.660707	0.0955	0.604666	-0.114	0.011682	-1.13
YBR032W	0	0	0.47256	-0.138	0.00819	1.1	0.026446	0.707	0.021156	0.771	0.063885	0.492	0.0781019	0.45	0.0893761	0.423	0.615221	-0.094	0.180278	0.295	0.177135	0.298		0.487258	0.133	0.124631	0.36	0.530491	0.119	NA	NA	0.005003	1.32	0.004074	1.42	0.015691	0.864	0.013238	0.921	0.017336	0.832	0.028555	0.686	0.053978	0.529	0.670473	0.079	0.094547	0.412
YBR033W	0	0	0.4529	-0.142	0.55242	-0.11	0.645334	-0.084	0.601155	0.096	0.283098	0.216	0.0276316	0.681	0.052388	0.525	0.076929	0.444	0.091977	0.409	0.091498	0.41		0.482211	0.132	0.485232	-0.131	0.0342943	-0.625	0.0382573	-0.598	0.017752	-0.808	0.034431	-0.624	0.095918	-0.401	0.057925	-0.503	0.149354	-0.321	0.323444	-0.195	0.968751	0.007	0.117102	0.364	0.204809	0.268
YBR034C	0	0	0.30186	0.474	0.09109	0.946	0.119686	0.829	0.36226	0.408	0.202141	-0.622	0.127159	-0.804	0.0898599	-0.952	0.353351	-0.417	0.174566	-0.678	0.143151	-0.756		0.659195	0.185	0.372421	0.398	0.109065	0.868	0.189252	0.647	0.245852	0.549	0.181029	0.664	0.573612	0.239	0.907234	-0.048	0.968978	-0.016	0.391417	-0.38	0.18777	-0.65	0.065914	-1.09	0.160782	-0.71
YBR035C	0	0	0.64123	0.085	0.50642	0.124	0.184414	-0.285	0.0482286	-0.543	0.039441	-0.59	0.0827766	-0.429	0.241572	-0.241	0.168601	0.3	0.172658	0.296	0.265393	0.226		0.114306	-0.368	0.117498	-0.363	0.0569853	-0.506	0.0308841	-0.651	0.031004	-0.65	0.165632	-0.303	0.150799	-0.319	0.031612	-0.645	0.33775	-0.188	0.52234	-0.119	0.273892	-0.221	0.172658	-0.296	0.85815	0.032
YBR036C	0	0	0.12642	-0.398	0.56035	-0.122	0.383382	0.192	0.486712	0.149	0.034492	0.71	0.0732293	0.516	0.293145	0.239	0.433422	0.17	0.753396	-0.0645	0.707013	0.0775		0.51683	0.137	0.67929	-0.0855	0.881002	0.0305	0.0980658	-0.4515	0.291518	-0.24	0.041917	0.656	0.204191	0.305	0.497488	-0.145	0.950988	0.0125	0.383382	-0.192	0.66568	-0.0895	0.915864	-0.0215	0.896457	-0.0265
YBR037C	0	0	0.76283	0.054	0.83108	-0.038	0.16084	-0.306	0.0510024	-0.527	0.38349	-0.167	0.273164	0.22	0.0342012	0.621	0.022206	0.736	0.181282	0.286	0.2802	0.216		0.369012	0.173	0.206067	0.265	0.563291	-0.106	0.115987	-0.363	0.017348	-0.809	0.021593	-0.744	0.014487	-0.866	0.029691	-0.657	0.224737	0.251	0.078766	0.436	0.039147	0.588	0.028148	0.671	0.025831	0.694
YBR038W	0	0	0.20073	0.317	0.24657	0.278	0.240087	0.283	0.0513733	0.619	0.081386	0.506	0.0527738	0.612	0.0861094	0.774	0.032406	1.35	0.161091	0.36	0.032922	0.743		0.333641	0.223	0.130985	0.403	0.0502106	0.625	0.0330329	-0.7425	0.051177	-0.62	0.137132	0.58	0.02209	-1.67	0.015947	2	0.08446	-0.783	0.286895	0.34	0.088435	0.488	0.238813	0.285	0.412458	0.184
YBR039W	0	0	0.3356	0.189	0.46986	0.136	0.461091	-0.139	0.197106	-0.274	0.443983	-0.145	0.419401	0.154	0.406297	0.159	0.096208	0.4	0.150799	0.319	0.687365	0.073		0.731362	0.062	0.117498	0.363	0.519122	0.12	0.393581	-0.164	0.024861	-0.709	0.064073	-0.481	0.030411	-0.655	0.029948	-0.659	0.305038	-0.204	0.1329	-0.341	0.33775	-0.188	0.463998	-0.138	0.928622	-0.016
YBR040W	0	0	0.23257	-0.606	0.26151	0.56	0.963562	0.02	0.608792	-0.23	0.929056	-0.039	0.471715	0.332	0.216165	0.635	0.721534	-0.158	0.471715	0.332	0.724832	0.156		0.706796	-0.167	0.237945	0.597	NA	NA	NA	NA	0.126718	0.857	0.065416	1.17	0.326588	0.474	0.061958	1.2	0.597043	-0.238	0.258847	0.564	0.481453	0.324	0.239766	0.594	0.286163	0.525
YBR041W	0	0	0.2299	0.823	0.54483	0.371	0.255073	0.768	NA	NA	0.390049	0.547	0.178827	0.959	0.126068	1.16	0.043275	1.88	0.48051	0.438	0.294367	0.693		NA	NA	0.165794	1	NA	NA	0.0088606	-3.4565	0.810109	0.142	0.850538	0.112	0.217344	0.852	0.384821	0.554	0.206701	0.8795	0.235592	0.809	0.24745	0.784	0.528865	0.386	0.353498	-0.597
YBR042C	0	0	0.99577	-0.001	0.74106	0.063	0.521536	0.126	0.216895	-0.273	0.776369	0.054	0.0104829	-1.04	0.737188	0.064	0.665763	-0.083	0.717989	0.069	0.741061	0.063		0.524592	0.125	0.518495	0.127	0.477447	0.141	0.421213	0.162	0.932431	0.016	0.503506	0.132	0.145168	0.344	0.387194	0.176	0.776369	0.054	0.497613	-0.134	0.533848	-0.122	0.488883	-0.137	0.4472	0.152
YBR043C	0	0	0.74784	0.107	0.49336	0.236	0.21772	0.474	0.596596	-0.178	0.800221	0.0835	0.008301	-1.97	0.823478	-0.0735	0.025709	-1.29	0.652849	0.151	0.993916	-0.0025		0.138761	-0.612	0.622279	0.165	0.276234	-0.403	0.130032	-0.6335	0.596596	0.179	0.251831	0.43	0.468792	0.251	0.150086	0.588	0.533145	-0.2125	0.811816	-0.0785	0.889832	-0.0455	0.880259	-0.0495	0.189975	-0.514
YBR044C	0	0	0.14517	-0.351	0.09354	-0.437	0.237174	-0.263	0.11771	-0.391	0.364063	0.19	0.0017262	-2.03	0.251323	0.253	0.66465	0.085	0.95029	-0.012	0.800239	0.049		0.804183	0.048	0.909087	0.022	0.933773	0.016	0.0972709	-0.429	0.066558	-0.51	0.076278	-0.48	0.173728	-0.318	0.21146	-0.283	0.237174	0.263	0.099696	0.424	0.061741	0.527	0.089554	0.446	0.173728	0.318
YBR045C	0	0	NA	NA	0.01508	2.06	NA	NA	NA	NA	NA	NA	NA	NA	NA	NA	NA	NA	NA	NA	NA	NA		NA	NA	0.009316	2.68	NA	NA	NA	NA	0.029518	1.43	0.006593	3.22	NA	NA	0.008047	2.9	NA	NA	0.006484	3.25	0.014553	2.1	0.022357	1.66	NA	NA
YBR046C	0	0	0.05043	-0.55	0.01742	-0.839	0.008922	-1.08	0.0020255	-1.84	0.006025	-1.24	0.0047654	-1.35	0.0144233	-0.901	0.528022	-0.121	0.506325	0.128	0.100666	0.404		0.930827	-0.016	0.178218	-0.3	0.0391076	-0.611	0.019605	-0.802	0.005641	-1.27	0.044958	-0.577	0.029086	-0.688	0.012955	-0.938	0.015449	-0.878	0.023492	-0.748	0.735251	0.063	0.228424	0.258	0.018558	0.819
YBR047W	0	0	0.20329	-0.267	0.02626	-0.689	0.002359	-1.67	0.0017166	-1.87	0.002565	-1.62	0.0002361	-3.76	0.0283063	-0.669	0.002955	-1.55	0.030803	0.647	0.033326	0.627		0.208363	-0.263	0.035687	-0.61	0.0133611	-0.892	0.0018964	-1.809	0.037177	-0.6	0.054006	-0.514	NA	NA	0.011478	-0.944	0.001273	-2.083	0.004545	-1.32	0.006308	-1.18	0.030683	-0.648	NA	NA
YBR048W	0	0	0.38311	0.239	0.07535	0.636	0.223649	0.36	0.027882	0.963	0.011942	1.33	0.126934	0.496	0.275066	0.313	0.723024	-0.091	0.601752	-0.136	0.643228	-0.12		0.340919	0.265	0.487168	0.185	0.110325	0.532	0.0358764	0.871	0.019059	1.12	0.016497	1.18	0.016608	1.18	0.021954	1.06	0.016571	1.177	0.066342	0.673	0.328898	0.273	0.480779	-0.188	0.884219	-0.037
YBR049C	0	0	0.32151	0.196	0.84786	0.0345	0.750714	0.0575	0.135048	0.339	0.493971	0.128	0.0179717	-0.806	0.506367	0.125	0.012013	-0.939	0.686525	0.0735	0.372067	-0.174		0.374437	0.173	0.277996	0.22	0.90022	-0.0225	0.317454	-0.1985	0.57222	-0.104	0.113025	0.371	0.172307	0.297	0.283299	0.217	0.103108	0.3885	0.206387	0.267	0.132775	0.343	0.218074	0.259	0.253037	0.234
YBR050C	0	0	0.11166	-0.539	0.06879	-0.675	0.039922	-0.85	0.790886	-0.069	0.201046	0.392	0.257679	-0.334	0.143084	0.475	0.733514	0.089	0.123776	0.512	0.093157	0.588		0.681119	-0.108	0.220698	-0.37	0.230341	-0.36	0.440001	-0.212	0.069725	-0.671	0.904642	0.031	0.57392	0.15	0.657104	-0.117	0.595817	0.141	0.138073	0.484	0.049447	0.778	0.056732	0.734	0.078857	0.635
YBR051W	0	0	0.91008	-0.0755	0.56384	-0.398	0.728575	-0.235	0.138295	-1.25	0.505047	-0.466	0.125154	-1.32	0.246483	0.89	0.281984	-0.81	0.26806	0.839	0.482831	0.493		0.798564	-0.171	0.812225	0.16	0.443929	-0.542	0.0978341	-1.4845	0.503372	-0.467	0.907712	0.0775	0.995817	0.0035	0.762627	0.204	0.865392	0.1135	0.44318	0.544	0.258757	0.86	0.226804	0.94	0.777136	0.191
YBR052C	0	0	0.09095	-0.447	0.06447	-0.521	0.010961	-1.05	0.0138567	-0.963	0.627178	-0.0965	0.221102	-0.278	0.107391	0.412	0.343504	0.201	0.498669	0.137	0.465405	0.149		0.985608	0.0035	0.253679	-0.253	0.278312	-0.237	0.0264356	-0.7525	0.006324	-1.29	0.007036	-1.24	0.042597	-0.621	0.06335	-0.525	0.65834	0.0875	0.21492	0.282	0.09095	0.446	0.046849	0.597	0.167354	0.328
YBR053C	0	0	0.18477	-0.323	0.04969	-0.608	0.040007	-0.664	0.0099774	-1.13	0.09044	-0.467	0.0412097	-0.657	0.0921202	0.462	0.664025	-0.0895	0.134104	0.384	0.101606	0.441		0.68805	0.0825	0.561351	-0.121	0.128851	-0.392	0.0119381	-1.0615	0.004052	-1.57	0.006135	-1.36	0.02281	-0.83	0.013129	-1.02	0.038708	-0.6735	0.473955	-0.152	0.100179	0.444	0.059056	0.564	0.052306	0.595
YBR054W	0	0	0.48394	0.132	0.79188	0.0475	0.119521	0.361	0.0171282	-0.819	0.001576	-1.95	0.0005774	-2.78	0.0988628	-0.396	0.184371	-0.285	0.437684	-0.147	0.01451	-0.872		0.80884	-0.0435	0.378285	0.17	0.100989	0.391	0.0251004	0.7075	0.023783	0.722	0.006881	1.15	0.860552	0.0315	0.019862	-0.774	0.025654	-0.7015	0.00377	-1.43	0.002512	-1.65	0.023282	-0.729	0.016225	-0.837
YBR055C	0	0	0.19295	0.437	0.16758	0.474	0.163225	0.48	0.882729	-0.0415	0.947479	-0.0185	0.0449495	-0.879	0.482031	0.207	0.033653	-0.99	0.835624	-0.0585	0.192954	-0.436		0.511523	0.193	0.053056	0.82	0.305506	0.32	0.197476	0.4305	0.08232	0.676	0.095461	0.631	0.319404	0.309	0.590576	0.155	0.964491	-0.0125	0.85769	-0.0505	0.902335	-0.0345	0.363632	0.277	0.491697	0.202
YBR056W	0	0	0.2486	-0.242	0.17379	-0.303	0.034417	-0.639	0.0035195	-1.5	0.004061	-1.42	0.0160837	-0.859	0.019906	0.792	0.150559	0.327	0.055112	0.527	0.324067	0.2		0.222889	0.26	0.385663	-0.171	0.893726	-0.0245	0.113078	-0.3795	0.012095	-0.956	0.025374	-0.721	0.033495	-0.646	0.015504	-0.871	0.049597	-0.5505	0.447371	-0.148	0.997821	-0.0005	0.066477	0.485	0.113684	0.378
YBR057C	0	0	0.49293	0.127	0.4716	0.134	0.48369	0.13	0.0088448	-1.04	0.04077	-0.576	0.0004216	-3.06	0.110067	0.371	0.013609	-0.883	0.320875	0.194	0.188998	-0.278		0.278647	0.216	0.026631	0.683	0.17466	0.291	0.874342	0.028	0.351155	0.18	0.090204	0.408	0.342219	0.184	0.327131	0.191	0.611746	-0.092	0.700294	0.069	0.442536	0.144	0.18002	0.286	0.38678	0.165
YBR058C	0	0	0.94626	-0.0125	0.41294	0.162	0.644088	0.0875	0.0623717	-0.506	0.005459	-1.3	0.002456	-1.73	0.0644006	0.498	0.723157	-0.0665	0.75466	0.0585	0.498293	0.132		0.201906	0.281	0.379007	0.176	0.237012	0.254	0.418018	0.1605	0.094265	0.419	0.067446	0.488	0.135614	0.35	0.598074	0.101	0.677293	0.0785	0.253229	0.242	0.567633	0.11	0.180745	0.299	0.327092	0.201
YBR059C	0	0	0.52414	-0.119	0.07769	-0.445	0.02888	-0.675	NA	NA	0.002129	1.76	0.0165921	-0.835	0.313462	0.201	0.04006	-0.591	0.179055	-0.292	0.088587	-0.419		0.451811	-0.144	0.311492	0.202	0.0634108	-0.487	0.0163842	-0.8395	0.019707	-0.782	0.026618	-0.696	0.04488	-0.565	0.07323	-0.458	0.116693	-0.3675	0.271291	-0.225	0.24255	-0.242	0.151103	0.321	0.319451	-0.199
YBR060C	0	0	0.77982	0.055	0.38314	0.184	0.158155	0.34	0.0992951	-0.431	0.006678	-1.27	NA	NA	0.197875	0.299	0.209241	-0.289	0.627489	-0.097	0.039946	-0.642		0.211602	0.287	0.236942	0.267	0.0728944	0.497	0.100267	0.429	0.048802	0.591	0.024017	0.786	0.179156	0.317	0.055673	0.559	0.118122	0.396	0.146019	0.355	0.410838	0.172	0.270328	0.244	0.641135	-0.093
YBR061C	0	0	0.05791	0.653	0.02918	0.865	0.034209	0.812	0.384902	-0.217	0.193712	-0.359	0.0045315	-1.73	0.174133	-0.382	0.014702	-1.13	0.834935	-0.0485	0.068763	-0.605		0.42036	0.199	0.029014	0.866	0.0755861	0.58	0.0339998	0.8135	0.022348	0.959	0.025648	0.909	0.179838	0.376	0.081987	0.559	0.868411	0.0385	0.48388	-0.171	0.131336	-0.446	0.279909	-0.283	0.601215	-0.124
YBR062C	0	0	0.52504	-0.178	0.59254	-0.148	0.148716	-0.486	0.0124739	-1.39	0.039306	-0.893	NA	NA	0.46008	0.21	0.811963	0.0645	0.341322	0.282	0.248211	-0.357		0.614012	0.139	0.679006	-0.114	0.883762	0.0395	0.337027	-0.2845	0.202263	-0.408	0.360578	-0.268	0.227622	-0.378	0.185905	-0.428	0.274284	-0.3335	0.606795	-0.142	0.945317	-0.0185	0.883762	0.0395	0.045486	0.84
YBR063C	0	0	0.16895	0.456	0.16504	0.462	0.240422	0.367	0.0105636	-1.49	0.038731	-0.903	NA	NA	0.763148	-0.0825	0.006406	-1.79	0.611315	-0.141	0.020812	-1.15		0.963257	0.0125	0.067317	0.715	0.887371	-0.0385	0.506393	0.1885	0.239438	0.368	0.320205	0.298	0.995588	-0.0015	0.741421	0.0905	0.247439	-0.3605	0.34242	-0.283	0.380278	-0.258	0.875814	0.0425	0.898967	0.0345
YBR064W	0	0	0.76461	0.0595	0.36189	0.196	0.108551	0.417	0.0041119	-1.53	0.007786	-1.21	NA	NA	0.231468	-0.274	0.143468	-0.361	0.510206	-0.135	0.015548	-0.936		0.826008	0.0435	0.186417	0.312	0.170913	0.328	0.284054	0.2375	0.077595	0.487	0.026197	0.766	0.753335	0.0625	0.225055	0.278	0.760842	-0.0605	0.30259	-0.227	0.374657	-0.19	0.392365	-0.182	0.010367	-1.09
YBR065C	0	0	0.29345	0.22	0.07615	-0.465	0.172407	0.31	NA	NA	0.001635	-2.01	6.73e-05	-6.14	0.007367	-1.17	0.000905	-2.47	0.00872	-1.1	0.005477	-1.3		0.678998	-0.0785	0.031772	0.672	0.343806	-0.194	0.237687	-0.2545	0.352304	0.189	0.393194	0.171	0.870406	-0.0305	0.579724	-0.107	0.065262	-0.4985	0.081063	-0.453	0.62448	-0.0935	0.354462	-0.189	0.002219	-1.8
YBR066C	0	0	0.03926	-0.824	0.25487	-0.324	0.034717	-0.866	0.152486	0.442	0.042584	0.797	0.12883	0.483	0.0081028	-1.51	0.479626	0.185	0.124244	0.492	0.029028	0.93		0.258338	0.321	0.094255	-0.563	0.65613	-0.113	0.38225	0.235	0.094255	0.563	0.077551	0.616	0.110756	0.521	0.061404	0.683	0.099017	0.55	0.07351	0.631	0.04614	0.771	0.133622	0.474	0.072222	0.636
YBR067C	0	0	0.4499	-0.141	0.64073	0.084	0.773932	-0.051	0.129485	-0.341	0.239731	-0.239	0.0366119	-0.6	0.0053218	-1.24	0.018374	-0.786	0.095019	-0.397	0.395657	-0.161		0.0791576	-0.432	0.629371	-0.087	0.2811	-0.214	0.334484	-0.187	0.153267	-0.312	0.043922	-0.557	0.060376	-0.487	0.011888	-0.926	0.008775	-1.036	0.004496	-1.32	0.007562	-1.09	0.683501	-0.073	0.968296	-0.007
YBR068C	0	0	0.02443	-0.865	0.01024	-1.2	0.035398	-0.747	0.0538816	-0.628	0.062312	-0.59	0.0208345	-0.92	0.0061815	-1.45	0.068786	-0.565	0.052102	-0.637	0.393041	-0.199		0.58999	0.12	0.035281	-0.748	0.0280072	-0.82	0.122946	-0.43	0.231901	0.3	0.39511	0.198	0.071323	-0.556	0.046352	-0.669	0.020143	-0.932	0.008615	-1.28	0.013857	-1.07	0.016142	-1.01	0.005158	-1.54
YBR069C	0	0	0.21402	-0.382	0.53004	-0.171	0.026899	-1.01	0.109533	-0.551	0.027874	-0.994	0.0162072	-1.23	NA	NA	0.151831	-0.466	0.063916	-0.706	0.183558	-0.419		0.872807	-0.042	0.615008	0.135	0.0884696	-0.61	0.39953	-0.237	0.104402	0.564	0.347655	0.269	0.037709	-0.881	0.047249	-0.803	0.026967	-1.007	0.018878	-1.16	0.013424	-1.32	0.022159	-1.09	0.013506	-1.31
YBR070C	0	0	0.14486	-0.362	0.27174	0.246	0.167908	-0.334	0.341676	0.207	0.053065	0.579	0.138262	0.37	0.008339	-1.19	0.905628	-0.0235	0.261145	0.254	0.037699	0.666		0.0799159	0.483	0.989923	0.0025	0.134064	0.376	0.17433	0.3265	0.103462	0.428	0.692562	0.0795	0.244022	0.265	0.080281	0.482	0.123598	0.3925	0.965754	0.0085	0.671415	0.0855	0.949667	0.0125	0.024607	0.789
YBR071W	0	0	0.90792	-0.0205	0.19499	0.274	0.04418	-0.558	0.727216	0.0625	0.444838	0.144	0.934752	0.0145	0.0091961	-1.02	0.185702	0.282	0.289472	0.211	0.231926	0.246		0.802703	0.0445	0.15068	0.316	0.939237	0.0135	0.899006	-0.0225	0.234852	-0.243	0.453406	-0.141	0.033039	-0.628	0.224787	-0.25	0.069768	-0.4595	0.155173	-0.312	0.075915	-0.442	0.183461	-0.283	0.075535	-0.443
YBR072W	0	0	0.02765	-0.939	0.04865	-0.747	0.006852	-1.59	0.0024774	-2.29	0.001364	-2.83	0.0033429	-2.06	0.0094821	-1.41	0.750968	-0.079	0.571538	0.144	0.98705	0.004		0.0355163	-0.85	0.004624	-1.83	0.003412	-2.04	0.0019111	-2.509	0.001241	-2.92	0.000871	-3.31	0.000708	-3.56	0.001024	-3.13	0.000963	-3.196	0.001634	-2.65	0.002441	-2.3	0.101654	-0.538	0.128535	0.479
YBR073W	0	0	0.87092	0.0305	0.11224	0.39	0.161339	0.323	0.119542	0.378	0.189193	0.294	0.414453	0.163	0.0031006	-1.6	0.27774	0.23	0.49622	0.134	0.1807	0.302		0.112828	0.388	0.042112	0.602	0.148409	0.337	0.279419	0.2285	0.102808	0.406	0.215018	0.272	0.135953	0.353	0.087993	0.437	0.493281	0.1345	0.252313	0.245	0.202811	0.282	0.176619	0.306	0.661724	0.0835
YBR074W	0	0	0.1074	-0.393	0.01514	-0.888	0.037172	-0.626	0.0005781	-2.87	0.001471	-2.06	0.568275	-0.109	0.0004985	-3.02	0.595376	-0.101	0.000845	-2.51	0.000726	-2.65		0.10302	0.401	0.55508	0.113	0.71271	-0.069	0.0906813	0.426	0.05804	0.52	0.07073	0.477	0.084154	0.441	0.115629	0.379	0.166431	0.313	0.568275	0.109	0.909669	0.021	0.875643	0.029	0.000928	-2.43
YBR075W	0	0	0.82971	0.0535	0.16205	0.426	0.20027	0.377	0.0695935	0.644	0.09384	0.561	0.292083	0.292	0.02002	-1.07	0.678271	0.105	0.738756	-0.0835	0.914863	0.0265		0.750599	0.0795	0.250267	0.327	0.186743	0.392	0.140531	0.4595	0.092085	0.566	0.271536	0.308	0.706707	0.0945	0.178824	0.402	0.431346	0.2075	0.457631	0.194	0.569507	0.145	0.582056	0.141	0.930855	-0.0215
YBR076W	0	0	0.06516	-0.471	0.19383	-0.273	0.020682	-0.751	0.825516	0.039	0.513844	0.12	0.0651582	0.471	0.0020579	-1.75	0.756993	0.055	0.203644	0.265	0.172639	0.292		0.361351	-0.175	0.141941	-0.325	0.526883	-0.116	0.896231	0.023	0.603328	0.094	0.41647	0.153	0.275651	0.217	0.148744	0.317	0.536837	0.113	0.905183	-0.021	0.44979	-0.141	0.297724	0.205	0.068419	0.461
YBR077C	0	0	0.32987	-0.199	0.89523	0.0245	0.03905	-0.617	0.869907	-0.0305	0.62319	0.0935	0.561729	0.112	0.0075689	-1.15	0.172205	0.308	0.181343	0.299	0.110447	0.389		0.907966	0.0215	0.747176	-0.0605	0.316041	-0.206	0.297316	-0.2165	0.548713	-0.116	0.437025	-0.153	0.291928	-0.22	0.651971	0.0855	0.4188	0.1605	0.161757	0.32	0.375168	0.179	0.333939	0.197	0.133898	0.353
YBR078W	0	0	0.8843	0.026	0.21838	0.257	0.167296	0.301	0.772404	0.052	0.968686	-0.007	0.780797	0.05	0.955284	-0.01	0.154965	-0.314	0.039178	-0.591	0.248861	-0.236		0.169294	0.299	0.977628	-0.005	0.906365	0.021	0.199179	0.272	0.103993	0.385	0.092045	0.408	0.043164	0.568	0.0358	0.613	0.026679	0.689	0.56871	0.105	0.221096	0.255	0.751611	-0.057	0.074318	-0.45
YBR079C	0	0	0.99426	-0.0015	0.05557	0.598	0.037634	0.703	0.0157976	0.986	0.301426	0.241	0.084476	0.497	0.813352	-0.0495	0.933153	0.0175	0.088279	-0.486	0.385267	-0.195		0.575492	0.12	0.06113	0.573	0.129004	0.404	0.134756	0.3955	0.036469	0.711	0.057575	0.588	0.099663	0.459	0.080178	0.508	0.039263	0.6905	0.162695	0.357	0.339819	0.218	0.223088	-0.297	0.006869	-1.34
YBR080C	0	0	0.12795	-0.35	0.39945	-0.163	0.136903	-0.338	0.0509153	-0.534	0.091572	-0.411	0.775818	-0.0515	0.600752	0.0965	0.183265	-0.287	0.154453	-0.317	0.759227	-0.0555		0.532391	-0.117	0.079782	-0.439	0.235262	-0.246	0.0516009	-0.5305	0.122368	-0.358	0.147467	-0.325	0.667506	0.0785	0.053008	0.524	0.771654	-0.0525	0.497516	0.127	0.238195	0.244	0.150042	0.322	0.083915	-0.428
YBR081C	0	0	0.9145	-0.0215	0.70614	0.0765	0.798113	0.0515	0.727689	0.0705	0.477607	0.149	0.219383	0.287	0.87517	-0.0315	0.288466	0.238	0.87517	0.0315	0.934301	-0.0165		0.764363	-0.0605	0.070004	0.518	0.783032	-0.0555	0.187328	-0.3165	0.650544	0.0925	0.48297	0.147	0.125542	0.393	0.855679	-0.0365	0.109896	0.4205	0.461829	0.155	0.121842	0.4	0.98604	-0.0035	0.385404	-0.188
YBR082C	0	0	0.49368	-0.15	0.207	0.312	0.355403	-0.212	0.688268	-0.0855	0.732559	0.0725	0.336628	-0.222	0.342153	0.218	0.347769	-0.215	0.803498	-0.0525	0.990488	-0.0025		0.398273	-0.191	0.126759	-0.411	0.393983	0.192	0.460635	0.1635	0.268303	0.263	0.057665	-0.592	0.57459	0.121	0.45329	-0.167	0.15405	0.3705	0.531509	0.136	0.238587	0.285	0.475641	0.157	0.320592	0.23
YBR083W	0	0	0.54393	-0.198	0.4108	0.277	0.329459	0.338	0.0676992	0.827	0.087384	0.737	0.0913304	0.722	0.351641	0.32	0.181282	0.507	0.220019	0.451	0.189525	0.494		0.386337	-0.294	0.613299	0.163	0.413769	0.275	0.944232	0.022	0.419774	0.271	0.07017	0.814	0.101434	0.687	0.130203	0.607	0.077853	0.777	0.190177	0.493	0.141624	0.581	0.359364	0.314	0.627908	-0.156
YBR084C-A	0	0	0.96575	-0.01	0.16214	0.4	0.479958	0.173	0.0568098	0.661	0.026815	0.898	0.162143	0.4	0.226419	0.328	0.706293	-0.089	0.955488	-0.013	0.791451	0.062		0.850635	0.044	0.353397	-0.236	0.0396572	0.768	0.048457	0.707	0.013094	1.18	0.046697	0.718	0.021473	0.979	0.033622	0.821	0.025994	0.909	0.039784	0.767	0.109657	0.49	0.407152	-0.207	0.558533	-0.141
YBR084W	0	0	0.34634	0.311	0.07841	0.743	0.034369	1.05	0.0200031	1.3	0.037552	1.02	0.108824	0.637	0.994708	0.002	0.933974	-0.025	0.358312	-0.302	0.649321	-0.14		0.745301	0.099	0.058889	0.843	0.0845123	0.718	0.0580843	0.848	0.028279	1.14	0.020083	1.3	0.031239	1.09	0.110235	0.633	0.025731	1.182	0.161616	0.519	0.411924	0.265	0.565855	-0.179	0.282653	-0.365
YBR085W	0	0	0.26616	0.255	0.05533	0.581	0.061295	0.555	0.861041	0.0355	0.348319	-0.208	0.292647	0.238	0.585867	0.113	0.321935	0.221	0.604769	0.107	0.080041	0.493		0.0211232	-0.855	0.582759	-0.114	0.0912751	0.465	0.737612	0.0685	0.030156	0.745	0.484547	0.148	0.242258	0.273	0.021912	0.844	0.067526	0.5325	0.065548	0.54	0.052724	0.593	0.45338	0.161	0.338653	0.213
YBR086C	0	0	0.49911	-0.13	0.46981	-0.14	0.635064	0.0895	0.890193	-0.0255	0.839461	0.0375	0.275203	0.228	0.505155	0.128	0.38614	0.173	0.138692	-0.344	0.2803	-0.224		0.885933	-0.0265	0.071469	0.473	0.753365	-0.0585	0.0481034	-0.5615	0.183225	-0.295	0.252704	-0.241	0.725634	0.0655	0.255792	-0.239	0.237868	0.2515	0.839461	-0.0375	0.58243	-0.105	0.579037	0.105	0.07046	-0.477
YBR087W	0	0	0.92726	-0.02	0.3318	0.234	0.679497	0.092	0.278238	0.268	0.349508	0.224	0.425694	0.186	0.145381	0.399	0.62679	-0.109	0.623777	0.11	0.642004	0.104		0.493951	0.157	0.758297	-0.068	0.0413198	0.71	0.128822	0.425	0.03966	0.722	0.040204	0.718	0.065575	0.584	0.062348	0.597	0.04875	0.663	0.213541	0.32	0.110964	0.458	0.588413	0.122	0.355003	0.221
YBR088C	0	0	0.94369	-0.0125	0.14874	0.318	0.352905	0.179	0.0293331	0.658	0.022415	0.731	0.0931574	0.402	0.239074	0.24	0.117668	0.359	0.187759	0.279	0.094149	0.4		0.137922	0.331	0.023061	0.723	0.0381825	0.592	0.134013	0.3365	0.438934	0.146	0.212321	0.26	0.207128	0.264	0.1625	0.303	0.020056	0.7635	0.266208	0.224	0.514055	0.12	0.802574	-0.0445	0.054404	0.511
YBR089C-A	0	0	0.47127	0.135	0.29725	-0.207	0.085048	-0.42	0.129112	-0.343	0.247233	-0.235	0.0303585	-0.65	0.916904	-0.0185	0.074527	-0.447	0.396777	0.161	0.150879	0.317		0.151766	0.316	0.051675	-0.524	0.293475	0.208	0.242607	0.2385	0.727398	-0.0625	0.358042	-0.177	0.97073	-0.0065	0.263369	0.225	0.314887	0.1975	0.076418	0.441	0.777301	-0.0505	0.752143	0.0565	0.33361	0.189
YBR089W	0	0	NA	NA	0.96865	-0.007	0.950773	-0.011	0.152884	0.316	0.07306	0.453	0.0918496	-0.408	0.52805	0.117	0.289148	-0.212	0.434819	0.148	0.190562	0.279		0.123028	0.354	0.84046	-0.036	0.0520056	0.525	0.0484208	0.541	0.058588	0.499	0.224891	0.252	0.118983	0.36	0.050623	0.531	0.047995	0.543	0.339089	0.187	0.547908	0.111	0.421239	-0.153	0.077559	0.441
YBR090C	0	0	0.49885	-0.156	0.97465	0.007	0.116415	-0.45	0.370647	-0.214	0.934902	0.018	0.0306254	-0.806	0.96379	0.01	0.508999	-0.152	0.21137	0.324	0.071939	0.564		0.85987	0.039	0.147735	0.398	0.581965	0.125	0.378385	0.21	0.576297	-0.127	0.167946	-0.371	0.406717	0.196	0.110859	0.461	0.259872	0.283	0.450673	0.176	0.303048	0.253	0.913322	-0.024	0.055187	0.633
YBR091C	0	0	0.696	0.07	0.07369	0.447	0.089064	0.41	0.0473333	0.541	0.09389	0.4	0.0166792	-0.817	0.477199	0.132	0.019355	-0.772	0.33525	0.187	0.13374	0.336		0.96384	0.008	0.036036	0.605	0.0435534	0.56	0.164185	0.301	0.227186	0.248	0.084982	-0.419	0.453545	0.14	0.462291	0.137	0.06361	0.477	0.072236	0.451	0.324617	0.192	0.468204	0.135	0.017863	0.796
YBR092C	0	0	0.09948	0.395	0.04289	0.572	0.016018	0.842	0.242778	0.241	0.620049	0.091	0.0067105	-1.16	0.034902	-0.622	0.032504	-0.64	0.270017	-0.224	0.146554	-0.325		0.459537	0.14	0.270017	-0.224	0.278647	0.219	0.138391	0.335	0.054857	0.516	0.102161	0.39	0.42076	0.154	0.170605	0.299	0.42076	-0.154	0.49836	-0.127	0.577207	-0.103	0.339093	-0.188	0.043996	-0.566
YBR093C	0	0	0.76301	0.06	0.10698	0.42	0.058204	0.554	0.0599478	0.547	0.624074	0.099	0.0049189	-1.43	0.550601	0.122	0.017226	-0.902	0.200089	0.3	0.116946	0.402		0.847737	0.038	0.076246	0.492	0.62074	0.1	0.604256	0.105	0.722187	0.071	0.166313	0.334	0.729522	0.069	0.824278	0.044	0.8635	0.034	0.473231	-0.149	0.349066	-0.202	0.553653	-0.121	0.682587	-0.082
YBR094W	0	0	0.10394	-0.38	0.16731	-0.297	0.461141	-0.137	0.101698	-0.384	0.070016	-0.456	0.0121012	-0.919	0.175584	-0.289	0.041966	-0.567	0.516809	-0.119	0.533237	0.114		0.342852	0.183	0.136898	-0.331	0.327678	-0.19	0.245525	-0.235	0.256695	-0.228	0.325567	-0.191	0.795083	-0.046	0.769485	-0.052	0.91859	-0.018	0.91859	0.018	0.887221	-0.025	0.869417	0.029	0.14855	-0.317
YBR095C	0	0	0.52792	-0.125	0.54336	0.12	0.838221	-0.039	0.540245	0.121	0.766458	0.057	0.0068686	-1.22	0.895618	-0.025	0.04643	-0.588	0.43499	0.158	0.244233	0.255		0.766458	0.057	0.07866	0.468	0.419754	0.164	0.94972	-0.012	0.591807	0.105	0.037919	0.639	0.101806	0.415	0.537143	-0.122	0.727865	0.067	0.515825	0.129	0.762554	-0.058	0.161962	-0.327	0.842282	-0.038
YBR096W	0	0	NA	NA	0.13855	-0.359	0.227217	-0.269	0.419276	-0.166	0.939753	0.0145	0.0034214	-1.59	0.397547	-0.175	0.048401	-0.583	0.70552	0.0735	0.227217	0.269		0.0791141	0.47	0.075514	-0.48	0.952191	0.0115	0.743188	0.0635	0.460643	0.149	0.592922	-0.106	0.17029	0.32	0.544778	0.12	0.447334	0.1545	0.968803	-0.0075	0.452616	0.152	0.906713	-0.0225	0.374667	0.184
YBR097W	0	0	0.23651	-0.297	0.31447	-0.242	0.123761	-0.43	0.118234	-0.441	0.408527	0.193	0.36553	-0.388	0.599344	0.213	0.091913	-0.497	0.281855	0.264	0.123761	0.431		0.0517894	-0.641	0.153539	0.698	0.0076269	1.35	0.0102612	-1.2065	0.008638	-1.29	0.022607	-0.895	0.045132	-0.679	0.147599	0.713	0.271799	-0.2705	0.060684	-0.599	0.211498	-0.319	0.649443	0.183	0.241907	-0.532
YBR098W	0	0	0.93427	0.0365	0.06655	0.524	0.051316	-0.586	NA	NA	0.091784	-0.453	0.0008335	-2.7	0.043132	-0.63	0.188152	-0.312	0.4208	-0.17	0.109676	0.416		0.0750433	1.11	0.162679	-0.339	0.0418223	-1.43	0.0823792	-1.0655	0.075313	-0.496	0.27671	-0.243	0.122974	0.393	0.06802	0.519	0.061076	-0.544	0.138994	-0.369	0.069222	0.515	0.307439	-0.502	0.043282	-1.41
YBR099C	0	0	0.35063	-0.216	0.9718	-0.0075	0.284584	0.255	0.348749	0.217	0.405217	0.189	0.0034206	-1.76	0.187504	0.335	0.255942	-0.276	0.039834	0.698	0.050052	0.635		0.296986	0.248	0.110649	0.445	0.678394	0.0895	0.328769	-0.2285	0.834568	0.0445	0.320078	0.234	0.305027	0.243	0.075243	0.532	0.105712	0.4545	0.204523	0.319	0.498266	0.15	0.2176	0.306	0.691584	0.0855
YBR100W	0	0	0.46111	-0.235	0.48394	-0.222	0.793155	-0.0795	NA	NA	0.005287	-2.13	NA	NA	0.869768	-0.0495	0.006103	-2.02	0.220422	0.431	0.014487	-1.47		0.466295	0.232	0.966892	0.0125	0.969538	0.0115	0.49663	-0.2145	0.951027	0.0185	0.601779	0.162	0.985427	-0.0055	0.386504	0.281	0.138308	0.5635	0.434337	0.251	0.419906	0.26	0.693578	0.121	0.066483	0.798
YBR101C	0	0	0.44823	-0.141	0.76323	-0.0535	0.21061	-0.259	0.0412041	-0.571	0.035597	-0.606	0.0104299	-0.971	0.551933	0.108	0.197953	-0.269	0.966014	0.0075	0.026443	-0.682		0.0956665	0.395	0.689304	0.0715	0.525118	0.116	0.84517	-0.0345	0.627303	-0.0875	0.823283	-0.0395	0.653966	0.0805	0.555359	-0.108	0.409694	0.1555	0.326776	0.19	0.135816	0.332	0.114554	0.362	0.10661	0.375
YBR102C	0	0	0.51676	-0.121	0.12615	-0.351	0.387029	-0.167	NA	NA	0.000823	-2.45	NA	NA	0.0602769	-0.495	0.001226	-2.13	0.450502	-0.143	0.013991	-0.885		0.510413	0.123	0.456202	-0.141	0.711755	-0.067	0.510413	-0.123	0.798329	-0.046	0.61237	0.093	0.777281	-0.051	0.836798	-0.037	0.576798	0.103	0.959878	0.009	0.806816	-0.044	0.100837	-0.392	0.536194	-0.115
YBR103W	0	0	0.26621	-0.224	0.35291	-0.179	0.27657	-0.217	0.0126248	-0.91	0.017603	-0.803	0.0001714	-4.2	0.722958	0.0635	0.023817	-0.715	0.50134	0.124	0.012662	-0.909		0.23461	0.243	0.312323	0.198	0.739376	0.0595	0.87232	0.0285	0.930223	-0.0155	0.564095	0.105	0.482765	-0.131	0.447405	-0.143	0.514055	0.1205	0.845929	0.0345	0.364444	0.174	0.540282	0.112	0.026884	0.681
YBR104W	0	0	0.28994	-0.337	0.12482	-0.616	0.143556	-0.563	0.0038254	-4.32	0.00614	-3.35	0.0011205	-8.33	0.0179355	-1.88	0.009336	-2.67	0.06221	-0.937	0.046405	-1.11		0.200015	-0.449	0.240217	-0.392	0.990888	-0.003	0.758578	-0.082	0.181956	0.48	0.214361	0.427	0.279957	-0.347	0.230146	-0.405	0.392797	-0.254	0.10995	-0.667	0.075632	-0.836	0.023241	-1.63	0.0658	-0.907
YBR105C	0	0	0.24389	0.601	0.14756	0.81	0.298913	0.52	0.0792911	-1.1	0.021543	-1.88	NA	NA	0.0196407	-1.95	0.005016	-3.23	0.015395	-2.14	0.005958	-3.03		0.643219	-0.212	0.709819	0.169	0.243894	0.601	0.304256	0.513	0.800354	0.114	0.711415	0.168	0.122823	-0.891	0.13106	-0.862	0.087411	-1.05	0.059453	-1.25	0.029224	-1.67	0.019277	-1.96	0.018213	-2.01
YBR106W	0	0	0.43922	0.169	0.27438	0.254	0.498039	0.146	0.306393	-0.233	0.719754	0.0745	0.0072304	-1.29	0.560409	-0.124	0.018935	-0.904	0.73743	0.0695	0.262599	-0.261		0.463993	0.158	0.695406	-0.0815	0.180436	0.331	0.0468049	0.6315	0.044396	0.645	0.061723	0.561	0.085863	0.484	0.114942	0.421	0.078593	0.5045	0.122972	0.407	0.810254	0.0495	0.10166	-0.448	0.27288	0.254
YBR107C	0	0	0.88759	0.025	0.30263	0.203	0.162383	0.303	0.0029717	-1.54	0.057107	-0.5	3.78e-05	-7.11	0.20202	0.267	0.007669	-1.09	0.153039	0.313	0.012611	-0.908		0.350936	0.18	0.254692	0.23	0.21763	0.255	0.20202	0.267	0.166308	0.299	0.096526	0.395	0.600598	0.095	0.057914	0.497	0.089628	0.409	0.20202	0.267	0.30069	0.204	0.180947	0.285	0.158567	0.307
YBR108W	0	0	0.26058	-0.251	0.0455	-0.61	0.203163	-0.295	0.0011304	-2.4	0.034243	-0.685	0.0013556	-2.25	0.669756	-0.085	0.048895	-0.592	0.272838	0.243	0.295799	-0.229		0.324558	-0.213	0.13284	-0.374	0.126179	-0.384	0.0400365	-0.643	0.043074	-0.624	0.352079	-0.199	0.089392	-0.454	0.26817	-0.246	0.680385	-0.082	0.746224	0.064	0.44142	-0.16	0.544737	-0.123	0.031866	-0.705
YBR109C	0	0	0.98415	0.0035	0.39191	0.163	0.44566	-0.142	0.0693292	-0.458	0.054106	-0.51	0.007155	-1.12	0.956995	0.0095	0.658056	-0.0795	0.218895	0.254	0.605295	-0.0935		0.426111	0.149	0.934428	0.0145	0.0673164	0.464	0.0666619	0.4665	0.088963	0.409	0.423384	0.15	0.5522	0.108	0.590781	-0.0975	0.849678	-0.0335	0.763395	-0.0535	0.559067	-0.107	0.975089	0.0055	0.024159	0.708
YBR110W	0	0	0.45699	-0.14	0.08394	-0.425	0.241998	-0.24	0.0050724	-1.28	0.018883	-0.786	0.000623	-2.69	0.143167	-0.327	0.047885	-0.543	0.415525	0.155	0.892901	-0.024		0.204703	0.267	0.755294	0.056	0.194935	0.275	0.0777845	0.44	0.212395	0.261	0.077395	0.441	0.143167	0.327	0.279753	0.217	0.402497	-0.16	0.03368	-0.627	0.080993	-0.432	0.12143	-0.356	0.853367	0.033
YBR111C	0	0	0.22144	-0.271	0.51991	-0.127	0.441035	-0.155	0.0134758	-0.954	0.014716	-0.923	0.0034999	-1.56	0.290299	0.225	0.795813	0.0495	0.248892	0.252	0.146055	-0.345		0.499133	0.134	0.930853	0.0165	0.168508	0.319	0.606571	-0.1005	0.046976	-0.584	0.071318	-0.488	0.051047	-0.564	0.032821	-0.676	0.253325	-0.2485	0.860482	-0.0335	0.302667	0.218	0.066601	0.503	0.010333	1.05
YBR112C	0	0	0.19356	-0.316	0.33519	-0.215	0.057416	-0.575	0.484049	-0.149	0.569386	0.12	0.156186	0.357	0.0065549	-1.33	0.613012	-0.105	0.419197	-0.175	0.308229	-0.23		0.831315	0.0435	0.079935	-0.496	0.714045	-0.0755	0.655585	-0.0925	0.904209	-0.0245	0.366599	0.199	0.362517	0.201	0.271217	0.253	0.265281	0.2575	0.134174	0.387	0.888721	-0.0285	0.581609	0.115	0.161089	-0.351
YBR113W	0	0	0.81543	-0.0495	0.88154	-0.0315	0.205738	-0.316	0.422772	-0.18	0.044831	-0.661	0.937681	-0.0165	NA	NA	0.903906	-0.0255	0.25922	-0.271	0.103497	-0.457		0.790243	-0.0565	0.248445	0.279	0.248445	-0.28	0.573728	-0.1225	0.594575	-0.115	0.915138	0.0225	0.734014	0.0725	0.39212	-0.194	0.918889	0.0215	0.676676	0.0895	0.937681	-0.0165	0.402817	0.19	0.00447	-1.59
YBR114W	0	0	0.5445	-0.162	0.60717	-0.136	0.011644	-1.36	0.289902	-0.306	0.10331	-0.558	0.594718	-0.141	0.0019164	-2.62	0.123483	-0.511	0.17352	-0.426	0.21588	-0.374		0.464343	-0.199	0.563231	-0.154	0.648227	-0.12	0.501999	-0.181	0.386179	-0.241	0.707564	-0.098	0.432987	-0.215	0.098459	-0.571	0.384478	-0.242	0.381099	-0.244	0.30696	-0.293	0.278682	-0.315	0.374428	-0.248
YBR115C	0	0	0.68414	0.0935	0.63578	-0.109	0.236564	-0.309	0.183081	-0.362	0.137394	-0.424	0.0726131	-0.577	0.0062363	-1.51	0.429063	-0.19	0.106517	-0.482	0.242459	-0.304		0.304855	-0.259	0.783766	0.0625	0.325431	-0.246	0.150478	-0.4045	0.952394	-0.0135	0.117122	0.46	0.1911	0.353	0.629896	-0.111	0.734667	0.0775	0.325431	0.245	0.858255	-0.0405	0.934816	0.0185	0.041141	-0.735
YBR116C	0	0	0.02933	-0.713	0.01979	-0.831	0.003108	-1.64	0.0008764	-2.57	0.000871	-2.57	0.0026121	-1.75	0.0011481	-2.33	0.211085	-0.282	0.937611	-0.015	0.506608	0.133		0.0555371	-0.549	0.044238	-0.604	0.0109308	-1.04	0.0060567	-1.29	0.001338	-2.21	0.000943	-2.5	0.000927	-2.52	0.001063	-2.4	0.000945	-2.501	0.001258	-2.26	0.001953	-1.94	0.925186	0.018	0.006096	1.29
YBR117C	0	0	0.10447	-0.497	0.04886	-0.698	0.011807	-1.22	0.0028124	-2.05	0.0027	-2.08	0.0052516	-1.64	0.0002463	-4.83	0.829173	-0.05	0.118583	-0.467	0.175514	-0.379		0.0518064	-0.681	0.101057	-0.505	0.007783	-1.42	0.0048077	-1.689	0.002042	-2.29	0.001692	-2.45	0.001768	-2.41	0.002039	-2.29	0.001391	-2.628	0.001812	-2.39	0.004896	-1.68	0.734924	0.079	0.679329	-0.097
YBR118W	0	0	0.56045	0.106	0.29943	0.204	0.053614	0.512	0.504031	0.123	0.008779	1.04	0.175633	0.289	0.526676	0.116	0.812379	0.042	0.295603	-0.206	0.968271	0.007		0.174573	-0.29	0.202207	-0.266	0.707336	0.067	0.0751114	0.442	0.207286	0.262	0.015584	0.836	0.33851	0.185	0.432615	0.147	0.089485	0.408	0.232002	0.244	0.675357	0.075	0.196057	0.271	0.229098	-0.246
YBR119W	0	0	0.46949	-0.142	0.45015	0.149	0.027497	-0.714	0.38925	0.173	0.350972	0.191	0.0871798	0.438	0.0005402	-2.97	0.254597	0.243	0.124901	0.368	0.111781	0.389		0.760431	-0.0575	0.326238	0.203	0.725171	-0.0665	0.222034	-0.2665	0.891635	-0.0255	0.625138	-0.0935	0.344616	-0.193	0.208129	0.277	0.895845	0.0245	0.138412	0.349	0.142254	0.344	0.122264	0.373	0.017611	0.847
YBR120C	0	0	0.09588	-0.395	0.30875	-0.199	0.454414	0.14	0.545518	-0.11	0.109213	0.372	0.0248959	0.7	0.360481	-0.175	0.943464	0.0125	0.111036	0.368	0.202003	0.267		0.763467	-0.0535	0.970573	-0.0065	0.469119	0.134	0.98415	0.0035	0.627645	-0.0875	0.542143	-0.112	0.475118	-0.133	0.66984	0.0765	0.031762	0.6355	0.020757	0.75	0.028707	0.661	0.03673	0.599	0.013418	0.885
YBR121C	0	0	0.40222	0.214	0.09242	0.544	0.203957	0.359	0.067615	0.627	0.045147	0.745	0.179648	0.387	0.0829415	-0.573	0.696243	0.0945	0.379861	-0.227	0.823295	-0.0535		0.785064	0.0655	0.135746	0.45	0.156566	0.418	0.0711522	0.6135	0.069608	0.619	0.053102	0.696	0.099226	0.526	0.165795	0.405	0.124219	0.4715	0.162889	0.408	0.244306	0.319	0.747644	0.0775	0.791383	-0.0635
YBR122C	0	0	0.20865	-0.272	0.95862	-0.0095	0.039553	-0.604	0.57315	-0.106	0.447371	0.147	0.0628651	0.497	0.119968	-0.368	0.267557	0.231	0.188627	0.288	0.49637	0.131		0.747709	-0.0595	0.780146	-0.0515	0.469874	0.139	0.700384	0.0715	0.277617	-0.224	0.085097	-0.434	0.070021	-0.474	0.291666	-0.216	0.078237	0.4515	0.031626	0.661	0.100694	0.401	0.110106	0.384	0.053426	0.533
YBR123C	0	0	0.76899	-0.057	0.70832	-0.073	0.068371	-0.504	0.896794	0.025	0.896794	0.025	0.592489	0.106	0.0002372	-4.08	0.553878	0.118	0.860169	0.034	0.421944	0.165		0.679021	-0.081	0.094456	0.435	0.579401	0.11	0.682644	-0.08	0.792376	0.051	0.852091	0.036	0.719497	0.07	0.343152	0.2	0.272709	0.239	0.14752	0.348	0.066261	0.511	0.237174	0.263	0.096321	0.431
YBR124W	0	0	0.5822	-0.208	0.12776	-0.715	0.529451	-0.24	0.0519929	-1.08	0.048299	-1.11	0.85974	-0.065	0.256886	-0.475	0.482103	0.271	0.195352	-0.566	0.068457	-0.96		0.194776	-0.567	0.360807	-0.365	0.679726	0.154	0.117765	-0.745	0.265681	0.464	0.44252	0.299	0.117449	0.746	0.40216	0.33	0.23806	0.5	0.218771	0.528	0.17175	0.61	0.276498	0.451	0.235191	-0.504
YBR125C	0	0	0.167	-0.301	0.98656	-0.003	0.405465	-0.159	0.320152	0.196	0.099955	0.392	0.057243	0.504	0.229119	0.249	0.079136	0.437	0.16213	0.306	0.092817	0.406		0.99552	0.001	0.177262	0.291	0.223501	-0.253	0.031946	-0.641	0.082411	-0.429	0.300388	-0.206	0.326341	-0.193	0.793264	-0.047	0.977606	0.005	0.596497	0.097	0.370821	0.173	0.160229	0.308	0.810302	0.043
YBR126C	0	0	0.04137	-0.843	0.01248	-1.34	0.007172	-1.65	0.0064077	-1.72	0.073148	-0.661	0.0581254	0.731	0.0351188	0.901	0.376659	0.249	0.682953	0.108	0.645998	-0.122		0.288531	-0.31	0.043857	-0.823	0.0346389	-0.906	0.0055654	-1.806	0.007367	-1.63	0.012728	-1.33	0.02055	-1.11	0.03692	-0.883	0.272702	-0.323	0.987727	0.004	0.128756	0.505	0.029262	0.969	0.923478	-0.025
YBR127C	0	0	0.83531	-0.0375	0.73498	-0.0615	0.501088	0.127	0.78862	-0.0485	0.158447	-0.312	0.476831	0.135	0.22854	-0.252	0.513603	0.123	0.026541	-0.696	0.031319	-0.651		0.780251	0.0505	0.067055	0.474	0.822474	0.0405	0.926863	0.0165	0.671718	-0.0775	0.293328	0.211	0.90485	0.0215	0.222983	-0.256	0.549346	0.1115	0.412783	0.157	0.229953	0.251	0.107592	0.381	0.046165	-0.556
YBR128C	0	0	0.24444	-0.415	0.16557	-0.526	0.155245	-0.545	0.14714	-0.561	0.464857	-0.239	0.145677	0.564	0.362557	0.307	0.316492	0.344	0.121709	0.619	0.136356	0.584		0.483694	-0.228	0.234124	-0.427	0.691213	-0.125	0.117504	-0.63	0.874616	-0.049	0.244435	-0.415	0.579569	-0.177	0.684421	0.128	0.290938	0.367	0.325919	0.336	0.530822	0.202	0.215688	0.45	0.136356	0.584
YBR129C	0	0	0.94377	-0.0125	0.25516	0.23	0.480279	0.131	0.0807942	0.43	0.052861	0.518	0.0558545	0.506	0.159089	0.307	0.067528	0.466	0.120662	0.355	0.067528	0.466		0.841771	-0.0355	0.167832	0.298	0.442305	0.144	0.278872	-0.2165	0.596363	0.0965	0.067201	0.467	0.088193	0.413	0.050979	0.526	0.282448	0.2145	0.340101	0.185	0.899078	-0.0225	0.340101	0.185	0.153558	0.314
YBR130C	0	0	0.41795	-0.178	0.74236	-0.0685	0.562461	-0.123	0.714243	0.0765	0.500237	0.146	0.154605	0.364	0.484292	0.152	0.386952	-0.193	0.522182	-0.138	0.362159	-0.204		0.676581	-0.0875	0.219127	-0.297	0.165176	0.35	0.568408	0.1215	0.091722	0.472	0.281106	0.25	0.141967	0.38	0.074889	0.518	0.03915	0.6835	0.082047	0.497	0.236224	0.282	0.508375	-0.143	0.153051	-0.365
YBR131W	0	0	0.50134	-0.127	0.58688	-0.101	0.816901	-0.042	0.855355	-0.033	0.093439	-0.41	0.48612	-0.132	0.0915247	-0.414	0.586879	-0.101	0.204377	-0.271	0.164018	-0.308		0.353136	0.183	0.082655	0.434	0.307422	0.205	0.429214	-0.152	0.346516	0.186	0.101072	0.395	0.244037	0.242	0.465483	0.139	0.851052	0.034	0.86398	0.031	0.520128	0.121	0.746252	0.059	0.770853	-0.053
YBR132C	0	0	0.03456	-1.04	0.00698	-1.9	0.008388	-1.78	0.0084651	-1.77	0.026574	-1.15	0.697276	-0.118	0.410259	0.263	0.570183	0.174	0.842102	0.0595	0.755613	0.0935		0.239983	0.403	0.183472	-0.476	0.0442087	-0.938	0.0111243	-1.6035	0.020539	-1.27	0.011333	-1.59	0.035575	-1.03	0.036897	-1.01	0.092717	-0.6785	0.118913	-0.601	0.399454	-0.27	0.076892	0.739	0.716437	0.109
YBR133C	0	0	0.81587	0.0415	0.25383	0.231	0.14337	0.325	0.321305	0.194	0.885845	0.0255	0.233907	0.244	0.656183	-0.0805	0.076162	0.442	0.483614	-0.131	0.777461	-0.0505		0.894711	-0.0235	0.233907	-0.244	0.744028	0.0585	0.0426514	-0.5675	0.319252	0.196	0.104713	0.382	0.062033	0.484	0.038704	0.59	0.317212	0.1965	0.486666	0.13	0.150207	0.318	0.068977	0.462	0.138485	-0.332
YBR134W	0	0	0.42828	-0.386	0.17681	-0.748	0.926859	0.042	0.306204	-0.521	0.060628	-1.26	0.774582	0.132	0.79431	0.12	NA	NA	0.261439	-0.585	0.419884	-0.394		0.412666	0.401	0.691954	0.184	0.534817	0.295	0.669092	-0.199	0.191962	0.713	0.211145	0.673	0.125085	0.901	0.280789	0.556	0.19844	0.699	0.38495	0.429	0.282877	0.553	0.52843	0.3	0.043194	-1.46
YBR135W	0	0	0.75705	-0.055	0.18806	0.278	0.272244	0.219	0.092036	0.403	0.174818	0.29	0.309558	0.199	0.530283	0.115	0.648371	0.082	0.808197	0.043	0.941182	-0.013		0.2811	-0.214	0.125133	0.347	0.245877	0.235	0.941182	-0.013	0.395657	0.161	0.927663	0.016	0.361457	0.175	0.838673	-0.036	0.523698	0.117	0.838673	0.036	0.270509	-0.22	0.131729	0.338	0.927663	0.016
YBR136W	0	0	NA	NA	0.01827	-0.806	0.041725	-0.582	0.923539	0.057	0.733967	-0.204	0.016035	-0.847	0.0063544	-1.19	0.011073	-0.973	0.041725	-0.582	0.315979	-0.2		0.0178629	-0.813	0.161445	-0.31	0.0081788	-1.09	0.0032149	-1.5255	0.083579	0.432	0.025111	-0.714	0.031873	-0.649	0.008409	-1.08	0.040025	-0.5925	0.004755	-1.33	0.015935	-0.849	0.068304	-0.473	0.188228	0.284
YBR137W	0	0	0.14008	-0.327	0.27859	-0.215	0.132988	-0.336	0.0534041	-0.513	0.127766	-0.343	0.0142605	-0.865	0.788938	0.0475	0.180893	-0.284	0.072545	0.45	0.042751	0.564		0.631405	-0.0865	0.377152	0.168	0.814775	0.0415	0.118047	-0.3575	0.026914	-0.678	0.039593	-0.581	0.172339	-0.293	0.713765	-0.0655	0.590893	-0.0975	0.730137	0.0615	0.638973	-0.0845	0.434521	0.146	0.013705	0.878
YBR138C	0	0	0.26637	-0.295	0.15731	-0.408	0.261297	-0.299	0.18021	-0.378	0.231882	-0.324	0.0022703	-2.24	0.962445	-0.011	0.028623	-0.878	0.286371	0.28	0.102455	0.508		0.458678	0.183	0.178567	-0.38	0.622008	0.118	0.701056	-0.091	0.588889	0.13	0.105011	0.502	0.145214	0.426	0.346138	0.241	0.221161	0.334	0.18696	0.37	0.101206	0.511	0.13077	0.45	0.079154	0.573
YBR139W	0	0	0.06295	-0.613	0.03626	-0.772	0.03479	-0.785	0.0089537	-1.32	0.048344	-0.686	0.164997	-0.384	0.271823	0.281	0.66985	-0.098	0.20046	0.343	0.103279	0.489		0.781781	-0.063	0.781781	-0.063	0.146984	-0.409	0.0129067	-1.151	0.005047	-1.62	0.010248	-1.25	0.049369	-0.68	0.03129	-0.819	0.094165	-0.511	0.297446	-0.263	0.462886	0.175	0.077814	0.558	0.099425	0.498
YBR140C	0	0	0.17791	0.653	0.06314	-0.929	0.0841	-0.785	0.955248	0.0225	0.094469	-0.732	0.348191	0.411	0.198106	0.613	0.072731	1.02	0.178864	0.651	0.076519	0.998		0.894004	-0.0535	0.500357	0.191	0.461964	-0.311	0.835676	-0.0835	0.454261	-0.317	0.150419	0.546	0.251733	0.378	0.022629	1.65	0.558883	-0.2425	0.54686	-0.25	0.081986	0.797	0.510167	0.186	0.384562	0.377
YBR141C	0	0	0.32178	0.365	0.07895	0.818	0.163244	0.57	0.466369	0.256	0.541741	-0.211	0.0029065	-2.92	0.0544147	-0.963	0.00566	-2.3	0.488802	-0.242	0.350467	-0.34		0.961691	-0.016	0.214854	0.485	0.134659	0.632	0.189136	0.524	0.168501	0.56	0.75266	0.106	0.928281	-0.03	0.834238	-0.07	0.373976	-0.321	0.27149	-0.415	0.111882	-0.694	0.051713	-0.984	0.193481	-0.517
YBR142W	0	0	NA	NA	0.1282	0.656	0.070521	0.872	0.147317	0.611	0.796642	-0.0875	0.0793632	-0.826	0.0489935	-1.02	0.012681	-1.73	0.075073	-0.847	0.157653	-0.588		0.478561	0.251	0.464479	0.26	0.0622583	0.92	0.0452846	1.0535	0.014935	1.63	0.041278	1.09	0.077693	0.834	0.129743	0.652	0.266834	0.4255	0.839717	0.0685	0.610218	-0.177	0.128971	-0.655	0.069976	-0.875
YBR143C	0	0	0.21737	0.292	0.04218	0.649	0.008611	1.19	0.0108069	1.1	0.029152	0.753	0.581798	-0.114	0.390894	-0.187	0.155461	-0.354	0.373654	-0.194	0.986151	-0.0035		0.219761	0.289	0.039306	0.667	0.0308828	0.735	0.0172193	0.9225	0.023007	0.825	0.010649	1.1	0.018241	0.902	0.032636	0.719	0.119596	0.4065	0.373654	0.194	0.200383	0.306	0.393103	-0.186	0.826155	0.0445
YBR144C	0	0	0.55222	0.188	0.20466	0.458	0.292659	0.36	0.59693	-0.166	0.080498	-0.743	0.000178	-7.15	0.334592	-0.324	0.01337	-1.54	0.394227	0.28	0.196086	0.47		0.237304	0.417	0.684681	0.126	0.942562	-0.022	0.603228	-0.163	0.051002	0.907	0.040804	0.995	0.047678	0.933	0.023708	1.23	0.13837	0.571	0.109401	0.643	0.168602	0.513	0.143574	0.56	0.092723	0.696
YBR145W	0	0	0.06713	-0.923	0.08567	-0.827	0.178837	-0.568	0.298441	-0.406	0.523477	-0.232	0.0514563	-1.04	0.444898	-0.284	0.118775	-0.707	0.233093	0.484	0.162789	0.6		0.36865	-0.341	0.406394	-0.311	0.0676289	-0.92	0.0679636	-0.9185	0.26828	0.439	0.070894	0.901	0.998859	0.0005	0.708704	0.132	0.132792	0.6685	0.127176	0.683	0.036394	1.19	0.048072	1.07	0.060477	0.966
YBR146W	0	0	0.38934	-0.189	0.26072	-0.261	0.116389	-0.416	0.39813	-0.185	0.054334	-0.589	0.0696113	-0.529	0.189429	0.32	0.634503	-0.099	0.709139	0.077	0.674573	0.087		0.106272	0.435	0.634503	-0.099	0.350121	0.208	0.114165	0.42	0.488592	-0.148	0.187433	-0.322	0.156178	-0.357	0.209656	-0.301	0.062397	0.555	0.036172	0.697	0.041362	0.66	0.057019	0.577	0.084015	0.486
YBR147W	0	0	0.06124	-1.42	0.03539	-1.79	0.041202	-1.68	0.0635799	-1.4	0.178086	-0.843	0.0865988	-1.22	0.79256	-0.137	0.630133	-0.255	0.227777	0.726	0.158493	0.9		0.447202	-0.417	0.27848	-0.633	0.039569	-1.71	0.0374314	-1.747	0.75503	-0.163	0.393058	0.476	0.67471	-0.221	0.718402	-0.189	0.756458	-0.162	0.556533	-0.315	0.829387	-0.112	0.820488	0.118	0.352138	0.526
YBR148W	0	0	0.09445	-0.654	0.04158	-0.936	0.038989	-0.962	NA	NA	0.006556	-1.89	0.0013624	-3.32	0.488527	-0.21	0.010229	-1.61	0.288095	0.346	0.090278	-0.668		0.658462	-0.131	0.165013	-0.492	0.217379	-0.418	0.0636403	-0.7825	0.389756	-0.268	0.24382	0.388	0.667937	-0.126	0.672707	0.124	0.960061	-0.0145	0.984842	0.0055	0.588069	0.162	0.87541	-0.0455	0.130879	0.557
YBR149W	0	0	0.17399	-0.29	0.15996	-0.304	0.020047	-0.759	0.0041478	-1.36	0.007239	-1.11	0.0164203	-0.819	0.25425	0.229	0.685205	0.0725	0.244743	0.236	0.661595	-0.0785		0.555212	0.107	0.278037	-0.215	0.104787	-0.378	0.0272225	-0.6745	0.008254	-1.06	0.007168	-1.11	0.005843	-1.2	0.008492	-1.05	0.024987	-0.6975	0.061546	-0.482	0.200281	-0.267	0.104787	0.378	0.181545	0.283
YBR150C	0	0	0.45768	-0.689	0.31995	-0.966	0.170256	-1.47	NA	NA	0.096757	-1.21	0.512461	-0.6	0.806745	-0.133	0.074086	-1.37	0.499053	-0.621	0.43127	-0.453		0.267135	-1.11	0.158803	-1.53	0.12999	-1.7	0.0137444	-2.692	0.141784	-1.62	0.241232	-1.19	0.592565	-0.483	0.189262	0.85	0.362339	-0.8705	0.352606	-0.891	0.657087	-0.397	0.644738	-0.414	0.609976	0.283
YBR151W	0	0	0.50444	-0.137	0.27537	-0.242	0.092467	-0.448	0.0068741	-1.26	0.021467	-0.825	0.0937987	-0.445	0.124874	0.387	0.870771	-0.032	0.90278	0.024	0.691827	-0.079		0.20976	0.29	0.9878	0.003	0.26912	-0.246	0.0686405	-0.513	0.035478	-0.677	0.310825	-0.221	0.602518	-0.105	0.677567	-0.083	0.504441	-0.137	0.728235	0.069	0.659999	0.088	0.035091	0.68	0.142072	0.362
YBR152W	0	0	0.77583	0.0655	0.49914	-0.162	0.428596	-0.193	NA	NA	0.002051	-2.27	NA	NA	0.0272445	-0.874	0.00239	-2.15	0.033416	-0.806	0.014138	-1.12		0.805575	-0.0565	0.842546	-0.0455	0.248271	-0.302	0.0099306	-1.2825	0.56567	0.136	0.084087	0.544	0.59025	0.127	0.122479	0.455	0.554999	0.1395	0.15379	0.403	0.19504	-0.352	0.127965	-0.444	0.004577	-1.7
YBR153W	0	0	0.33566	0.214	0.10297	0.438	0.191944	0.315	0.0159567	-0.95	0.034398	-0.704	0.0044229	-1.52	0.437375	0.166	0.046749	-0.621	0.245309	0.27	0.061422	-0.553		0.326323	0.218	0.170772	0.336	0.0920138	0.461	0.200383	0.3065	0.158719	0.35	0.055423	0.578	0.191944	0.314	0.566422	-0.119	0.740563	0.0675	0.430089	0.169	0.883926	-0.0295	0.747832	-0.0655	0.190918	0.315
YBR154C	0	0	0.26469	0.333	0.08094	0.637	0.06161	0.719	0.337135	-0.276	0.039656	-0.864	0.0001265	-6.92	0.200296	-0.399	0.003614	-2.13	0.174901	-0.431	0.040685	-0.855		0.681233	-0.109	0.599508	0.141	0.0401095	0.86	0.0353723	0.9055	0.025088	1.04	0.024841	1.04	0.161336	0.451	0.097923	0.582	0.204503	0.3935	0.49706	0.186	0.85368	-0.0485	0.06488	-0.703	0.402784	-0.236
YBR155W	0	0	0.36947	0.32	0.11448	0.676	0.195701	0.506	0.153941	-0.579	0.031502	-1.19	0.0058412	-2.24	0.0735231	-0.832	0.084773	-0.779	0.205007	-0.491	0.057132	-0.928		0.743361	0.108	0.151518	0.584	0.101437	0.716	0.162527	0.5625	0.076565	0.817	0.076358	0.817	0.48836	0.238	0.913873	0.0355	0.480122	-0.2435	0.209148	-0.486	0.237682	-0.447	0.161488	-0.565	0.566056	-0.195
YBR156C	0	0	0.79701	0.053	0.55841	0.124	0.199485	0.312	0.0312678	-0.743	0.021845	-0.855	0.0037753	-1.64	0.398188	-0.186	0.004168	-1.58	0.576427	-0.118	0.283839	-0.247		0.887561	0.029	0.81186	0.049	0.155368	0.36	0.197379	0.314	0.122932	0.407	0.049316	0.617	0.374596	0.197	0.273099	0.254	0.210409	0.302	0.362309	0.203	0.774967	-0.059	0.331472	-0.219	0.262795	-0.261
YBR157C	0	0	0.80253	-0.0585	0.43624	0.192	0.208905	0.344	NA	NA	0.014048	-1.15	NA	NA	0.799266	-0.0595	0.786275	0.0635	0.320653	0.255	0.045981	-0.722		0.168807	0.391	0.062014	0.635	0.953707	-0.0135	0.933197	-0.0195	0.168807	0.391	0.030835	0.848	0.079711	0.569	0.057717	0.655	0.44049	0.1905	0.308364	-0.263	0.872176	0.0375	0.239747	0.316	0.107723	0.493
YBR158W	0	0	0.94475	0.014	0.77569	0.058	0.335258	0.214	0.324117	-0.22	0.112831	-0.419	0.0039276	-1.59	0.696377	-0.08	0.019909	-0.874	0.24785	-0.268	0.580728	-0.115		0.449063	0.162	0.858928	0.036	0.354698	0.204	0.419923	0.174	0.105995	0.432	0.022766	0.83	0.136817	0.38	0.204661	0.303	0.717555	-0.074	0.109611	-0.425	0.092066	-0.462	0.153847	-0.357	0.037136	-0.684
YBR159W	0	0	0.82539	-0.039	0.73183	0.061	0.413504	0.154	0.427021	-0.149	0.972796	0.006	0.018327	-0.786	0.248654	0.233	0.777971	0.05	0.372924	0.17	0.821036	0.04		0.111016	0.368	0.043439	0.559	0.154812	0.31	0.0871342	0.413	0.263319	0.224	0.034213	0.616	0.041606	0.569	0.029213	0.656	0.11478	0.362	0.731834	0.061	0.610422	0.092	0.116069	0.36	0.034075	0.617
YBR160W	0	0	0.869	-0.0295	0.17	-0.411	0.105515	-0.382	0.102568	-0.534	0.486118	0.131	0.107501	0.522	0.0037335	-1.43	0.553018	-0.151	0.292347	0.29	0.305803	0.204		0.0863851	0.579	0.027366	-0.682	0.372625	0.172	0.264362	0.2265	0.126546	0.349	0.22196	0.254	0.483088	0.131	0.170004	0.411	0.000886	2.3825	0.33427	0.261	0.129429	0.345	0.812716	0.0425	0.037257	0.603
YBR161W	0	0	0.43837	0.272	0.30899	0.732	0.128661	-1.26	0.0876348	1.52	0.077054	0.82	0.228484	0.907	NA	NA	0.176973	0.54	0.372251	0.627	0.243942	0.443		0.418675	0.559	0.459182	0.506	0.131291	1.24	0.210566	0.9545	0.367698	0.633	0.334085	0.351	0.323414	0.707	0.126153	0.648	0.096779	0.738	0.211228	0.486	0.152328	0.587	0.203003	0.498	0.039673	1.09
YBR162C	0	0	0.61025	0.105	0.12137	0.403	0.091168	0.464	0.0147331	0.979	0.009674	0.999	0.0649001	0.472	0.100084	0.444	0.023745	0.712	0.521703	-0.117	0.278052	-0.215		0.0285715	0.758	0.106972	-0.429	0.074524	0.443	0.0159546	0.8285	0.012592	0.905	0.01836	0.785	0.009672	1.14	0.006586	1.15	0.000696	2.9325	0.116703	0.411	NA	NA	0.555226	-0.108	0.024092	-0.708
YBR162W-A	0	0	0.09028	0.465	0.04562	0.627	0.415829	-0.239	0.0408255	1.19	0.029899	0.744	0.644239	0.095	0.0136543	-2.18	0.409538	0.243	0.805063	-0.05	0.033273	0.713		0.298253	-0.329	0.118399	-0.408	0.0331564	0.714	0.157919	0.351	0.100512	0.442	0.103414	-0.436	0.130742	0.388	0.428335	0.17	0.277512	0.247	0.133394	0.384	0.598601	-0.109	0.13206	-0.386	0.074397	0.508
YBR163W	0	0	0.70939	-0.0735	0.52288	-0.13	0.037054	-1.72	0.956958	-0.0105	0.384991	0.182	0.214541	0.283	0.0095063	-2.9	0.430132	0.427	0.247856	0.673	0.652088	0.0895		0.23228	-0.269	0.035172	-0.673	0.220695	0.278	0.0992538	0.4295	0.037051	0.659	0.050903	0.579	0.280872	0.236	0.03862	0.648	0.075921	1.2685	0.058438	0.545	0.606411	0.268	0.633542	0.247	0.245953	0.259
YBR164C	0	0	0.20407	0.266	0.13219	0.339	0.280183	-0.269	0.367761	0.217	0.619748	0.09	0.102919	0.384	0.000207	-3.93	0.168018	0.298	0.102919	0.384	0.100721	0.388		0.183335	0.354	0.166023	-0.3	0.248048	0.293	0.0365925	0.603	0.141233	0.409	0.069202	0.461	0.05651	0.629	0.023539	0.718	0.073066	0.45	0.060684	0.611	0.12539	0.435	0.028312	0.668	0.014403	0.866
YBR165W	0	0	0.84	0.084	0.38375	0.39	0.024313	-0.998	0.101845	0.543	0.463261	0.321	0.107495	0.529	0.0014199	-4.69	0.249208	0.548	0.102047	0.903	0.299787	0.48		0.708423	-0.0945	0.135403	-0.472	0.468544	-0.19	0.188149	0.654	0.107913	0.528	0.273241	0.514	0.104434	0.893	0.096808	0.926	NA	NA	0.361263	0.412	0.443579	0.337	0.591394	0.229	0.352442	0.421
YBR166C	0	0	0.34543	0.186	0.52066	0.121	0.266711	-0.228	0.103763	-0.389	0.5112	0.124	0.167104	-0.304	0.0002764	-3.62	0.872807	0.029	0.737481	0.061	0.336321	0.191		0.697554	-0.071	0.681939	-0.075	0.213624	0.263	0.100301	0.397	0.09323	0.411	0.065279	0.483	0.201168	0.274	0.349274	0.185	0.222968	0.256	0.549903	0.112	0.268377	0.227	0.27515	0.223	0.021742	0.753
YBR167C	0	0	0.50995	-0.128	0.38604	-0.174	0.00306	-1.6	0.161526	-0.693	0.23529	-0.553	0.24309	-0.25	NA	NA	0.342391	-0.419	0.133055	0.355	0.593922	0.102		0.0231742	-0.759	0.045409	-0.58	0.0706357	-0.48	0.170053	-0.311	0.314591	0.449	0.274244	0.23	0.091331	0.427	0.11758	0.378	NA	NA	0.195298	0.287	0.160672	-0.321	0.118313	-0.817	0.177003	0.304
YBR168W	0	0	0.28848	-0.265	0.71258	-0.083	0.064372	-0.502	0.132726	-0.357	0.517675	-0.15	0.191198	0.291	0.0009792	-2.87	0.127111	0.364	0.070277	0.482	0.048596	0.566		0.507474	-0.154	0.09917	-0.491	0.281236	-0.27	0.693399	-0.089	0.176516	-0.364	0.882221	-0.033	0.302503	0.215	0.085114	0.443	0.05804	0.5245	0.209276	0.329	0.095852	0.499	0.04087	0.607	0.01179	0.984
YBR169C	0	0	0.05468	-0.543	0.02087	-0.8	0.006897	-1.21	0.0049553	-1.65	0.020867	-0.8	0.752244	-0.06	0.0043967	-1.42	0.13401	-0.358	0.082908	0.452	0.246058	0.251		0.444161	-0.185	0.038991	-0.625	0.026793	-0.726	0.011905	-0.989	0.003343	-1.57	0.002929	-1.65	0.009131	-1.09	0.00844	-1.12	0.012211	-1.186	0.073267	-0.478	0.156543	-0.399	0.314554	0.21	0.042048	0.606
YBR170C	0	0	0.04764	0.573	0.41379	-0.234	0.13396	-0.509	0.0344763	-0.653	0.190576	-0.419	0.755804	-0.084	0.0066105	-1.22	0.13819	0.351	0.392454	0.173	0.094331	0.424		0.368966	-0.261	0.355105	-0.27	0.752995	0.0595	0.164082	-0.3195	0.079218	-0.656	0.08895	-0.622	0.15006	-0.336	0.225384	-0.264	0.124068	0.3705	0.364287	0.264	0.24636	0.249	0.034085	0.656	0.021378	0.788
YBR171W	0	0	0.04959	1.07	0.12546	0.361	0.630297	0.0905	NA	NA	NA	NA	0.0807862	0.447	NA	NA	0.915556	0.0195	0.060798	0.506	0.080789	0.804		0.193929	0.459	0.352402	0.283	0.0593295	-0.963	0.0058602	-3.435	0.002252	1.76	0.087028	0.431	0.022817	0.754	0.0184	0.82	0.020968	0.7795	0.036817	1.26	0.05605	0.995	0.477606	0.203	0.125143	0.615
YBR172C	0	0	0.29862	-0.221	0.03046	0.755	0.077784	0.509	0.0849275	0.489	0.354653	-0.208	0.235084	0.283	0.0873774	-0.446	0.129048	-0.369	0.39609	0.188	0.861582	0.036		0.0063612	-1.36	0.190536	0.298	0.0024708	-1.91	NA	NA	0.185098	-0.328	0.546493	0.119	0.672018	0.082	0.018468	0.917	0.377007	-0.182	0.273168	0.236	0.279721	-0.232	0.568807	0.112	0.139147	0.384
YBR173C	0	0	NA	NA	NA	NA	NA	NA	NA	NA	NA	NA	NA	NA	NA	NA	NA	NA	NA	NA	NA	NA		NA	NA	NA	NA	NA	NA	NA	NA	NA	NA	NA	NA	NA	NA	NA	NA	NA	NA	NA	NA	NA	NA	NA	NA	NA	NA
YBR174C	0	0	0.0311	-0.64	0.04038	0.577	0.271324	-0.219	0.207345	0.493	0.008556	-1.05	0.536042	0.213	0.0736909	-0.839	NA	NA	0.545294	0.111	0.007981	-1.07		NA	NA	0.042505	-0.564	0.180751	-0.535	NA	NA	0.172224	0.55	0.008512	-1.05	0.008646	-1.04	0.050036	0.527	0.716183	0.122	0.223043	0.471	0.154097	-0.585	0.095245	-0.396	0.018442	-1.48
YBR175W	0	0	0.33177	-0.213	0.15714	0.308	0.594009	0.0965	0.0321562	0.631	0.097369	-0.444	0.215805	0.256	0.144751	-0.364	0.206905	-0.297	0.696168	-0.079	0.601271	0.0945		0.150886	-0.356	0.053776	-0.579	0.0433494	0.559	0.58538	0.112	0.166732	0.337	0.055488	0.504	0.151674	0.355	0.328749	0.189	0.038314	0.5885	0.504799	0.139	0.101428	0.384	0.416824	-0.173	0.548402	0.124
YBR176W	0	0	0.2543	-0.375	0.47577	0.186	0.078827	-0.611	0.46517	-0.191	0.998394	-0.0005	0.119859	-0.632	0.361677	-0.276	0.037022	0.843	0.181366	0.4	0.217816	0.422		0.657012	0.112	0.158203	-0.528	0.619331	0.126	NA	NA	0.005617	-3.51	0.158652	-0.527	0.198692	-0.38	0.460987	0.193	0.016993	-1.932	0.365353	0.244	0.701838	0.0965	0.621594	0.135	0.047206	0.762
YBR177C	0	0	0.02942	-0.685	0.08902	-0.428	0.035341	-0.609	0.0495669	0.53	0.191993	-0.287	0.398479	0.16	0.0926511	0.402	NA	NA	0.675783	-0.075	0.365283	-0.181		0.183225	0.295	0.012967	-0.938	0.0786797	-0.454	0.0390308	-0.585	0.163265	-0.316	0.160907	0.304	0.051982	0.543	0.22113	0.252	0.018047	0.8285	0.019162	0.774	0.023915	0.743	0.027283	0.675	0.137318	-0.331
YBR178W	0	0	0.32986	0.301	0.01818	-0.789	0.010309	-0.976	NA	NA	0.002891	-1.55	NA	NA	0.013741	-0.877	0.022755	1.65	NA	NA	0.010482	-0.97		0.0253577	-0.694	0.005664	1.21	NA	NA	NA	NA	0.003066	-1.51	0.007463	1.1	0.085468	-0.417	0.044679	1.13	0.044086	-0.556	0.015122	0.846	NA	NA	0.025561	1.54	0.000527	-2.82
YBR179C	0	0	0.05527	-1	0.04169	-1.18	0.031397	-1.38	0.097969	0.716	0.112935	-0.748	0.386909	0.258	0.925998	0.0335	0.299314	0.328	0.319258	-0.31	0.363026	-0.275		0.0741202	-0.846	0.052764	1.03	0.0232041	-1.47	0.0270312	-1.3855	0.342158	0.375	0.28683	-0.431	0.548048	0.225	0.025956	1.53	0.004119	-4.151	0.072078	0.86	0.464844	-0.21	0.128884	0.699	0.122927	-0.622
YBR180W	0	0	0.0258	-1.67	0.04311	1.16	0.114045	0.652	NA	NA	0.124393	-0.845	0.805345	0.106	0.165157	-0.727	0.070255	0.873	NA	NA	0.201892	0.446		NA	NA	0.296146	0.331	NA	NA	NA	NA	NA	NA	0.032188	1.53	NA	NA	0.015475	2.03	NA	NA	0.005432	-3.58	0.445562	0.346	0.263092	0.365	0.077032	0.827
YBR181C	0	0	NA	NA	NA	NA	NA	NA	NA	NA	NA	NA	0.215046	0.426	NA	NA	NA	NA	NA	NA	NA	NA		NA	NA	0.107853	-0.675	0.844058	0.052	0.0532154	1.025	NA	NA	0.077987	0.821	NA	NA	0.100487	0.705	0.0689	0.883	0.665827	0.117	0.099102	0.711	NA	NA	0.085005	-0.78
YBR182C	0	0	0.07751	-0.824	0.01994	0.766	0.725263	0.063	NA	NA	0.408233	-0.157	0.256023	-0.373	0.0676377	-0.466	0.696997	-0.07	0.110484	0.665	0.04838	-0.538		0.800627	-0.045	0.111248	0.37	NA	NA	NA	NA	0.749979	-0.057	0.083209	-0.79	0.004042	-1.38	0.033967	1.32	0.010397	-2.522	NA	NA	0.225689	-0.411	0.658283	0.12	0.353709	0.282
YBR183W	0	0	0.12429	-0.91	0.09932	-1.02	0.18831	-0.726	0.36993	-0.448	0.596903	0.434	0.120589	0.924	0.235506	0.632	0.874822	0.126	0.244797	0.616	0.190084	0.722		0.395444	-0.421	0.080572	-1.12	0.0143239	-3.91	0.112851	-0.955	0.164256	-0.785	0.250809	-0.606	0.68015	0.193	0.193689	0.714	0.180142	0.745	0.172781	0.763	0.19654	1.23	0.06742	1.21	0.078858	1.13
YBR184W	0	0	0.48246	0.45	0.08579	1.44	0.285479	0.732	0.560759	0.247	0.145376	-0.748	0.187591	0.963	0.273244	-0.509	0.51206	-0.281	0.295738	0.713	0.296289	0.712		NA	NA	0.047907	1.25	NA	NA	NA	NA	0.007226	-3.85	0.336358	0.644	0.143205	0.754	0.084707	0.976	0.199279	0.9285	0.174841	1	0.145011	0.749	0.126194	1.19	0.362262	0.407
YBR185C	0	0	0.254	-0.247	0.12389	-0.376	0.082137	-0.522	0.118062	-0.44	0.135001	-0.41	0.36564	0.186	0.10994	0.398	0.134871	0.359	0.39885	0.196	0.644056	-0.0895		0.114564	0.39	0.085298	-0.449	0.138541	-0.354	0.020835	-0.8065	0.029794	-0.701	0.054173	-0.627	0.063141	-0.587	0.093314	-0.492	0.27762	0.2325	0.424686	0.162	0.15278	0.336	0.125317	0.426	0.429149	0.182
YBR186W	0	0	0.01244	-2.29	0.16231	0.519	0.466644	-0.209	0.311502	1.79	0.279957	-0.347	NA	NA	0.148763	-0.55	0.287493	1.91	NA	NA	0.370923	1.55		NA	NA	0.08428	0.784	NA	NA	NA	NA	0.035945	-1.28	0.055952	0.996	0.18982	-0.466	0.032753	1.35	0.267129	2.012	0.14513	0.559	0.343187	1.66	0.376516	1.53	0.231756	2.22
YBR187W	0	0	0.0449	0.556	0.12971	0.344	0.042094	0.572	0.214928	0.259	0.463592	-0.209	0.0488042	-0.537	0.118017	-0.548	0.31766	-0.299	0.380322	0.169	0.715818	-0.0655		0.137325	-0.334	0.18003	-0.288	0.100056	0.594	0.0375919	-0.5985	0.009704	1.01	0.157723	0.471	0.084175	0.423	0.033426	0.627	0.022005	0.7395	0.565462	-0.106	0.31766	-0.299	0.153327	-0.315	0.615359	-0.0915
YBR188C	0	0	0.00926	-1.23	0.07536	2.75	0.395396	1	0.174747	-0.351	NA	NA	0.2625	1.4	0.621938	0.554	NA	NA	0.208422	1.63	0.263038	1.4		0.745248	0.36	0.334218	1.17	0.0448827	0.668	NA	NA	0.043453	0.677	0.148619	1.98	0.110379	-0.447	0.199269	-0.325	0.038154	0.714	0.14016	0.396	0.088366	-0.497	0.047754	-0.651	0.138143	2.05
YBR189W	0	0	0.05418	0.878	0.10678	0.554	0.093103	0.689	0.0041119	2.35	0.015255	1.24	0.0466509	0.935	0.0237236	1.23	NA	NA	0.420785	0.261	0.355966	-0.261		0.115098	-0.534	0.381822	-0.246	0.0500841	0.777	0.0091838	1.7525	0.014641	1.47	0.024383	1.21	0.013324	1.53	0.0116	1.61	0.01093	1.4085	0.04926	0.913	0.05332	0.883	0.138022	0.567	0.077908	0.748
YBR190W	0	0	NA	NA	0.11433	0.651	0.50819	-0.187	NA	NA	0.42062	-0.236	0.0108218	-2.47	0.0618671	0.94	NA	NA	NA	NA	0.181956	-0.48		NA	NA	0.025501	1.55	NA	NA	NA	NA	NA	NA	0.016412	1.97	0.248369	-0.382	0.029705	1.42	NA	NA	0.028252	-1.46	0.106318	0.681	0.769691	-0.078	0.052944	1.03
YBR191W	0	0	0.69851	-0.135	0.86421	-0.08	0.423962	-0.398	0.0896474	0.792	0.11667	0.952	0.507689	-0.323	0.405278	-0.306	0.096512	-0.766	0.13948	-0.869	0.22167	-0.666		0.462488	-0.362	0.16261	-0.8	0.536937	0.219	0.0497235	1.0275	0.099219	0.755	0.045374	1.07	0.126437	0.67	0.120677	0.686	0.030041	1.2615	0.313409	0.522	0.405277	-0.306	0.090651	-1.08	0.190831	-0.73
YBR192W	0	0	0.14999	-0.436	0.06919	0.479	0.05802	0.683	0.235632	-0.334	0.051427	-0.72	0.299165	0.213	0.250515	0.243	0.009353	-1.06	0.395042	0.168	0.704432	-0.0935		0.460482	0.19	0.084177	0.58	0.675514	-0.103	0.0432304	-0.7735	0.722121	-0.0875	0.284805	-0.221	0.504456	0.129	0.107397	0.516	0.613019	0.0955	0.038478	0.615	0.008497	1.1	0.104473	0.397	0.303895	-0.278
YBR193C	0	0	0.08374	-0.538	0.20423	-0.433	0.102029	-0.628	0.0285043	-1.08	0.013164	-1.14	0.0816545	-0.697	0.032321	-0.806	0.02415	-0.904	0.524968	-0.149	0.125342	-0.443		0.0246375	-0.897	0.031796	-1.04	0.0092171	-1.3	0.0064321	-1.899	0.070617	-0.581	0.105835	0.617	0.09125	-0.517	0.147483	-0.407	0.062267	-0.614	0.555388	0.176	0.241683	-0.389	0.413429	-0.197	0.145468	-0.41
YBR194W	0	0	0.48245	-0.21	0.5204	-0.223	0.173006	0.552	0.0370682	-0.966	0.343344	-0.347	0.083495	-0.798	0.238261	-0.388	0.056619	-0.81	0.544947	0.21	0.233663	0.393		0.106942	-0.71	0.141151	-0.617	0.0059748	-2.26	NA	NA	0.131588	0.547	0.130659	-0.549	0.214988	-0.486	0.159339	0.494	0.100675	0.7315	0.382953	0.314	0.405459	0.255	0.546736	-0.209	0.879916	-0.0505
YBR195C	0	0	0.77235	0.0905	0.42429	0.265	0.453717	-0.417	0.127079	-0.606	0.124643	-0.612	0.0080751	-1.88	0.0868144	-0.729	0.052057	-1.55	0.111168	-1.1	0.377006	-0.503		0.125448	-0.61	0.328948	-0.566	0.0303497	-1.93	0.0677103	-1.383	0.167155	-0.888	0.420886	0.452	0.449851	-0.421	0.476499	0.232	0.347236	-0.541	0.218123	-0.447	0.132515	-1.01	0.147476	-0.951	0.840959	-0.0625
YBR196C	0	0	0.44148	0.145	0.06561	0.472	0.079783	0.81	0.190399	0.465	0.300284	0.205	0.841137	0.053	0.584401	-0.151	0.106826	0.679	0.106572	-0.68	0.079621	-0.432		0.133085	0.337	0.066569	0.468	0.273235	-0.354	0.640946	-0.127	0.632494	0.0865	0.0869	0.415	0.060193	0.49	0.196963	0.271	0.092541	0.4035	0.632494	-0.0865	0.375443	-0.266	0.101883	0.385	0.066569	-0.469
YBR197C	0	0	0.545	1.63	0.12874	-0.604	0.032235	-1.36	NA	NA	NA	NA	NA	NA	0.472091	-0.206	NA	NA	NA	NA	0.02171	-1.69		0.0119884	-2.33	0.105312	-0.685	0.338408	0.294	0.0370795	-1.257	0.157756	0.529	0.065304	0.911	0.026235	-1.52	0.338408	-0.294	0.33717	0.295	0.111834	-0.66	0.490114	1.88	0.013996	-2.15	0.269488	0.358
YBR198C	0	0	0.64316	-0.103	0.16198	0.374	0.029062	0.813	0.041505	-1.18	0.773982	0.063	0.0228597	-0.893	0.341648	0.227	0.236274	0.397	0.172539	0.361	0.205194	0.326		0.234047	0.3	0.066481	0.577	0.0728779	0.554	0.0291525	0.812	0.076211	0.543	0.385454	0.259	0.064424	0.585	0.5222	0.18	0.121599	0.435	0.271669	0.271	0.235245	0.299	0.107192	0.463	0.104843	0.468
YBR199W	0	0	0.14513	0.559	0.06159	-1.2	0.192894	-0.681	0.0656536	-1.17	0.198162	-0.452	NA	NA	0.0432471	-1.15	NA	NA	NA	NA	0.092787	-0.74		0.94541	0.018	0.12149	-0.876	0.0224064	-1.66	0.0111368	-2.43	0.355854	0.441	0.138978	0.575	0.312547	-0.492	0.10383	0.691	0.047268	-1.3445	0.418993	0.378	0.33262	0.467	0.543277	-0.277	0.195292	-0.676
YBR200W	0	0	0.20064	-0.448	0.18924	-0.467	0.849913	0.05	NA	NA	0.073675	-0.849	0.0719353	-0.861	0.464844	-0.21	NA	NA	NA	NA	0.425474	-0.233		0.852846	0.049	0.538687	0.172	NA	NA	NA	NA	0.278015	-0.349	0.709823	-0.1	0.244247	-0.387	0.164184	-0.515	0.072653	-0.856	0.190981	-0.464	NA	NA	0.532445	-0.175	0.033829	-1.32
YBR201W	0	0	0.17149	-0.5	0.06373	-0.924	0.032929	-1.34	0.0024024	-4.45	0.170558	-0.791	NA	NA	0.0476122	-1.09	NA	NA	NA	NA	0.024373	-1.59		0.83822	-0.054	0.019972	-1.77	0.0111199	-2.43	0.0447493	-1.131	0.018934	-2.09	0.670894	-0.115	0.027762	-1.8	0.33471	0.297	0.057655	-0.979	0.184712	-0.475	0.236274	-0.397	0.096635	-0.722	0.186393	-0.472
YBR202W	0	0	0.13363	0.445	0.11269	0.485	0.033579	0.824	0.0822731	0.563	0.416448	-0.156	0.0016471	-1.93	0.312499	0.262	0.363423	-0.231	0.189566	-0.367	0.731795	-0.081		0.0066944	-1.52	0.02142	0.983	0.421716	-0.155	0.41124	0.1585	0.218054	-0.337	0.297687	-0.272	0.107645	0.496	0.112939	0.373	0.158723	0.406	0.113161	-0.484	0.121064	-0.468	0.151977	0.321	0.567164	-0.107
YBR203W	0	0	0.33737	-0.582	0.35817	-0.553	0.641416	0.288	0.604462	0.322	0.177124	0.989	0.706695	0.21	0.312922	0.678	0.219651	0.869	0.203927	0.91	0.2122	0.888		0.189226	-0.867	0.228896	-0.771	0.181283	-0.889	0.125607	-1.19	0.233073	-0.762	0.892393	0.082	0.406997	0.49	0.264993	0.767	0.206892	0.902	0.194109	0.855	0.202099	0.915	0.0721	1.55	0.24563	0.808
YBR204C	0	0	0.27064	-0.253	0.05762	-0.57	0.617611	-0.104	0.0071888	-1.28	0.010393	-1.12	0.0188595	-0.894	0.0737682	0.553	0.138004	-0.41	0.0235	0.887	0.088471	0.509		0.171592	0.336	0.018084	0.981	0.311263	-0.227	NA	NA	0.035755	-0.695	0.033435	-0.714	0.132104	-0.388	0.297736	0.255	0.276744	-0.2485	0.34438	-0.226	0.112363	0.455	0.015153	1.05	NA	NA
YBR205W	0	0	0.41232	0.167	0.49355	-0.301	0.654903	0.191	0.913818	0.0455	0.14836	-0.343	0.0824808	-0.458	0.728567	0.148	0.044045	0.601	0.409874	-0.168	0.486591	0.139		0.0673209	1.11	0.313214	-0.213	0.778227	0.054	0.255829	0.5455	0.186265	0.302	0.0221	0.791	0.400213	-0.172	0.090844	0.438	0.289869	0.226	0.206635	0.626	0.549638	0.118	0.518827	-0.128	0.60137	-0.225
YBR206W	0	0	0.07399	0.489	0.4792	0.329	0.135943	0.365	0.118206	0.392	0.334565	0.205	0.500587	0.136	0.121269	0.387	0.023689	0.783	0.197833	0.296	0.394585	0.405		0.774439	-0.128	0.019868	0.839	0.226633	0.272	0.0129973	0.9845	0.134318	0.839	0.099218	0.427	0.779951	-0.0545	0.435666	0.161	0.247014	0.2575	0.701739	0.171	0.235187	-0.606	0.46483	-0.34	0.112927	0.401
YBR207W	0	0	0.46442	-0.216	0.0678	-0.734	0.094853	-0.63	0.394979	-0.256	0.142749	-0.513	0.401988	1.45	NA	NA	0.133172	0.532	0.560103	0.969	0.570498	0.163		0.0226325	1.15	0.17479	0.46	0.447888	0.225	0.124358	0.5515	0.335537	0.296	0.504528	1.12	0.741353	0.536	0.322135	-0.305	NA	NA	0.039316	-0.923	0.563891	-0.166	0.186574	0.443	0.65424	0.128
YBR208C	0	0	NA	NA	0.2492	0.381	NA	NA	NA	NA	0.113209	0.655	0.0280783	1.47	NA	NA	NA	NA	0.520175	0.181	NA	NA		0.0634918	0.926	0.342155	0.291	0.173514	0.496	NA	NA	0.037829	1.24	0.052944	1.03	0.045458	1.12	0.063256	0.928	0.032579	-1.351	0.036046	1.28	NA	NA	0.108372	0.673	0.047535	1.09
YBR209W	0	0	0.04146	2.4	0.01406	-2.14	NA	NA	NA	NA	0.13626	1.4	0.0652105	1.98	NA	NA	0.048542	2.25	0.182503	0.479	0.044221	2.34		0.0549013	2.14	0.094942	1.67	NA	NA	0.0450534	2.3225	0.047776	2.27	0.049481	2.23	0.004134	-4.14	0.013562	2.18	NA	NA	0.019446	-1.79	0.065136	1.99	0.172451	1.23	0.134224	1.41
YBR210W	0	0	0.5916	-0.333	0.12088	1.21	0.006389	-3.28	0.0734314	1.53	0.635852	0.292	0.345955	-0.288	NA	NA	0.252583	-0.377	0.312105	0.677	0.328398	0.65		0.129078	-0.603	0.086482	-0.772	0.186958	-0.471	0.16657	-0.51	0.117191	-0.641	0.1031	-0.694	0.327779	0.651	0.35886	0.603	0.885366	0.038	0.107338	-0.677	0.11661	-0.643	0.338408	-0.294	0.792197	0.07
YBR211C	0	0	0.45574	-0.154	0.38947	0.17	0.018577	-0.864	0.0581899	0.546	0.056054	0.524	0.0175994	0.833	0.001068	-2.3	0.131075	0.353	0.057582	0.518	0.044765	0.577		0.350553	0.188	0.106297	0.393	0.100891	0.402	0.0722652	0.4695	0.027008	0.706	0.015088	0.883	0.022895	0.753	0.036671	0.625	0.001369	2.1045	0.044578	0.577	0.107987	0.39	0.109711	0.386	0.01482	0.889
YBR212W	0	0	0.29213	-0.59	0.02801	-0.685	0.00085	-2.45	0.209857	-0.737	0.254567	-0.65	0.0210921	0.766	NA	NA	0.405232	-0.162	0.168387	-0.84	0.135128	-0.343		0.12568	-0.355	0.132644	-0.954	0.0684063	0.473	0.0075216	-1.1255	0.058874	-0.505	0.168037	-0.304	0.115753	-0.37	0.339799	0.19	0.476014	-0.3745	0.23811	-0.246	0.251702	-0.237	0.097592	0.402	0.132132	-0.346
YBR213W	0	0	NA	NA	0.73297	0.106	0.490401	-0.226	NA	NA	0.418725	-0.271	0.0309799	1.11	NA	NA	0.644569	0.148	0.174115	0.505	0.291617	-0.361		0.381136	-0.289	0.100353	0.687	0.11789	0.635	0.745876	0.1025	0.02527	1.21	0.06996	0.811	0.06067	0.843	0.085923	0.739	NA	NA	0.029819	-1.13	0.123823	-0.605	0.11457	0.63	0.321203	-0.343
YBR214W	0	0	0.31902	-0.318	0.00329	-1.49	0.000559	-2.78	0.0099935	-1.62	0.008586	-1.05	0.0335322	-0.625	0.0043859	-2.18	0.069652	-0.46	0.045091	-0.554	0.009568	-1.01		0.0143411	-0.868	0.029129	-0.661	0.0027255	-1.59	0.0112829	-1.545	0.001207	-2.12	0.001302	-2.06	0.001419	-2	0.001616	-1.91	0.002986	-1.538	0.007025	-1.13	0.003682	-1.43	0.061786	0.789	0.073545	-0.449
YBR215W	0	0	0.68494	-0.079	0.44294	0.156	0.006201	-1.28	0.327371	-0.207	0.322261	0.193	0.0174016	0.805	0.0005558	-2.78	0.060479	0.488	0.028296	0.667	0.361847	0.175		0.285291	0.213	0.162314	0.304	0.34368	-0.183	0.0345534	-0.6165	0.079217	0.433	0.041647	0.571	0.069201	0.499	0.034001	0.62	0.003468	1.577	0.294566	0.208	0.061346	0.486	0.08168	0.428	0.282338	0.232
YBR216C	0	0	0.459	0.222	0.0983	0.63	0.737078	0.0965	0.0840226	0.678	0.72177	0.102	0.169221	1.24	NA	NA	0.215251	1.08	0.76933	0.219	0.578795	0.424		0.88415	-0.0415	0.626844	-0.142	0.255519	-0.369	0.623837	0.372	0.981754	-0.0065	0.224554	0.402	0.612349	0.385	0.194739	0.439	0.577111	0.426	0.12319	0.565	0.367208	0.278	0.430353	0.622	0.218472	1.07
YBR217W	0	0	0.12247	0.422	0.5069	0.147	0.010084	-1.79	0.733389	0.073	0.089958	-0.49	0.105154	0.455	0.000492	-5.25	0.058931	0.592	0.03646	0.723	0.175578	0.348		0.345358	0.219	0.332614	0.226	0.329431	-0.343	0.0785297	-0.7865	0.176464	0.347	0.055375	0.608	0.486459	0.234	0.015687	1	0.020146	-1.3765	0.392865	0.195	0.371849	-0.309	0.706205	-0.081	0.040041	0.696
YBR218C	0	0	0.29196	-0.229	0.15191	0.345	0.261943	-0.239	0.112891	-0.388	0.209113	-0.287	0.273837	-0.24	0.00259	-1.77	0.1851	0.298	0.321716	-0.205	0.827281	0.041		0.0719214	-0.479	0.134483	-0.368	0.124151	-0.37	0.0775792	-0.463	0.039168	-0.62	0.187243	-0.296	0.735129	-0.064	0.144497	-0.342	0.427348	-0.164	0.33017	0.208	0.203064	-0.282	0.140261	0.36	0.257272	-0.242
YBR219C	0	0	0.06758	-0.893	0.21165	-0.431	0.230146	-0.405	0.6385	-0.128	0.097745	-0.717	0.0372221	0.596	0.0287281	0.661	0.073749	0.446	0.044499	0.554	0.071218	0.453		0.0002727	-3.56	0.06244	-0.935	0.0095555	-1	0.0001581	-4.303	0.005733	1.21	0.048179	0.536	0.016278	0.823	0.033077	0.625	0.094896	-0.73	0.149694	0.316	0.024194	0.707	0.022838	0.723	0.162776	-0.518
YBR220C	0	0	0.1488	0.377	0.02779	0.797	0.017119	0.961	0.245547	0.235	0.108544	-0.444	0.0972837	0.468	0.506927	-0.145	0.016345	0.978	0.336628	0.221	0.278959	-0.215		0.0774084	0.436	0.351565	0.214	0.129211	-0.406	0.0311271	-0.7625	0.111034	0.368	0.062447	0.571	0.110422	0.369	0.01604	0.985	0.280753	0.214	0.099958	0.462	0.259816	0.27	0.100413	0.46	0.010883	-0.956
YBR221C	0	0	0.04225	-0.746	0.15834	-0.404	0.681155	-0.097	0.0966815	0.519	0.332002	-0.248	0.280981	-0.266	0.112552	0.455	0.141418	0.406	0.292365	-0.274	0.153432	-0.411		0.529402	0.143	0.037643	-0.782	0.327158	-0.251	0.524233	-0.154	0.22856	-0.325	0.074557	-0.585	0.080573	-0.533	0.648611	-0.108	0.081576	0.5305	0.186765	-0.347	0.154122	0.41	0.139144	0.433	0.010959	-1.26
YBR222C	0	0	0.21492	-0.381	0.33729	-0.221	0.321488	0.287	0.2745	-0.259	0.218264	-0.301	0.355298	-0.264	0.175563	-0.344	0.613045	0.109	0.066687	-0.693	0.085415	-0.62		0.0799643	-0.639	0.221346	-0.374	0.0194002	-1.14	0.0109017	-1.421	0.019323	-0.915	0.068469	-0.685	0.038438	-0.699	0.029709	-0.774	0.030002	-0.7715	0.048896	-0.632	0.305177	-0.299	0.164366	0.356	0.165197	-0.356
YBR223C	0	0	0.0362	-1.27	0.05442	-1.01	0.037185	-1.25	0.0342465	-1.31	0.023716	-1.61	0.127747	-0.607	0.0722211	-0.859	0.098646	-0.713	0.03232	-1.36	0.045964	-1.11		0.0273982	-1.49	0.066352	-0.551	0.0546996	-1.01	0.0183021	-0.928	0.080292	-0.506	0.044679	-1.13	0.028287	-1.46	0.030672	-1.4	0.096635	-0.722	0.064813	-0.915	0.076561	-0.83	0.052053	-1.04	0.020476	-0.889
YBR224W	0	0	NA	NA	NA	NA	NA	NA	NA	NA	NA	NA	NA	NA	NA	NA	NA	NA	NA	NA	NA	NA		NA	NA	0.002842	5.06	0.0828571	-0.792	0.0378839	1.242	0.070255	-0.873	0.03198	-1.37	NA	NA	0.02164	1.69	0.02258	1.654	NA	NA	NA	NA	0.025591	1.54	NA	NA
YBR225W	0	0	0.04778	-0.599	0.06652	-0.52	0.075353	-0.491	0.211097	-0.288	0.713627	0.194	0.0865222	0.462	0.413993	0.456	0.403333	0.468	0.164884	0.334	0.313881	0.583		0.170311	0.327	0.035958	-0.672	0.418512	-0.451	0.0057664	-1.3435	0.068597	-0.512	0.126812	-0.384	0.318527	0.216	0.314566	0.582	0.298869	-0.2275	0.235596	0.716	0.320379	0.215	0.270968	0.244	0.381128	0.494
YBR226C	0	0	0.00535	-3.61	NA	NA	NA	NA	NA	NA	NA	NA	NA	NA	NA	NA	0.012922	-2.24	NA	NA	NA	NA		0.0044633	-3.98	0.13077	-0.598	0.3409	-0.292	NA	NA	0.018979	-1.82	0.019094	-1.81	0.008333	-2.84	0.183602	-0.477	0.012298	-2.303	NA	NA	NA	NA	0.037884	-1.24	0.018437	-1.85
YBR227C	0	0	0.05435	-0.548	0.22853	-0.265	0.204433	-0.442	0.19663	0.292	0.028746	-0.711	0.057996	-0.533	0.0617534	-0.941	0.055272	-1	0.050567	-0.565	0.116033	-0.645		0.0251762	0.749	0.008399	-1.13	0.621594	-0.135	0.0312322	-0.6885	0.137798	0.355	0.28489	0.342	0.294057	-0.333	0.404866	-0.169	0.093833	-0.735	0.429781	-0.16	0.156425	-0.532	0.021382	-0.799	0.087388	0.445
YBR228W	0	0	0.28485	-0.213	0.17727	0.362	0.921492	-0.0175	0.35997	0.221	0.098535	-0.491	0.356291	-0.223	0.18529	-0.283	0.138729	0.414	0.195352	0.342	0.088485	0.414		0.0942348	-0.401	0.435078	-0.184	0.188793	-0.349	0.0059729	-1.5	0.515186	-0.121	0.161433	0.305	0.691562	0.0715	0.078636	0.436	0.163359	-0.3035	0.241644	-0.24	0.133239	-0.339	0.78127	-0.062	0.075535	0.444
YBR229C	0	0	0.19307	-0.319	0.23144	-0.285	0.785033	-0.053	0.39179	-0.178	0.241665	-0.277	0.167757	0.347	0.416798	-0.179	0.610411	-0.107	0.196107	0.297	0.129806	0.373		0.210148	0.303	0.086626	0.454	0.430788	-0.173	0.0908785	-0.444	0.186464	0.306	0.070402	-0.531	0.198326	0.295	0.506415	0.134	0.661807	0.086	0.642531	-0.0975	0.644207	0.091	0.187508	0.305	0.538095	0.131
YBR230C	0	0	0.0857	0.722	0.02772	-1.06	0.005179	-1.98	0.0091468	-1.61	0.01593	-1.31	0.404625	0.273	0.0290205	1.14	0.867181	0.0465	0.0478	0.932	0.127782	0.595		0.647427	-0.129	0.011003	-1.5	0.14651	-0.554	0.0067391	-1.7965	0.005824	-2.08	0.00774	-1.88	0.034599	-0.966	0.004323	-2.11	0.011921	-1.4565	0.057334	-0.863	0.05035	-0.828	0.040604	0.997	0.054194	0.884
YBR231C	0	0	0.32935	-0.308	0.15422	-0.506	0.407979	-0.254	0.162003	-0.987	0.032243	-1.03	0.219201	-0.412	0.221743	-0.409	0.205409	-0.429	0.321615	-0.315	0.287917	-0.343		0.69826	-0.226	0.523232	-0.382	0.0232614	-2.34	0.0452109	-0.8965	0.285656	-0.344	0.243658	0.771	0.679633	0.12	0.749804	0.185	0.048503	-1.743	0.497664	0.408	0.559327	0.347	0.665165	0.126	0.488114	0.418
YBR232C	0	0	0.07751	-0.824	NA	NA	NA	NA	0.0238238	1.61	0.244247	0.387	NA	NA	NA	NA	0.739367	-0.089	NA	NA	0.243434	-0.388		0.065181	0.912	0.015874	2	0.245885	-0.385	NA	NA	0.021409	1.7	0.010757	2.48	0.107853	0.675	0.016065	1.99	0.176092	0.491	NA	NA	0.029593	1.43	0.357666	-0.279	NA	NA
YBR233W	0	0	0.03428	0.66	0.04332	-0.601	0.007061	-1.2	NA	NA	0.039999	-0.62	0.425456	-0.16	0.851351	-0.0355	0.00306	-1.63	0.080919	-0.458	0.104072	-0.407		0.309244	-0.214	0.003253	-1.59	0.009153	1.09	0.0626716	0.933	0.00473	-1.39	0.01542	-0.9	0.083687	-0.452	0.02947	0.701	0.188668	0.468	NA	NA	NA	NA	0.018733	-1.83	0.305549	-0.216
YBR234C	0	0	0.0044	-1.34	0.04436	0.557	0.176084	0.29	0.0385513	-0.59	0.06841	-0.496	0.112802	0.394	0.165829	0.3	0.005785	-1.21	0.556343	0.116	0.245178	0.254		0.392925	-0.174	0.042126	0.569	0.0017087	-2.01	0.0036856	-1.5275	0.01918	-0.833	0.160964	0.305	0.415595	-0.154	0.016723	0.818	0.054488	-0.511	0.031492	0.64	0.180392	0.286	0.187086	0.28	0.028919	0.662
YBR235W	0	0	0.24721	-0.375	0.13419	-0.591	0.465983	-0.217	0.0927372	-0.71	0.037709	-1.05	0.31537	-0.346	0.836456	-0.0645	0.032585	-1.01	0.227059	-0.437	0.198599	-0.475		0.0557366	-0.89	0.059722	-0.864	0.593324	0.155	0.0520516	-0.831	0.105428	-0.605	0.120645	-0.625	0.574141	-0.181	0.158897	-0.54	0.606693	-0.1645	0.713395	0.105	0.431723	-0.26	0.454986	0.223	0.347545	-0.29
YBR236C	0	0	0.3511	-0.284	0.10166	0.7	0.012744	2.26	NA	NA	0.829497	-0.057	0.254296	-0.375	0.168024	-0.507	0.621594	-0.135	0.155546	0.534	0.206368	0.439		0.194526	-0.458	0.305782	0.322	0.0277351	1.48	0.0488669	-1.076	0.048549	1.08	0.020138	1.76	0.077507	0.824	0.072221	0.859	0.132494	0.593	0.48132	0.201	0.07412	0.846	0.268562	-0.359	0.139727	0.573
YBR237W	0	0	0.3346	0.207	0.15229	-0.348	0.452041	0.193	0.432093	-0.164	0.0451	-0.612	0.868295	0.0325	0.333687	0.259	0.396806	0.221	0.241087	0.328	0.129998	0.469		0.423589	-0.207	0.484711	-0.143	0.211295	0.358	0.0362687	-0.6685	0.299671	0.282	0.03112	0.883	0.091505	0.557	0.157229	0.424	0.5235	0.1615	0.144973	0.444	0.265569	0.308	0.258308	0.314	0.276317	0.24
YBR238C	0	0	0.06424	0.724	0.01437	1.32	0.014169	1.32	0.0430079	0.857	0.202039	-0.407	0.717557	0.0985	0.278876	-0.328	0.015773	-1.98	0.117785	-0.85	0.441532	-0.342		0.434494	0.223	0.125177	0.529	0.088168	0.627	0.498593	0.1905	0.021698	1.13	0.025664	1.05	0.039005	0.892	0.102835	0.583	0.15852	0.4675	0.600939	0.145	0.432673	-0.224	0.214483	-0.61	0.063634	-0.727
YBR239C	0	0	0.27705	-0.35	0.83026	-0.0475	0.124077	0.436	0.0519367	-0.65	0.027072	-0.848	NA	NA	0.02921	-0.823	0.055952	0.996	NA	NA	0.284781	0.266		0.92128	-0.026	0.389906	-0.204	0.149904	-0.395	0.0392622	0.7305	0.029147	1.44	0.383925	-0.207	0.026361	1.52	0.035895	1.28	NA	NA	0.785414	0.0605	0.306	0.251	0.085187	-0.779	0.037845	0.741
YBR240C	0	0	0.04475	1.13	0.14876	0.55	0.016738	1.95	NA	NA	NA	NA	NA	NA	0.0199511	1.77	NA	NA	NA	NA	0.076718	-0.829		0.0069867	-3.12	0.01813	1.86	NA	NA	NA	NA	0.038771	1.23	0.067195	0.896	0.013818	2.16	0.008745	2.77	0.005966	-3.402	0.072078	0.86	0.025501	1.55	NA	NA	NA	NA
YBR241C	0	0	0.22053	-0.605	0.03521	-0.736	0.017125	-0.975	0.0041447	-1.64	0.012189	-1.11	0.0672254	-0.561	0.198793	-0.645	0.068603	0.556	0.245164	-0.284	0.104447	-0.458		0.437294	-0.349	0.027851	-0.808	0.0985325	-0.471	0.0059904	-2.8535	0.003915	-1.68	0.007323	-1.34	0.009296	-1.23	0.011813	-1.12	0.114986	-0.8675	0.010977	-1.15	0.015808	-1.01	0.298401	-0.491	0.050782	-0.633
YBR242W	0	0	0.43043	2.28	0.20637	0.439	0.060744	0.95	NA	NA	0.339306	2.85	0.756806	0.848	0.83822	0.054	0.060413	-0.953	0.395107	2.48	0.125143	-0.615		0.0451726	-1.12	0.307871	3.08	0.0577574	-0.978	NA	NA	0.100954	0.703	0.248973	3.59	0.34447	2.81	0.203157	0.444	0.025803	-1.537	0.31582	-0.313	0.304159	3.11	0.775283	-0.076	0.347082	2.79
YBR243C	0	0	0.13283	0.411	0.48331	-0.138	0.095813	0.483	0.745929	0.0705	0.153994	0.38	0.0439388	-0.594	0.178908	-0.306	0.010655	-1.03	0.192722	0.292	0.081753	0.52		0.0652966	0.575	0.094213	-0.425	0.113774	0.388	0.511897	0.1475	0.014162	1.06	0.051915	0.554	0.033479	0.76	0.031778	0.776	0.022216	0.8935	0.193835	0.291	0.787366	0.0585	0.216437	0.273	0.033538	0.663
YBR244W	0	0	0.06668	0.835	0.13306	0.602	0.089948	0.754	0.9017	-0.039	0.130429	-0.599	0.982287	-0.007	0.48695	0.198	0.2195	0.453	0.101747	0.688	0.107485	0.67		0.533789	-0.204	0.061302	0.945	0.931802	0.027	0.0613321	-0.866	0.614287	0.163	0.455451	0.249	0.156867	0.531	0.068766	0.884	0.760503	-0.097	0.169004	-0.505	0.395781	0.252	0.8324	0.056	0.039985	1.21
YBR245C	0	0	0.24885	-0.268	0.73097	-0.0645	0.110018	0.39	0.363897	0.2	0.238126	-0.276	0.0070999	-1.18	0.305746	-0.231	0.040813	-0.66	0.181793	0.299	0.525779	0.122		0.467984	0.155	0.811348	0.0445	0.228654	0.259	0.832539	0.043	0.423393	0.173	0.156709	0.324	0.177644	0.302	0.598074	-0.1	0.062372	0.5055	0.169672	0.31	0.507319	0.128	0.352093	0.188	0.113547	0.383
YBR246W	0	0	0.08453	0.441	0.01057	1.02	0.028628	0.695	0.0110876	0.999	0.300983	-0.516	NA	NA	0.402372	-0.402	0.070378	-0.478	0.207303	0.276	0.157055	-0.324		0.177063	0.303	0.008476	1.1	0.0177123	0.837	0.438145	0.1525	0.020533	0.791	0.038843	0.615	0.058036	0.52	0.245999	-0.595	0.397285	0.1685	0.361555	-0.444	0.038381	0.618	0.055758	0.529	0.047308	0.567
YBR247C	0	0	0.07895	0.657	0.08711	1.23	0.012109	1.4	0.185277	0.426	0.622357	0.135	0.0507754	-1.56	0.0768877	-1.3	0.027673	-1.02	0.030157	-0.985	0.04723	-0.821		0.237797	-0.365	0.309932	0.59	0.143485	0.491	0.0269938	1.029	0.022168	1.11	0.023455	1.09	0.216231	0.388	0.13432	0.993	0.155034	0.471	0.312581	-0.3	0.156248	-0.469	0.047507	-0.819	0.361201	-0.266
YBR248C	0	0	0.6626	-0.0865	0.31302	-0.256	0.110103	-0.408	0.249452	-0.302	0.034786	-0.676	0.001616	-2.1	0.0112624	-1.04	0.063705	-0.525	0.223212	-0.276	0.53183	-0.126		0.0668588	-0.515	0.060814	0.63	0.831784	-0.0415	0.0555431	-0.5575	0.119965	0.391	0.020246	0.836	0.652549	0.105	0.084879	-0.543	0.581622	-0.1105	0.523265	-0.152	0.219448	-0.28	0.28914	-0.272	0.225233	-0.323
YBR249C	0	0	0.0619	-0.637	0.0526	0.683	0.142251	-0.481	NA	NA	0.043559	-0.739	0.0206223	-1.11	0.0535231	-0.678	0.019153	-1.15	0.035008	-0.905	0.146289	-0.423		0.214932	-0.339	0.141835	-0.43	0.0630444	-0.708	0.0487621	-0.79	0.118641	-0.528	0.12806	0.508	0.601555	-0.14	0.079832	-0.569	0.351674	-0.237	0.020587	-0.995	0.027024	-1	0.074227	-0.588	0.007966	-1.59
YBR250W	0	0	0.15217	0.548	0.01865	0.781	0.114802	0.634	0.105437	-0.662	0.009824	-0.993	NA	NA	0.305278	0.201	0.039721	-0.58	0.015215	1.48	0.032114	1.11		0.885497	0.0445	0.013337	1.55	NA	NA	0.0301598	-1.1355	0.541507	0.196	0.002172	-1.71	0.257779	0.399	0.036718	1.05	0.076644	-0.438	0.158587	-0.306	0.140972	-0.326	0.118079	-0.357	0.105108	0.663
YBR251W	0	0	0.17827	-0.497	0.08621	-0.72	0.748166	-0.099	0.0814571	-0.739	0.041411	-0.989	0.247931	-0.405	0.191578	1.46	0.202068	1.42	0.165135	0.519	0.636163	0.453		0.174571	-0.503	0.340888	-0.319	0.61642	-0.481	0.132742	-1.79	0.03021	-1.12	0.078854	-0.75	0.100481	-0.67	0.215198	-0.444	0.352966	0.95	0.262924	0.389	0.064885	0.818	0.425983	0.795	0.290342	1.11
YBR252W	0	0	0.51952	0.323	0.11033	1.01	0.331786	1.21	0.540844	-0.72	0.465205	0.874	0.660922	-0.507	0.55776	0.688	0.67821	-0.203	0.674284	0.485	0.137704	-0.902		0.0737714	-2.87	0.137412	0.903	0.728704	0.398	0.597681	0.261	0.205433	0.72	0.620571	0.244	0.697128	0.448	0.521908	0.321	0.228214	0.674	0.55628	0.293	0.997185	0.004	0.66242	-0.214	0.269108	0.603
YBR253W	0	0	0.20265	-0.693	0.12244	-0.54	0.224284	-0.384	0.0143604	-2.25	0.060895	-0.747	0.0032535	-2.29	0.243868	0.615	0.071078	-0.698	0.460691	-0.211	0.197106	0.416		0.446349	0.37	0.017691	-1.23	0.237483	0.37	0.459675	-0.3585	0.156149	-0.804	0.20704	-0.684	0.709446	0.102	0.393239	-0.249	0.274898	-0.5665	0.14889	0.825	0.526547	-0.303	0.061607	-1.26	0.045134	0.849
YBR254C	0	0	NA	NA	NA	NA	NA	NA	NA	NA	NA	NA	NA	NA	NA	NA	NA	NA	NA	NA	NA	NA		NA	NA	NA	NA	NA	NA	NA	NA	NA	NA	NA	NA	NA	NA	NA	NA	NA	NA	NA	NA	NA	NA	NA	NA	NA	NA
YBR255W	0	0	0.06932	-0.484	0.06557	-0.496	0.019218	-0.817	0.0894882	-0.431	0.201845	-0.279	0.235568	0.256	0.0002453	-3.86	0.889998	-0.0255	0.399636	0.169	0.205583	0.279		0.427315	0.157	0.678902	-0.0775	0.357849	-0.185	0.516736	-0.1245	0.310434	-0.208	0.245642	0.248	0.920002	0.0185	0.731936	0.0645	0.279611	0.2245	0.704888	0.0715	0.088603	0.434	0.721251	0.0665	0.324143	0.2
YBR256C	0	0	0.24014	-0.264	0.16107	-0.351	0.00825	-1.22	0.0059144	-1.32	0.009065	-1.13	0.0037579	-1.56	0.0011992	-2.44	0.428003	0.172	0.352084	0.207	0.297795	0.237		0.0011566	-2.37	0.010668	-1.07	0.0524355	-0.572	0.0249103	-0.773	0.080905	-0.473	0.449695	-0.156	0.037219	-0.689	0.042768	-0.651	0.028625	-0.732	0.016474	-0.906	0.182357	-0.313	0.329242	-0.219	0.515959	0.138
YBR257W	0	0	0.43719	-0.147	0.26764	0.36	0.031375	-0.645	0.111562	0.661	0.227361	-0.25	0.425474	-0.233	0.000341	-3.32	0.879422	0.04	0.540784	0.171	0.342155	0.291		0.251279	0.234	0.761347	-0.081	0.116796	0.363	0.0664288	-0.902	0.024761	0.708	0.056069	0.508	0.176966	0.291	0.150002	0.547	0.082507	0.794	0.579895	0.153	0.301928	-0.205	0.116152	-0.364	0.178031	0.29
YBR258C	0	0	0.45845	-0.158	0.2478	0.236	0.011417	-0.949	0.659006	-0.08	0.122571	-0.354	0.415148	-0.155	4.19e-05	-6.9	0.511221	0.122	0.611166	0.106	0.117228	0.362		0.0079587	-1.08	0.074908	-0.508	0.0567292	-0.505	0.409889	-0.157	0.11658	0.363	0.05008	-0.605	0.079685	-0.494	0.461001	-0.158	0.050397	-0.531	0.561351	0.121	0.222843	-0.253	0.818545	0.041	0.039568	0.667
YBR259W	0	0	0.52684	0.152	0.57365	0.134	0.070824	-0.454	0.349856	-0.18	0.193833	-0.273	0.0850251	0.418	0.0003135	-3.39	0.510627	0.121	0.740293	0.059	0.655454	-0.105		0.124362	0.348	0.144374	0.422	0.945681	0.012	0.173685	0.291	0.231849	0.32	0.089432	0.535	0.155939	0.309	0.682351	0.096	0.932148	-0.015	0.438378	0.19	0.596053	-0.096	0.186436	0.366	0.272145	-0.219
YBR260C	0	0	0.1256	-0.346	0.00577	1.3	0.461133	0.137	NA	NA	0.095421	0.428	0.202147	-0.266	0.0009885	-2.26	0.024941	0.698	0.079406	0.466	0.424285	-0.15		0.0908439	-0.438	0.077557	0.471	0.0080134	-1.16	NA	NA	0.027159	0.73	0.030369	-0.646	0.107078	0.405	0.076473	0.474	0.653998	-0.087	0.131813	0.365	0.026142	0.741	0.106536	0.406	0.066021	0.506
YBR261C	0	0	0.46457	0.18	0.08552	0.55	0.032151	-0.835	0.273944	0.26	0.045265	-0.656	0.508876	-0.16	0.0008036	-2.9	0.211309	-0.309	0.724295	0.075	0.588531	-0.117		0.196556	0.357	0.172703	0.385	0.0526816	0.681	0.146654	0.381	0.033561	0.741	0.102505	0.506	0.469917	0.16	0.057512	0.656	0.47589	-0.1745	0.4828	0.171	0.338128	-0.221	0.36281	-0.208	0.128648	-0.408
YBR262C	0	0	0.13494	-0.429	0.67344	-0.114	NA	NA	0.0313156	-1.38	0.241818	0.39	0.598212	-0.123	NA	NA	0.099957	0.497	0.063289	0.613	0.092995	0.739		0.0065667	-3.23	0.359899	-0.225	0.0181122	-1.01	0.0182536	-1.0115	0.135551	-0.427	0.005854	-1.54	0.012796	-1.16	0.272292	-0.355	0.048233	-1.084	0.757386	-0.0705	0.082068	0.545	0.024544	0.902	0.019803	0.98
YBR263W	0	0	0.21256	-0.258	0.21389	-0.257	0.152179	-0.313	0.329925	-0.189	0.246567	-0.264	0.325906	0.215	0.0024266	-1.65	0.414688	-0.173	0.0348	-0.612	0.147763	-0.318		0.166396	0.298	0.698271	0.078	0.426698	0.168	0.345199	0.182	0.086449	0.467	0.227711	0.247	0.226681	0.279	0.239492	-0.239	0.441533	0.162	0.675399	0.075	0.695281	0.07	0.265126	-0.223	0.191336	-0.275
YBR264C	0	0	0.17336	-0.335	0.35439	0.22	0.064788	-0.543	0.729979	0.076	0.149162	-0.364	0.263004	-0.258	NA	NA	0.407133	-0.18	0.383307	0.205	0.109167	0.427		0.0100022	-1.13	0.319776	-0.223	0.618761	0.111	0.514648	-0.148	0.618762	0.111	0.156219	-0.355	0.167999	-0.341	0.566279	0.129	0.098827	-0.448	0.173364	-0.335	0.538615	0.139	0.19813	0.333	0.069172	0.567
YBR265W	0	0	0.57038	-0.207	0.19298	0.549	0.308382	-0.245	0.135635	0.41	0.424385	0.301	0.834332	0.0455	0.0050111	-1.56	0.869874	0.058	0.409432	-0.192	0.624602	-0.177		0.467	0.271	0.14018	-0.403	0.247854	0.287	0.362517	0.35	0.069885	0.916	0.177599	0.353	0.17936	0.351	0.20731	0.322	0.204198	0.3255	0.514213	0.148	0.442777	-0.177	0.130657	-0.418	0.579165	-0.202
YBR266C	0	0	0.26458	0.671	0.06961	0.958	0.135738	0.999	0.14177	0.681	0.23782	-0.503	0.0409636	-1.2	NA	NA	0.05514	-1.06	0.029089	-1.38	0.031276	-1.34		0.283867	-0.638	0.692166	0.212	0.227275	0.742	0.086585	0.868	0.127344	0.72	0.186416	0.585	0.711941	-0.138	0.558945	-0.223	0.0806	-0.897	0.045042	-1.15	0.034403	-1.29	0.015621	-1.75	0.003382	-3.06
YBR267W	0	0	0.36995	0.433	0.02958	1	0.02786	1.03	0.0928084	0.617	0.780385	-0.125	0.035454	-0.933	0.0203669	-1.16	0.059347	-0.753	0.104179	-0.583	0.094429	-0.611		0.636513	-0.215	0.077589	0.669	0.0202758	1.16	0.0230455	1.1065	0.021164	1.14	0.018641	1.2	0.412194	0.237	0.942683	0.032	0.431607	-0.2265	0.15848	-0.471	0.180183	-0.72	0.01785	-1.22	0.042933	-0.864
YBR268W	0	0	0.49583	0.126	0.2912	0.209	0.318603	0.195	0.716311	0.065	0.362435	0.175	0.558171	0.107	0.069854	0.458	0.124241	0.36	0.335118	0.193	0.059392	0.507		0.399194	0.165	0.361228	0.181	0.0417702	0.57	0.271205	0.227	0.440945	-0.149	0.005425	-1.28	0.031728	-0.637	0.115563	-0.362	0.231193	0.253	0.046559	0.545	0.010042	1.02	0.015578	0.865	0.004622	1.35
YBR269C	0	0	0.12419	-0.352	0.21258	-0.26	0.008268	-1.07	0.0203823	-0.77	0.242141	-0.242	0.390543	0.164	0.143869	0.329	0.093581	0.403	0.172879	0.294	0.169809	0.297		0.153286	-0.318	0.177075	-0.29	0.0273425	-0.687	0.0065976	-1.172	0.019	-0.791	0.017191	-0.813	0.017135	-0.814	0.036606	-0.605	0.102125	-0.391	0.639312	-0.086	0.043688	-0.569	0.292163	0.212	0.024164	0.721
YBR270C	0	0	0.58485	0.1	0.14351	0.326	0.152999	0.315	0.670331	0.077	0.124434	-0.351	0.102566	-0.409	0.190829	-0.278	0.057886	-0.53	0.458934	-0.147	0.685695	-0.0775		0.404645	-0.168	0.642001	0.0895	0.602743	0.095	0.0729267	-0.4795	0.584846	-0.1	0.432298	-0.158	0.209183	-0.263	0.116059	-0.386	0.050219	-0.5635	0.058914	-0.526	0.409546	-0.166	0.191196	-0.294	0.181614	-0.303
YBR271W	0	0	0.50107	0.219	0.0622	0.86	0.070892	0.811	0.0793394	0.771	0.183923	0.503	0.482365	-0.232	0.0674382	-0.818	0.270318	-0.393	0.285728	-0.372	0.587179	-0.173		0.295677	0.368	0.161782	0.541	0.0449265	0.986	0.0353849	1.0875	0.02549	1.24	0.039183	1.04	0.38208	0.297	0.130784	0.606	0.446005	0.2545	0.950628	-0.0195	0.148782	-0.558	0.158053	-0.548	0.637436	-0.15
YBR272C	0	0	0.43659	0.206	0.30422	0.285	0.603646	0.133	0.399398	-0.166	0.315547	-0.277	0.414509	-0.16	0.296541	-0.214	0.460249	0.143	0.285756	0.22	0.330322	0.267		0.595911	0.135	0.706436	0.07	0.60624	-0.131	0.103539	-0.5375	0.2638	-0.233	0.147357	-0.45	0.489218	-0.133	0.802543	0.0625	0.140796	-0.4605	0.35941	-0.183	0.188343	0.289	0.069	0.478	0.683332	0.076
YBR273C	0	0	0.05714	-0.553	0.12053	-0.392	0.073262	-0.496	0.122385	-0.389	0.153104	-0.346	0.579962	0.137	0.619475	-0.0995	0.617394	0.122	0.463017	-0.151	0.545795	-0.122		0.240791	-0.265	0.367267	-0.192	0.121764	-0.391	0.0171044	-0.8965	0.041394	-0.633	0.208795	-0.355	0.098311	-0.53	0.094882	-0.54	0.235373	-0.2685	0.39218	-0.221	0.330725	0.209	0.27158	0.243	0.30844	-0.222
YBR274W	0	0	0.78569	0.0625	0.81795	0.0435	0.773703	0.0545	0.20752	-0.34	0.164376	-0.321	0.552356	-0.141	0.523932	-0.152	0.477604	0.141	0.380395	-0.216	0.677647	-0.0965		0.137373	-0.428	0.512736	-0.129	0.102345	-0.496	0.0521375	-0.5535	0.284984	-0.274	0.401811	-0.206	0.393892	-0.209	0.263336	-0.29	0.169061	-0.3155	0.167062	-0.385	0.155202	-0.401	0.353474	0.19	0.073853	-0.577
YBR275C	0	0	0.07725	-0.448	0.31313	0.203	0.090759	-0.416	0.241059	-0.244	0.101783	-0.395	0.189118	0.284	0.436205	-0.246	NA	NA	0.167057	0.305	0.200787	0.451		0.0731891	0.46	0.071464	0.763	NA	NA	NA	NA	0.041833	-0.583	0.06109	0.498	0.467773	0.139	0.006286	1.2	0.02095	-0.7675	0.009515	1.03	0.028114	0.684	0.02622	0.704	0.07213	0.463
YBR276C	0	0	0.60003	-0.111	0.535	0.118	0.355894	0.207	0.557936	-0.11	0.103388	0.395	0.362682	0.18	0.862909	0.0355	0.300762	-0.21	0.612629	-0.107	0.345	0.188		0.726797	-0.0725	0.048388	0.553	0.578194	-0.105	0.208236	-0.2705	0.221175	-0.26	0.256061	-0.236	0.581624	0.103	0.347162	-0.188	0.310272	-0.2055	0.264067	-0.232	0.734499	0.0625	0.875982	-0.0285	0.340431	-0.214
YBR277C	0	0	0.08572	-0.439	0.62697	0.088	0.043979	-0.559	0.649666	0.082	0.114685	0.364	0.184823	0.282	0.794967	-0.0485	0.07369	0.448	0.067761	0.465	0.130528	0.341		0.352093	-0.188	0.191546	-0.289	0.0315473	-0.67	0.011084	-1.0005	0.258591	0.228	0.147352	0.32	0.541577	-0.117	0.333994	0.188	0.263562	0.225	0.105608	0.379	0.232298	0.245	0.440205	-0.145	0.515539	0.12
YBR278W	0	0	0.9128	-0.024	0.04232	0.566	0.408437	-0.194	0.286984	0.262	0.137512	0.33	0.170094	0.294	0.0297896	0.651	0.011377	1.17	0.033668	0.62	0.036524	0.601		0.346531	-0.181	0.142389	0.325	0.251347	-0.231	0.011332	-0.9425	0.35133	-0.223	0.055852	-0.504	0.152777	-0.312	0.243531	0.294	0.12404	-0.3485	0.460005	-0.137	0.725871	-0.0625	0.35104	0.179	0.048056	0.536
YBR279W	0	0	0.12528	-0.421	0.43952	-0.158	0.126665	-0.376	0.29573	-0.25	0.66538	-0.0845	0.26474	-0.271	0.146531	-0.389	0.106932	-0.409	0.078745	-0.472	0.236602	0.262		0.0443168	-0.675	0.068292	-0.502	0.20963	-0.317	0.107655	-0.4545	0.118402	-0.389	0.181921	-0.345	0.538595	0.122	0.043226	0.61	0.185127	0.3055	0.308061	0.217	0.321101	0.21	0.055122	-0.616	0.022197	-0.889
YBR280C	0	0	0.2708	-0.43	0.06824	-0.903	0.056388	-0.981	0.0679018	-0.905	0.168603	-0.579	0.287901	0.382	0.294075	0.376	0.028718	-1.2	0.303599	0.367	0.145908	0.582		0.214597	-0.502	0.343195	-0.358	0.0501469	-1.03	0.0121075	-1.799	0.024372	-1.38	0.071055	-0.887	0.182727	-0.553	0.044965	-1.08	0.137335	-0.647	0.189707	-0.541	0.30576	0.365	0.114528	0.659	0.471143	0.243
YBR281C	0	0	0.34852	0.286	0.19816	0.452	0.023888	0.729	0.0323559	0.646	0.15731	0.53	0.0492582	0.545	0.291711	-0.213	0.33471	0.297	0.345705	-0.186	0.316526	-0.2		0.588939	0.149	0.013658	0.901	0.261301	0.367	0.11927	-0.3645	0.243434	0.388	0.404891	0.246	0.073316	0.458	0.018824	0.798	0.119926	0.3635	0.11113	0.377	0.023804	0.729	0.034719	0.628	0.027198	-0.692
YBR282W	0	0	0.273	0.222	0.54613	0.112	0.490274	-0.399	0.303965	0.205	0.356654	-0.553	0.614394	-0.285	0.0286611	0.672	0.002584	-1.64	0.078676	0.44	0.196624	0.275		0.573964	-0.32	0.294487	0.21	0.394475	0.164	0.29075	-0.6525	0.224976	-0.253	0.0137	-0.892	0.044063	-0.565	0.217498	-0.795	0.155879	0.314	0.100302	0.393	0.038679	0.596	0.078283	0.441	0.005544	1.24
YBR283C	0	0	0.05727	-0.507	0.19818	-0.274	0.419016	0.237	0.160888	-0.309	0.092049	0.411	0.146621	0.326	0.195799	-0.277	NA	NA	0.324032	-0.195	0.107901	-0.38		0.246709	0.384	0.211899	0.263	0.169497	0.504	0.0985384	-0.3975	0.396929	0.163	0.208327	0.436	0.142392	0.566	0.031343	0.651	0.12611	0.612	0.302526	0.325	0.797879	0.068	0.230938	-0.25	0.103364	-0.389
YBR284W	0	0	0.02345	1.62	0.02907	1.44	0.013712	2.17	0.0189596	1.82	0.036661	1.27	0.0211134	1.72	0.022211	1.67	0.039985	1.21	0.02037	1.75	0.019605	1.79		0.61921	0.136	0.027365	1.49	0.00185	-2.62	NA	NA	0.031521	1.38	0.032516	-0.907	0.044401	1.14	0.027735	1.48	0.138236	0.577	0.03028	1.41	0.015077	2.06	0.017304	1.91	0.021046	1.72
YBR285W	0	0	0.05276	-1.03	0.02681	-1.5	0.037066	-1.36	0.0223402	-1.67	0.078633	-0.817	0.0592227	0.964	0.206368	0.439	NA	NA	0.104567	0.688	0.082606	0.968		NA	NA	0.341404	-0.42	0.0333653	-1.42	NA	NA	0.007761	-2.95	0.030028	-1.48	0.013281	-2.21	0.205075	-0.441	NA	NA	0.237056	0.396	0.093833	0.735	0.313652	0.45	0.128866	0.781
YBR286W	0	0	0.4287	0.156	0.10008	0.406	0.139462	0.344	0.213542	-0.269	0.169456	-0.303	0.720983	-0.0655	0.232205	0.255	0.006072	-1.22	0.335038	0.196	0.135502	0.342		0.0696231	-0.471	0.102088	-0.394	0.0294221	-0.685	0.0349656	-0.6285	0.019027	-0.797	0.018004	-0.814	0.019995	-0.782	0.023106	-0.753	0.065678	-0.4915	0.041736	-0.595	0.753365	-0.0585	0.221326	0.263	0.625564	-0.0905
YBR286W-100	0	0	0.57783	-0.101	0.32434	-0.192	0.447147	0.143	0.05261	-0.518	0.163283	-0.302	0.743358	0.0585	0.881095	-0.0265	0.148563	-0.318	0.3459	-0.182	0.366537	0.174		0.162314	-0.303	0.678683	-0.0745	0.0820998	-0.426	0.0348339	-0.6145	0.015651	-0.839	0.016312	-0.826	0.013217	-0.893	0.015025	-0.851	0.033595	-0.6235	0.032156	-0.634	0.105253	-0.38	0.196963	0.272	0.051196	-0.524
YBR286W-150	0	0	0.17345	-0.292	0.09105	-0.406	0.243654	-0.237	0.0168639	-0.814	0.019056	-0.777	0.0573742	-0.499	0.732682	-0.061	0.10697	-0.376	0.233142	-0.244	0.684193	-0.073		0.207078	-0.263	0.053036	-0.516	0.0674958	-0.465	0.0639897	-0.476	0.016277	-0.825	0.008427	-1.05	0.010706	-0.965	0.01714	-0.809	0.043418	-0.561	0.03288	-0.628	0.086409	-0.416	0.561618	-0.106	0.025157	-0.698
YBR286W-200	0	0	0.75217	-0.0695	0.79327	-0.0575	0.987185	-0.0035	0.0341582	-0.763	0.031714	-0.786	0.0372238	-0.737	0.702356	-0.0845	0.041504	-0.706	0.293486	-0.257	0.456864	-0.171		0.172576	-0.362	0.810679	0.0525	0.0318157	-0.785	0.016836	-1.0055	0.028947	-0.815	0.024947	-0.864	0.036852	-0.74	0.083922	-0.52	0.036976	-0.7395	0.040239	-0.715	0.344951	-0.225	0.939675	0.0165	0.170902	-0.363
YBR286W-250	0	0	0.37218	-0.17	0.05098	-0.523	0.239027	-0.239	0.0124803	-0.909	0.008131	-1.07	0.0797917	-0.43	0.266278	0.222	0.254666	-0.229	0.185254	-0.28	0.389387	-0.163		0.0703641	-0.455	0.071065	-0.454	0.0483031	-0.535	0.0840037	-0.4205	0.018597	-0.783	0.011841	-0.928	0.031364	-0.638	0.007632	-1.09	0.03655	-0.6005	0.030996	-0.641	0.073588	-0.446	0.689509	-0.0715	0.039395	-0.583
YBR286W-300	0	0	0.82241	0.04	0.5429	-0.112	0.523106	0.118	0.0347558	-0.617	0.024993	-0.703	0.029806	-0.656	0.928163	-0.016	0.968516	0.007	0.822414	0.04	0.673734	-0.076		0.146421	-0.322	0.19983	0.27	0.0787658	-0.436	0.0353222	-0.613	0.012325	-0.92	0.011973	-0.93	0.015908	-0.836	0.005648	-1.23	0.019747	-0.77	0.027936	-0.673	0.025268	-0.7	0.861637	-0.031	0.016581	-0.823
YBR286W-350	0	0	0.97577	-0.0055	0.10651	-0.386	0.471256	-0.137	0.0165739	-0.841	0.009233	-1.05	0.0284271	-0.682	0.437423	0.149	0.278562	-0.221	0.510471	-0.124	0.849426	-0.0345		0.753194	0.0575	0.086509	-0.426	0.0487347	-0.548	0.0716653	-0.4645	0.024321	-0.726	0.010925	-0.982	0.01368	-0.903	0.018841	-0.8	0.063326	-0.4905	0.05003	-0.542	0.11546	-0.371	0.480068	-0.135	0.020062	-0.782
YBR286W-400	0	0	0.71135	0.0665	0.7399	-0.0595	0.313173	0.199	0.0380665	-0.595	0.032126	-0.637	0.0102581	-0.984	0.798703	0.0455	0.459789	-0.139	0.317212	-0.197	0.474556	-0.134		0.164099	-0.302	0.342598	0.184	0.0471331	-0.544	0.0551834	-0.5095	0.019233	-0.777	0.017415	-0.808	0.018539	-0.788	0.009508	-1.01	0.022067	-0.7375	0.038543	-0.592	0.035217	-0.613	0.353775	0.179	0.013516	-0.889
YBR286W-450	0	0	0.93047	0.016	0.0872	-0.43	0.495198	-0.131	0.0153746	-0.875	0.013299	-0.924	0.0219427	-0.764	0.34626	-0.189	0.166656	-0.31	0.267056	-0.231	0.432814	-0.153		0.790585	-0.049	0.088078	-0.428	0.0422313	-0.589	0.0658301	-0.488	0.026977	-0.705	0.011578	-0.973	0.01474	-0.889	0.016808	-0.846	0.058675	-0.513	0.067076	-0.484	0.069657	-0.476	0.35941	-0.183	0.023337	-0.746
YBR286W-50	0	0	0.13341	-0.339	0.04973	-0.534	0.141278	-0.329	0.0187125	-0.788	0.321449	-0.195	0.344888	-0.184	0.686243	0.073	0.286588	-0.213	0.133409	-0.339	0.511221	-0.122		0.550577	-0.11	0.045138	-0.556	0.175625	-0.292	0.0162193	-0.832	0.071332	-0.457	0.007939	-1.08	0.017464	-0.809	0.010354	-0.984	0.046333	-0.55	0.027489	-0.679	0.209482	-0.263	0.698123	-0.07	0.024613	-0.709
YBR286W-500	0	0	0.59495	0.0995	0.77878	-0.0515	0.327554	0.197	0.046776	-0.56	0.016825	-0.839	0.0175314	-0.826	0.884405	0.0265	0.502951	-0.127	0.368899	-0.177	0.417963	-0.157		0.143779	-0.333	0.506026	0.126	0.0431586	-0.579	0.0415708	-0.5885	0.0177	-0.823	0.020164	-0.784	0.01524	-0.871	0.008049	-1.1	0.018277	-0.8135	0.032453	-0.65	0.020367	-0.78	0.524806	0.12	0.008418	-1.09
YBR286W-550	0	0	0.38082	0.169	0.11407	-0.368	0.405874	-0.159	0.0089804	-1.04	0.008123	-1.08	0.0128016	-0.912	0.316491	-0.198	0.205358	-0.267	0.204105	-0.268	0.184087	-0.285		0.0498448	-0.535	0.04506	-0.558	0.0690404	-0.465	0.0353686	-0.616	0.015835	-0.842	0.011408	-0.952	0.009293	-1.03	0.012289	-0.926	0.032151	-0.64	0.040679	-0.582	0.057376	-0.504	0.731101	-0.062	0.013502	-0.894
YBR286W-600	0	0	0.66898	0.077	0.11992	-0.356	0.861249	-0.031	0.0382316	-0.592	0.008967	-1.03	0.0052416	-1.26	0.541835	-0.112	0.892231	0.024	0.145642	-0.322	0.178223	-0.288		0.124031	-0.35	0.968426	0.007	0.0455372	-0.551	0.0230827	-0.723	0.01599	-0.832	0.016616	-0.82	0.01429	-0.868	0.004724	-1.3	0.016563	-0.821	0.026317	-0.687	0.018512	-0.787	0.331852	0.189	0.003748	-1.42
YBR286W-650	0	0	0.75389	-0.0575	0.08619	-0.428	0.202265	-0.274	0.0129685	-0.924	0.008729	-1.07	0.0168629	-0.837	0.463785	0.14	0.698158	-0.0715	0.140162	-0.337	0.091152	-0.417		0.0954774	-0.408	0.095477	-0.408	0.0362175	-0.621	0.0417602	-0.5865	0.022075	-0.755	0.016652	-0.841	0.017856	-0.819	0.01943	-0.793	0.056063	-0.5185	0.058135	-0.51	0.062003	-0.496	0.543574	-0.114	0.011165	-0.977
YBR286W-700	0	0	0.75342	-0.056	0.57205	-0.103	0.766005	0.053	0.0211164	-0.747	0.003111	-1.51	NA	NA	0.471385	-0.134	0.283834	-0.213	0.13009	-0.341	0.126439	-0.346		0.085961	-0.417	0.331155	0.189	0.0269959	-0.679	0.0217148	-0.739	0.012724	-0.905	0.011393	-0.943	0.01193	-0.927	0.007574	-1.1	0.017422	-0.804	0.025815	-0.691	0.018245	-0.79	0.932327	0.015	0.006056	-1.19
YBR286W-FULL	0	0	0.8243	-0.04	0.36413	-0.177	0.443016	0.146	0.0528137	-0.525	0.19267	-0.279	0.517656	-0.121	0.728446	0.063	0.053052	-0.524	0.2417	-0.242	0.832869	0.038		0.11347	-0.371	0.235775	-0.246	0.0921699	-0.41	0.0450778	-0.561	0.016374	-0.836	0.021983	-0.747	0.013421	-0.901	0.012545	-0.924	0.040379	-0.587	0.040211	-0.588	0.207218	-0.267	0.165014	0.305	0.093623	-0.407
YBR287W	0	0	0.10777	-0.376	0.20305	-0.267	0.621827	-0.123	0.468916	-0.135	0.049584	0.533	0.146953	0.441	0.246696	0.324	0.607761	0.0935	0.626177	-0.0885	0.542144	0.154		0.616443	0.125	0.142754	-0.327	0.537285	-0.156	0.206658	-0.363	0.361148	-0.242	0.797024	-0.063	0.379983	0.168	0.859497	0.0315	0.375142	0.1705	0.415596	0.154	0.644972	-0.0835	0.234189	0.244	0.298202	0.283
YBR288C	0	0	0.08251	0.794	0.07799	0.821	0.041568	1.18	0.496488	0.193	0.071651	0.863	0.954487	-0.015	0.0868576	0.77	0.155546	0.534	0.032973	1.34	0.05817	0.974		NA	NA	0.032753	1.35	NA	NA	NA	NA	0.128077	0.606	0.087425	0.767	0.032406	1.35	0.015673	2.02	0.040825	1.191	0.052318	1.04	0.020391	1.75	0.050172	1.06	0.050675	1.05
YBR289W	0	0	0.2266	-0.312	0.23235	0.306	0.280239	0.226	0.126928	-0.363	0.432669	-0.155	0.546745	-0.116	0.349252	-0.19	0.675701	-0.079	0.236645	-0.254	0.240939	0.251		0.243095	-0.298	0.066276	0.587	0.0971756	-0.493	0.0151976	-0.89	0.657168	-0.084	0.155802	0.389	0.342884	0.193	0.460639	0.173	0.551641	-0.1365	0.02631	0.721	0.236645	0.254	0.549971	0.115	0.03484	-0.645
YBR290W	0	0	0.03573	0.606	0.03882	0.586	0.21859	0.254	0.0420797	0.567	0.035006	0.611	0.114517	0.362	0.17094	0.293	0.005065	-1.26	0.029515	0.654	0.051575	0.521		0.193083	-0.273	0.057359	0.497	0.508372	-0.802	0.447681	-0.934	0.116452	0.359	0.333108	0.187	0.53362	-0.751	0.558744	-0.106	0.438641	-0.955	0.396633	-0.161	0.366423	-1.14	0.232757	-0.243	0.426016	-0.985
YBR291C	0	0	0.14476	0.816	0.08537	0.778	0.045387	1.12	0.0356951	1.28	0.065925	0.906	0.360334	-0.277	0.496488	-0.193	0.200015	-0.449	0.461266	-0.212	0.476569	-0.334		0.076405	0.831	0.128743	0.604	0.18033	0.483	0.0420738	1.171	0.034624	1.31	0.026329	1.52	0.03324	1.34	0.041443	1.18	0.158203	0.528	0.425477	0.379	0.797146	-0.116	0.139727	-0.573	0.235496	-0.398
YBR292C	0	0	0.10759	0.676	0.03731	0.822	0.012808	1.24	0.0451016	1.13	0.107338	0.677	NA	NA	0.0573487	0.982	0.037419	-0.821	0.039398	0.803	0.064357	0.653		0.0975212	0.718	0.016352	1.13	0.0465536	1.11	0.207671	0.437	0.07719	0.826	0.114045	0.652	0.083862	0.581	0.034636	0.847	0.023135	0.9925	0.194904	0.375	0.097521	0.718	0.136666	0.458	0.014103	1.2
YBR293W	0	0	0.06349	-0.926	0.55634	-0.123	0.580728	0.115	0.142472	-0.372	0.129474	-0.391	0.0028696	-1.78	0.14086	-0.57	0.316902	-0.224	0.337153	0.213	0.34875	0.207		0.431847	0.169	0.116321	0.644	0.233951	-0.4	0.0486632	-0.612	0.064208	0.92	0.097806	0.449	0.422283	0.173	0.35872	0.202	0.735472	0.069	0.25481	-0.263	0.26788	-0.254	0.08667	-0.771	0.381658	0.191
YBR294W	0	0	0.31566	-0.255	0.26787	-0.229	0.10587	-0.491	0.0139412	-1.14	0.076348	-0.573	0.0730497	0.463	0.549418	-0.142	0.218845	-0.33	0.323568	-0.25	0.477759	-0.136		0.213679	0.266	0.028758	0.683	0.419585	-0.157	0.070437	-0.5935	0.018523	-0.81	0.093745	-0.413	0.322789	-0.199	0.050265	-0.686	0.511353	0.1575	0.195309	-0.281	0.126175	-0.45	0.187129	-0.363	0.027115	-0.699
YBR295W	0	0	0.07748	0.453	0.03651	0.624	0.034018	0.642	0.0625755	0.498	0.036218	0.626	0.0007278	-2.62	0.2532	0.24	0.175825	-0.301	0.035095	0.634	0.021637	0.767		0.0273614	0.701	0.017386	0.835	0.125988	0.36	0.0350955	0.6345	0.116148	0.375	0.153144	0.325	0.399405	0.503	0.015839	-0.864	0.007858	-1.1215	0.004652	-1.36	0.016283	-0.856	0.112476	-0.38	0.092725	0.418
YBR296C	0	0	0.3841	0.199	0.116	0.386	0.208242	0.28	0.0069372	-1.21	0.721807	-0.068	0.0003362	-3.54	0.341345	0.222	0.059452	-0.525	0.068987	0.492	0.042096	0.607		0.0887271	-0.439	0.041263	0.689	0.00175	-2.23	NA	NA	0.017038	-0.974	0.044811	-0.665	0.194306	-0.292	0.081183	0.515	0.023478	-0.766	0.099469	-0.416	0.056322	0.605	0.150848	0.337	0.32701	0.204
YBR297W	0	0	0.14874	-0.468	0.30177	-0.577	0.636461	-0.242	0.0516477	0.767	0.007341	1.63	0.0883792	0.605	0.0199703	1.12	0.040562	0.848	0.027567	0.99	0.033987	0.911		0.0689556	0.677	0.65531	-0.228	0.204345	-0.752	0.217221	-0.3755	0.268004	-0.326	0.673125	0.112	0.258888	0.335	0.7361	-0.0885	0.164474	0.4425	0.026397	1.01	0.00971	1.47	0.014469	1.27	0.06648	0.689
YBR298C	0	0	0.76929	-0.131	0.74923	-0.143	0.389337	0.396	0.0578875	1.25	0.030135	1.57	0.0325364	1.58	0.0161644	2.08	0.037326	1.5	0.033341	1.51	0.041278	1.38		0.731649	0.148	0.859015	0.076	0.377081	-0.408	0.673392	-0.19	0.796418	-0.115	0.336209	0.451	0.275452	0.526	0.127345	0.833	0.149206	0.796	0.070956	1.1	0.026928	1.71	0.016637	1.98	0.020229	1.83
YBR299W	0	0	0.07579	-0.456	0.01265	-0.937	0.009702	-1.03	0.0008154	-2.51	0.002036	-1.82	0.0030696	-1.57	0.066602	0.483	0.109366	0.385	0.43235	-0.23	0.121799	-0.364		0.384306	-0.172	0.016142	-0.855	0.0056362	-1.26	0.0045075	-1.3675	0.000954	-2.37	0.001003	-2.33	0.000743	-2.59	0.000599	-2.8	0.0024	-1.7135	0.016394	-0.85	0.192038	0.429	0.017345	0.832	0.055425	0.523
YBR300C	0	0	0.21216	0.592	0.09741	0.704	0.039189	1.05	0.141787	0.745	0.248781	0.534	0.0012175	-3.77	0.0698011	0.82	0.048485	-0.959	0.035725	1.09	0.109078	0.851		0.577204	-0.232	0.05814	0.887	0.492138	0.228	0.36443	-0.3115	0.204811	0.605	0.06245	0.86	0.10409	0.682	0.081936	0.763	0.181735	0.5085	0.239338	0.548	0.219626	0.454	0.089125	0.734	0.108639	0.668
YBR301W	0	0	0.63312	-0.132	0.41175	-0.239	0.879301	0.0525	0.1261	-0.532	0.083785	-0.648	0.0012547	-3.21	0.367733	0.265	0.12989	-0.524	0.209341	0.51	0.194678	0.533		0.102944	0.749	0.870051	-0.0445	0.552194	0.212	0.391596	0.2505	0.394889	-0.248	0.240422	0.367	0.464317	0.266	0.097153	0.769	0.58308	0.1535	0.50504	-0.24	0.429328	0.29	0.415206	0.236	0.119347	0.547
YBR302C	0	0	0.10063	0.39	0.0663	0.472	0.758363	0.057	0.0288716	0.666	0.468296	0.136	0.303494	0.204	0.152565	0.326	0.010585	0.976	0.213393	0.26	0.170085	0.307		0.0513102	0.527	0.086395	0.419	0.0762296	-0.458	0.358394	0.178	0.186688	-0.291	0.444302	-0.149	0.407591	-0.163	0.050009	-0.55	0.055075	-0.528	0.026045	-0.716	0.025405	-0.723	0.311342	-0.2	0.383138	-0.173
YBRCDELTA11	0	0	NA	NA	NA	NA	NA	NA	NA	NA	NA	NA	NA	NA	NA	NA	NA	NA	NA	NA	NA	NA		NA	NA	NA	NA	NA	NA	NA	NA	NA	NA	NA	NA	NA	NA	NA	NA	NA	NA	NA	NA	NA	NA	NA	NA	NA	NA
YBRCDELTA19	0	0	NA	NA	0.09576	-0.726	0.011179	-2.42	NA	NA	NA	NA	0.0149166	-2.07	NA	NA	NA	NA	0.020477	-1.74	NA	NA		0.14513	-0.559	0.077987	-0.821	NA	NA	NA	NA	NA	NA	0.59811	-0.145	0.035945	-1.28	0.903274	-0.032	NA	NA	0.653291	-0.122	0.143556	0.563	0.016738	-1.95	NA	NA
YCL001W	0	0	0.2833	0.407	0.24425	0.387	0.228282	-0.472	0.150354	0.603	0.058798	0.968	0.055659	0.999	0.0032077	-2.85	0.164004	0.575	0.064936	0.914	0.306877	0.321		0.019347	1.8	0.100487	0.705	NA	NA	0.716378	-0.124	0.265857	0.426	0.234371	0.464	0.018166	-1.86	0.025	1.56	0.021069	1.718	0.035398	1.29	NA	NA	0.023824	1.61	0.028856	1.45
YCL001W-A	0	0	NA	NA	0.23863	-0.394	0.900282	0.033	NA	NA	0.245064	-0.386	NA	NA	0.844058	-0.052	0.087425	-0.767	0.417419	0.238	0.281917	-0.345		0.0141292	-2.14	0.616834	-0.137	NA	NA	NA	NA	0.010551	-2.5	0.06361	-0.925	0.254296	-0.375	0.948434	-0.017	0.027532	-1.483	0.11661	-0.643	0.137499	-0.579	0.30038	0.327	0.518157	0.182
YCL002C	0	0	0.47408	0.16	0.1136	0.438	0.183747	0.339	0.0864135	0.498	0.085297	0.501	0.216589	0.306	0.0213425	-0.891	0.679597	-0.1	0.292689	0.25	0.229381	0.295		0.30063	0.245	0.340158	0.221	0.143323	0.388	0.027352	0.8095	0.045148	0.661	0.048242	0.643	0.13788	0.396	0.119008	0.427	0.231797	0.2935	0.336518	0.223	0.466613	0.162	0.514408	-0.162	0.680825	0.0885
YCL003W	0	0	0.22913	0.253	0.17807	0.295	0.006484	-1.19	0.0561185	-0.518	0.254345	0.236	0.416715	0.157	NA	NA	NA	NA	0.040253	0.594	0.040253	0.594		0.0203415	0.778	0.396488	0.496	0.362382	-0.539	0.28439	-0.2185	0.051096	0.538	0.20298	0.274	0.071903	0.465	0.006097	1.22	0.717863	0.199	0.135127	0.344	0.035939	0.623	0.062076	0.496	0.183404	0.291
YCL004W	0	0	0.40929	-0.199	0.20334	-0.339	0.008078	-1.32	0.029401	-0.81	0.011787	-1.15	0.438365	-0.18	NA	NA	0.269297	-0.282	0.01984	-0.945	0.013409	-1.1		0.235186	-0.299	0.20416	-0.328	0.0406105	-0.735	0.158071	-0.392	0.094922	-0.492	0.567376	-0.133	0.237817	-0.307	0.629849	-0.107	0.242501	-0.2935	0.715846	0.083	0.411352	0.198	0.228619	0.315	0.005077	-1.56
YCL005W	0	0	0.64134	0.0915	0.18075	0.31	0.261556	-0.234	0.118342	0.389	0.109046	0.386	0.175057	0.301	0.0002644	-3.73	0.219267	0.263	0.247271	0.256	0.160089	0.333		0.22462	0.259	0.68049	-0.0805	0.778448	0.0545	0.126581	0.3765	0.068962	0.501	0.059594	0.534	0.143689	0.352	0.146017	0.349	0.185607	0.291	0.29474	0.225	0.181301	0.295	0.682844	0.076	0.393819	0.176
YCL006C	0	0	NA	NA	0.06445	0.918	NA	NA	NA	NA	0.261301	-0.367	NA	NA	NA	NA	NA	NA	0.167053	0.509	0.271353	-0.356		0.008629	-2.79	0.064449	0.918	NA	NA	NA	NA	0.090947	0.749	0.59811	-0.145	NA	NA	0.020979	1.72	NA	NA	0.137867	-0.578	0.285891	0.341	0.226423	0.41	0.043181	-1.15
YCL007C	0	0	0.34933	0.18	0.10469	0.385	0.219269	-0.254	0.108129	0.379	0.145401	0.326	0.162524	0.302	0.0006452	-2.67	0.608743	0.094	0.404616	0.16	0.248485	0.237		0.0879899	0.418	0.453344	-0.142	0.0966504	0.4	0.0342521	0.626	0.033783	0.62	0.118665	-0.362	0.071607	0.459	0.168255	0.301	0.053255	0.5145	0.113557	0.37	0.317111	-0.196	0.746889	-0.0575	0.010525	0.984
YCL008C	0	0	0.31945	-0.22	0.07477	-0.503	0.01485	-1.15	0.0916709	-0.544	0.015236	-0.958	0.0565299	-0.675	NA	NA	0.134035	0.381	0.008502	-1.19	0.004365	-1.52		0.0098083	-1.13	0.009456	-1.36	0.0053997	-1.4	0.0107862	-1.0905	0.027351	-0.908	0.036351	-0.683	0.021066	-1	0.045887	-0.737	0.039362	-0.785	0.025358	-0.788	0.007222	-1.5	0.113005	-0.492	0.001685	-2.13
YCL009C	0	0	0.93205	-0.017	0.23108	0.277	0.173264	-0.294	0.477366	-0.149	0.063373	-0.481	0.0889555	-0.413	0.00539	-1.25	0.482905	0.131	0.261371	-0.255	0.152106	-0.316		0.10208	-0.387	0.061011	-0.489	0.358033	-0.178	0.809793	-0.043	0.613668	0.092	0.219827	0.286	0.425494	0.151	0.765337	0.06	0.219827	0.286	0.267333	0.251	0.041166	-0.577	0.163244	-0.304	0.065536	-0.474
YCL010C	0	0	0.49625	-0.208	0.04816	-0.888	0.082051	-0.704	0.0103916	-1.84	0.011991	-1.53	0.162888	-0.572	NA	NA	0.081797	-0.705	0.007611	-1.81	0.004877	-2.12		0.105408	-0.715	0.238253	-0.454	0.0417644	-0.942	0.149403	-0.524	0.203709	-0.439	0.821796	0.0755	0.785447	-0.08	0.589663	-0.162	0.660195	-0.1495	0.602779	0.156	0.263455	-0.424	0.334099	-0.354	0.004287	-2.23
YCL011C	0	0	0.73131	-0.0615	0.07396	0.477	0.184745	0.301	0.0535003	0.516	0.065803	0.472	0.0894478	0.411	0.0080952	-1.14	0.121673	0.377	0.390274	0.175	0.265458	0.238		0.0658955	0.501	0.171615	0.313	0.0417358	0.608	0.0303943	0.6915	0.025542	0.74	0.017292	0.808	0.031763	0.679	0.062983	0.511	0.02216	0.7825	0.024594	0.751	0.066196	0.5	0.173562	0.311	0.547582	0.117
YCL012W	0	0	NA	NA	0.01065	1.44	0.843573	0.052	NA	NA	NA	NA	0.015232	1.26	NA	NA	NA	NA	0.21032	1.47	0.540188	0.167		0.0395288	-0.867	0.052607	-0.77	0.13631	-0.495	0.242053	-0.354	0.213314	-0.384	0.103937	-0.567	0.182303	-0.422	0.128548	-1.93	0.076759	-0.653	0.107426	-0.558	0.11658	-0.536	0.246201	-0.35	0.023608	-1.06
YCL013W	0	0	0.00484	-1.33	0.32394	0.212	0.95391	0.0105	0.887511	0.0275	0.513115	-0.133	0.153504	0.322	0.110107	-0.407	0.173883	0.321	0.434115	-0.162	0.056645	-0.551		0.570256	0.106	0.404511	0.162	0.268784	-0.243	0.0338239	-0.6825	0.086628	0.427	0.086628	0.427	0.587433	0.101	0.749829	0.0625	0.414738	0.1585	0.159378	0.337	0.341495	0.202	0.310935	0.218	0.004965	-1.31
YCL014W	0	0	0.04553	1.12	0.06429	1	0.070373	0.961	NA	NA	0.1318	0.595	0.0554381	-1.07	0.0186954	1.83	0.040948	1.19	0.02785	1.41	0.12829	0.723		NA	NA	0.031938	1.37	NA	NA	NA	NA	0.266722	0.361	0.473921	0.205	0.039239	-1.23	0.009662	2.11	0.36961	-0.362	0.020159	1.76	0.017962	1.67	0.043685	1.18	0.070393	0.872
YCL016C	0	0	0.22017	-0.288	0.33688	0.212	0.132021	-0.384	0.436958	0.166	0.27238	0.249	0.635854	0.097	0.642538	-0.095	0.314755	0.224	0.737099	-0.068	0.362636	-0.199		0.61283	0.104	0.405003	0.179	0.457005	-0.158	0.114355	-0.414	0.266328	0.253	0.059852	0.556	0.423749	0.171	0.529702	-0.131	0.28758	0.24	0.193225	0.312	0.292481	-0.237	0.29144	-0.237	0.03377	-0.705
YCL017C	0	0	0.33314	0.194	0.3707	0.173	0.272765	0.221	0.390188	-0.165	0.392693	-0.164	0.707758	-0.0675	0.579402	-0.102	0.719866	0.0645	0.740296	0.0595	0.563493	0.109		0.496557	-0.127	0.150891	0.324	0.169363	-0.304	0.20333	-0.2675	0.088183	-0.414	0.141751	-0.336	0.069425	-0.473	0.029051	-0.663	0.076053	-0.4435	0.08238	-0.438	0.231071	-0.253	0.140954	-0.336	0.028831	-0.665
YCL018W	0	0	0.09021	-0.406	0.19547	-0.271	0.459763	-0.137	0.278527	-0.229	0.420335	-0.161	0.626479	-0.0935	0.753474	-0.0595	0.699499	-0.0735	0.072928	-0.477	0.078427	-0.433		0.224776	-0.266	0.435809	-0.156	0.370166	-0.183	0.0527799	-0.5495	0.10272	-0.407	0.409628	0.155	0.27355	-0.233	0.145731	-0.342	0.505646	0.1225	0.359106	-0.188	0.296581	0.205	0.13268	0.336	0.188401	-0.278
YCL019W	0	0	0.21436	0.427	0.36438	0.274	0.059223	0.964	NA	NA	0.125787	0.613	0.0634918	0.926	0.0872353	0.768	0.196332	-0.455	0.073381	0.851	0.126435	0.611		0.018455	-1.85	0.06681	0.899	NA	NA	NA	NA	0.18583	0.473	0.108633	-0.672	0.015322	-2.04	0.0122	2.31	0.04496	-1.128	0.052944	1.03	0.055176	1	0.114045	0.652	0.27705	-0.35
YCL020W	0	0	0.3877	-0.164	0.57438	0.102	0.744296	0.058	0.435009	0.147	0.265157	0.224	0.685965	0.0725	0.689941	0.0715	0.192437	0.274	0.437801	0.146	0.105936	0.378		0.549355	-0.11	0.358648	0.176	0.126617	0.345	0.0971533	-0.3935	0.39001	0.163	0.071308	0.453	0.064037	0.475	0.192677	0.275	0.242455	0.237	0.513597	-0.12	0.33847	-0.185	0.834148	-0.037	0.050706	0.525
YCL021W	0	0	0.02811	-1.47	NA	NA	0.149587	-0.548	NA	NA	0.055562	-1	0.95146	-0.016	0.120767	0.629	0.48132	0.201	0.188095	0.469	0.473921	0.205		NA	NA	0.835308	0.055	NA	NA	NA	NA	0.041443	-1.18	NA	NA	0.107338	-0.677	0.024798	1.57	NA	NA	0.168025	0.507	0.030871	1.39	0.097521	0.718	0.378272	0.264
YCL022C	0	0	0.09342	-0.421	0.72267	0.0665	0.592448	0.11	0.0364605	0.631	0.098292	0.41	0.0422835	0.594	0.235384	0.276	0.193183	0.287	0.173692	0.332	0.176045	0.303		0.235384	0.276	0.090545	0.463	0.306906	-0.21	0.0287322	-0.6945	0.597423	-0.1	0.326336	-0.2	0.442593	0.164	0.170051	0.336	0.141219	0.3425	0.152347	0.357	0.329729	0.216	0.167184	0.313	0.188177	0.317
YCL023C	0	0	0.2435	0.763	0.578	0.354	0.547638	0.354	0.0026602	-5.15	0.703713	-0.238	0.500942	-0.401	0.224772	0.804	0.196793	0.873	0.300343	0.657	0.574431	-0.33		0.0763397	-1.42	0.078283	1.4	0.0017771	-5.94	NA	NA	0.33882	-0.648	0.449571	0.456	0.47887	0.424	0.253265	0.744	0.374258	0.5475	0.18153	0.994	0.212908	0.833	0.238314	0.775	0.597434	-0.335
YCL024W	0	0	0.49855	-0.251	0.15989	0.613	0.475554	0.266	0.948228	0.023	0.539599	-0.339	0.184643	0.565	0.496631	0.379	0.069903	1.38	0.138553	0.662	0.503259	0.248		0.164707	-0.603	0.078879	0.87	NA	NA	NA	NA	0.524103	-0.235	0.380365	0.336	0.301887	0.613	0.031464	1.28	0.39026	0.328	0.060404	0.979	0.074817	0.891	0.065044	0.948	0.237148	0.484
YCL025C	0	0	0.2895	-0.45	0.2142	-0.551	0.684819	0.171	0.122303	0.753	0.066918	0.999	0.106873	0.805	0.71907	0.151	0.418968	0.327	0.533971	-0.268	0.860589	-0.073		0.577743	0.238	0.117588	0.768	0.271022	0.517	0.226402	0.5325	0.097332	0.843	0.053427	1.1	0.101111	0.907	0.127926	0.736	0.251701	0.4965	0.942032	-0.0275	0.696874	-0.149	0.74007	-0.139	0.081024	-0.917
YCL026C	0	0	0.03148	-1.38	0.26399	-0.364	0.638375	0.525	NA	NA	0.030672	-1.4	0.963904	0.0495	NA	NA	0.556181	0.666	NA	NA	0.495895	-0.781		0.272678	-1.36	0.725838	0.094	NA	NA	NA	NA	0.04182	-1.18	0.080451	-0.806	0.631208	0.131	0.313553	0.315	0.067889	-2.8735	NA	NA	0.081641	-0.799	0.987233	-0.0175	NA	NA
YCL026C-A	0	0	0.35483	0.291	0.12984	0.644	0.122266	0.664	0.309121	0.326	0.412851	0.292	NA	NA	0.602429	0.155	0.00996	-1.62	0.068057	0.757	0.125985	0.654		0.127411	-0.563	0.087981	0.675	0.0461305	-0.894	0.0004703	-4.8155	0.368901	0.325	0.124355	0.571	0.159978	0.5	0.167751	0.487	0.309933	0.376	0.22134	0.476	0.44394	0.235	0.587683	0.186	0.092926	0.657
YCL027W	0	0	0.23784	0.395	0.16047	0.523	0.055952	0.996	0.607409	-0.141	0.880707	-0.0735	0.126435	-0.611	0.10072	0.704	0.375443	-0.266	0.072844	1.24	0.586932	-0.274		NA	NA	0.096196	0.724	NA	NA	NA	NA	0.193521	-0.758	0.282904	0.344	0.022951	-2	0.030086	1.41	0.016229	-1.981	0.538687	-0.172	0.052674	1.03	0.04553	1.12	0.072653	0.856
YCL028W	0	0	0.25966	-0.228	0.46165	-0.15	0.796766	0.05	0.380414	-0.183	0.060492	0.49	0.147276	0.321	0.123873	0.382	0.754134	0.061	0.451019	-0.154	0.564206	-0.115		0.959532	-0.009	0.117936	0.36	0.74619	0.058	0.485292	-0.13	0.324399	-0.21	0.286719	-0.231	0.689467	0.072	0.082881	0.426	0.746504	-0.063	0.384926	0.181	0.306387	-0.202	0.494522	0.127	0.346145	-0.199
YCL029C	0	0	0.10581	0.683	0.07722	0.463	0.076125	0.466	0.224673	0.264	0.426345	-0.159	0.176614	-0.49	0.122917	-0.371	0.002454	-1.74	0.123574	0.37	0.742092	0.088		0.0060821	-1.26	0.118432	0.379	0.0035964	-1.52	0.0008366	-2.5465	0.766904	-0.079	0.792197	-0.07	0.635788	-0.0905	0.114746	0.384	0.078633	-0.817	0.752521	0.0595	0.632225	0.0915	0.513383	-0.127	0.545001	-0.169
YCL030C	0	0	0.14423	-0.479	0.02897	-0.979	0.076484	-0.652	0.114118	-0.54	0.148833	-0.988	0.151229	-0.467	0.227429	-0.771	0.158003	0.456	0.109941	-0.55	0.34495	-0.568		0.0686956	-0.684	0.196893	-0.402	0.0453678	-1.71	0.0294199	-2.041	0.324293	0.285	0.5634	-0.328	0.767624	0.078	0.203318	-0.827	0.260163	0.336	0.595304	0.143	0.19936	0.399	0.367852	-0.537	0.244006	-0.351
YCL031C	0	0	0.03899	0.588	0.02012	0.763	0.009603	1.01	0.0141065	0.873	0.529946	-0.116	0.326979	0.192	0.163965	-0.303	0.001336	-2.05	0.746384	-0.058	0.414439	-0.155		0.0434228	-0.564	0.025413	0.699	0.157752	0.308	0.523766	-0.1175	0.092667	0.403	0.030019	0.652	0.231686	0.245	0.04574	0.552	0.543206	0.112	0.300884	-0.205	0.166916	-0.3	0.016457	-0.826	0.053714	-0.516
YCL032W	0	0	0.34299	-0.219	0.82062	-0.048	0.507284	0.146	0.365969	0.207	0.545784	-0.132	0.477985	0.215	0.215502	0.419	0.458003	-0.227	NA	NA	0.749277	-0.068		0.14111	-0.39	0.170859	0.481	0.0741843	-0.532	0.0548331	-0.607	0.099289	-0.465	0.339302	-0.221	0.439507	0.173	0.428588	0.243	0.405483	-0.188	0.345167	0.298	0.303105	0.331	0.16199	-0.362	0.718196	-0.077
YCL033C	0	0	0.4636	-1.1	0.26832	0.233	0.222608	-0.263	0.0745022	-0.466	0.318772	-1.57	0.324337	-0.201	0.27326	0.23	0.004249	-1.42	0.230734	0.258	0.106766	0.395		0.348344	-1.46	0.151836	0.329	0.173032	-0.306	0.0341328	-0.6485	0.020002	-0.799	0.006607	-1.21	0.014664	-0.899	0.02937	-0.689	0.039469	-0.6115	0.062102	-0.505	0.052664	-0.542	0.414592	-1.24	0.04143	0.599
YCL034W	0	0	0.14475	-0.364	0.1768	-0.326	0.093759	-0.452	0.121796	-0.398	0.617427	-0.203	0.838719	-0.081	0.75293	-0.126	0.174918	-0.328	NA	NA	0.348076	0.407		0.635756	-0.192	0.097832	0.443	0.267333	-0.251	0.0276696	-0.759	0.106249	-0.847	0.144036	-0.726	0.56008	-0.239	0.761612	-0.061	0.524782	-0.132	0.624172	0.1	0.201318	0.302	0.179667	0.323	0.287745	0.238
YCL035C	0	0	0.32041	0.309	0.26309	0.365	0.520175	-0.181	0.10072	-0.704	0.363026	0.275	0.147132	0.554	0.0742694	-0.845	0.121073	-0.628	0.188668	0.468	0.357666	-0.279		0.0686333	-0.885	0.496488	0.193	0.318107	-0.311	0.518157	0.182	0.11661	0.643	0.035447	-1.29	0.031439	-1.38	0.110217	-0.666	0.050422	1.057	0.352402	0.283	0.270419	-0.357	0.398791	0.25	0.06221	0.937
YCL036W	0	0	0.57405	-0.149	0.09673	0.574	0.059424	0.715	0.775559	0.096	0.062962	-0.907	0.119437	-0.518	0.0122071	-1.74	0.102868	-0.725	0.071623	-0.857	0.064419	-0.898		0.000334	-4.83	0.068737	0.671	0.0201672	-1.11	0.106175	-0.714	0.189138	-0.404	0.036393	0.877	0.574054	-0.149	0.494303	0.184	0.035593	-1.151	0.173163	-0.553	0.071836	-0.658	0.015816	-1.58	0.028341	-0.969
YCL037C	0	0	0.13532	0.585	0.17512	0.92	0.130429	0.599	0.429505	0.47	0.12841	-0.605	0.0582744	-0.973	0.0618671	-0.94	0.021204	-1.71	0.025263	-1.56	0.025412	-1.55		0.414246	-0.24	0.099206	1.23	0.239421	0.393	0.0708089	0.869	0.098874	0.712	0.075479	0.837	0.445399	0.452	0.28783	0.667	0.491364	0.4035	0.70011	0.218	0.129078	-0.603	0.074719	-0.842	0.036922	-1.26
YCL038C	0	0	0.34161	-0.184	0.63361	0.086	0.244383	0.254	0.0204884	-0.755	0.147475	-0.319	0.008717	-1.04	0.375883	-0.181	0.159032	-0.329	0.053843	0.549	0.094551	0.427		0.0507319	0.563	0.369163	0.184	0.501739	0.124	0.347609	-0.1945	0.042945	-0.563	0.369163	-0.184	0.452524	0.151	0.073249	-0.448	0.047916	-0.538	0.018881	-0.779	0.058882	-0.493	0.341614	-0.184	0.077528	0.468
YCL039W	0	0	0.03917	1.22	0.1591	0.526	0.052585	1.03	0.0441902	-1.41	0.110484	0.665	0.0537492	-1.3	0.140103	0.572	0.137499	0.579	0.089948	0.754	0.256023	-0.373		0.748113	-0.145	0.111562	0.661	0.286907	-0.535	NA	NA	0.081641	0.799	0.448571	-0.359	0.941167	-0.033	0.043048	1.16	0.555319	-0.273	0.329891	0.48	0.063848	0.923	0.249204	0.381	0.121686	0.626
YCL040W	0	0	0.02572	-0.777	0.00699	-1.27	0.002985	-1.72	0.0014449	-2.23	0.014931	-0.957	0.317384	-0.687	0.0066559	1.29	0.71782	0.227	0.707428	-0.236	0.570969	0.116		0.514125	0.135	0.016017	-0.932	0.0073856	-1.24	0.0016473	-2.127	0.000969	-2.57	0.000897	-2.64	0.002583	-1.81	0.002176	-1.93	0.008077	-1.202	0.018854	-0.876	0.212061	-0.291	0.016108	0.93	0.115831	0.406
YCL041C	0	0	0.25987	0.283	0.02285	-0.904	0.090113	0.509	0.0001821	-5.12	0.002077	-2.18	0.0235169	-0.894	0.0106815	-1.2	0.048756	-0.667	0.000468	-3.68	0.000727	-3.15		0.226693	0.31	0.058809	0.616	0.199254	-0.491	0.249764	-0.4255	0.457628	-0.173	0.507087	-0.223	0.245474	-0.43	0.096974	-0.719	0.304853	-0.3685	0.11538	-0.452	0.177963	-0.359	0.170387	0.368	0.00528	-1.56
YCL042W	0	0	0.08583	-0.495	0.00212	-2.05	0.001607	-1.93	NA	NA	0.001258	-2.1	0.0022279	-1.72	0.0788521	-0.437	0.032095	-0.639	0.000355	-3.28	0.000683	-2.61		0.438774	-0.146	0.018875	-0.786	0.0015902	-1.93	0.001036	-2.647	0.000612	-2.71	0.001041	-2.25	0.001003	-2.28	0.004018	-1.39	0.009517	-1.0165	0.046994	-0.644	0.019368	-0.916	0.515816	0.142	0.002588	-1.63
YCL043C	0	0	0.27143	0.22	0.60752	-0.0945	0.043652	0.559	0.308619	-0.199	0.142153	-0.331	0.201423	-0.272	0.730056	0.0615	0.344412	0.183	0.084123	-0.427	0.033262	-0.634		0.36035	0.175	0.021856	0.735	0.158672	-0.311	0.742521	-0.0595	0.145454	-0.326	0.104218	-0.387	0.064188	-0.482	0.054807	-0.516	0.248345	-0.2375	0.201423	-0.272	0.243748	-0.241	0.209548	0.26	0.018388	-0.799
YCL044C	0	0	0.66485	-0.113	0.63056	-0.126	0.535651	0.281	0.146553	-0.794	0.178147	-0.417	0.010289	-2.43	0.480375	0.325	0.368547	0.25	0.213338	0.639	0.220429	0.626		0.0969062	-0.976	0.332722	0.273	0.453765	0.203	0.0315296	-0.926	0.316514	0.485	0.279934	0.312	0.651594	0.202	0.212795	0.375	0.239102	0.348	0.453765	0.203	0.01409	2.16	0.176667	0.419	0.114646	0.527
YCL045C	0	0	0.15511	0.535	0.15156	0.323	0.059307	0.505	0.0988107	0.401	0.192742	-0.461	0.184806	-0.289	0.0988107	0.401	0.30145	-0.326	0.605998	0.096	0.991194	-0.002		0.0158452	-2.01	0.060966	0.948	0.664832	-0.08	0.234722	-0.399	0.135313	-0.343	0.027035	-1.5	0.382648	0.171	0.07151	0.864	0.658283	-0.12	0.222782	-0.415	0.072306	0.463	0.326277	0.304	0.409953	-0.16
YCL046W	0	0	0.42581	-0.319	0.02721	-1.44	0.936366	-0.03	NA	NA	0.018436	-1.67	NA	NA	0.0262252	-1.46	0.032033	-1.35	0.002389	-3.53	0.001464	-4.2		0.25414	0.762	0.409439	0.332	0.236675	-0.514	0.549549	0.233	0.397764	0.531	0.214147	0.548	0.218581	0.541	0.221811	0.536	0.270631	0.469	0.278875	0.459	0.053929	1.09	0.850532	-0.11	0.018936	-1.66
YCL047C	0	0	0.36242	0.176	0.53607	0.114	0.407717	-0.179	0.425073	-0.151	0.060614	-0.491	0.0012615	-2.1	0.284577	0.243	0.008978	-1.18	0.072026	0.518	0.358263	0.202		0.921768	0.0175	0.032733	0.634	0.358263	0.202	0.540553	0.1285	0.210603	-0.263	0.21586	-0.259	0.106038	-0.432	0.081697	-0.43	0.36944	-0.1735	0.228237	-0.25	0.876485	-0.0315	0.607962	0.106	0.067526	0.532
YCL048W	0	0	0.03883	-1.22	0.11156	-0.661	0.152101	-0.542	NA	NA	0.085554	-0.777	NA	NA	0.0741202	-0.846	0.018602	-1.84	0.381513	0.316	0.16685	0.565		0.0484651	-1.02	0.241016	-0.391	0.129751	-0.601	NA	NA	0.586666	0.15	0.188668	-0.468	0.151256	-0.544	0.026211	1.3	0.035996	-1.278	0.26012	0.43	0.006445	2.2	0.275134	-0.352	0.032428	1.2
YCL049C	0	0	0.19517	0.297	0.54343	0.121	0.251028	-0.254	0.562189	0.115	0.184464	-0.287	0.0185624	-0.857	0.0887082	0.449	0.090428	-0.415	0.037575	0.649	0.150652	0.344		0.715542	-0.0665	0.11241	0.401	0.0814431	-0.466	0.0446889	-0.5655	0.018939	-0.794	0.031463	-0.697	0.018449	-0.858	0.015586	-0.855	0.030922	-0.6565	0.033945	-0.632	0.087236	-0.422	0.449227	-0.154	0.692084	0.0775
YCL050C	0	0	0.18262	-0.464	0.45445	0.229	0.370465	-0.333	0.675371	-0.146	0.327924	-0.311	0.896788	0.0375	0.0014074	-3.27	0.169608	0.483	0.829738	0.074	0.564648	-0.204		0.0232121	1.18	0.306593	0.39	0.0164379	-1.59	0.767849	-0.102	0.328706	-0.369	0.108143	-0.611	0.374175	0.33	0.271628	0.359	0.117398	-0.697	0.295634	0.401	0.210642	0.425	0.084686	0.686	0.013395	-1.45
YCL051W	0	0	0.07778	0.44	0.11299	0.369	0.033109	-0.958	0.230208	0.248	0.288775	0.212	0.0248508	0.707	NA	NA	0.231646	0.247	0.221786	0.254	0.879668	-0.027		0.267533	-0.34	0.062436	0.485	0.131377	-0.519	0.0386544	-0.9	0.248273	-0.358	0.469401	-0.206	0.497357	-0.192	0.387218	-0.252	0.437321	-0.223	0.251279	0.234	0.230208	0.248	0.139906	0.331	0.445582	0.144
YCL052C	0	0	0.14118	-0.414	0.45916	-0.175	0.049126	-0.544	0.165545	-0.306	0.216703	-0.261	0.175582	0.296	0.0035998	-1.46	0.756538	0.07	0.565702	0.107	0.373101	0.216		0.211361	0.329	0.262383	0.23	0.786554	0.061	0.485146	0.164	0.164579	0.307	0.328531	-0.241	0.51239	0.153	0.973439	-0.006	0.456859	-0.176	0.740107	-0.075	0.284596	0.217	0.604481	0.119	0.579439	0.103
YCL053C	0	0	0.12377	0.748	0.04296	1.21	0.056769	1.07	0.042614	1.21	0.074806	0.95	0.650973	-0.18	0.0011455	-4.61	0.135883	-0.713	0.327316	-0.422	0.731627	-0.131		0.770626	-0.111	0.080696	0.918	0.0799532	0.954	0.0737625	0.956	0.058281	1.1	0.131928	0.724	0.336982	0.412	0.670222	0.17	0.953541	0.022	0.397786	-0.356	0.637202	-0.189	0.114712	-0.777	0.754905	-0.119
YCL054W	0	0	0.06966	0.492	0.01201	0.992	0.045197	0.592	0.0454019	0.659	0.162469	-0.325	0.0523217	-0.621	0.0001074	-5.3	0.016373	-0.985	0.010308	-1.05	0.013265	-0.956		0.566947	0.125	0.051143	0.627	0.0110883	1.02	0.0121415	1.102	0.005873	1.29	0.015082	0.911	0.020412	0.812	0.482348	0.156	0.490046	-0.153	0.249641	-0.279	0.05097	-0.563	0.007733	-1.17	0.003521	-1.55
YCL055W	0	0	0.08508	0.418	0.04713	0.587	0.259181	-0.246	0.0598337	0.489	0.085521	0.417	0.115613	0.361	NA	NA	0.238814	0.26	0.133183	0.337	0.141104	0.327		0.153731	-0.338	0.184557	0.305	0.278151	-0.234	0.522531	0.1175	0.067481	0.465	0.034056	0.618	0.077576	0.436	0.097772	0.425	0.780565	-0.0495	0.279798	0.233	0.213959	-0.279	0.925016	-0.018	0.383389	-0.18
YCL056C	0	0	0.80931	-0.064	0.38545	-0.259	0.623307	0.684	0.626214	0.679	0.069302	-0.88	0.488355	0.99	NA	NA	0.475698	1.02	0.279957	-0.347	0.182503	-0.479		0.225435	1.92	0.342964	1.41	0.464092	1.05	0.984457	0.0265	0.238629	0.394	0.323916	0.306	0.213	0.429	0.133897	0.589	0.011231	-2.419	0.490761	0.984	0.198777	-0.451	0.328659	-0.302	0.453112	1.08
YCL057W	0	0	0.43462	0.15	0.70263	0.069	0.532973	-0.117	0.0675955	-0.475	0.253273	-0.236	0.857867	0.032	0.0030094	-1.56	0.150232	0.319	0.466108	-0.137	0.663536	0.08		0.378504	0.172	0.143637	0.331	0.388165	-0.168	0.22075	-0.255	0.011915	-0.948	0.013413	-0.907	0.040923	-0.58	0.039905	-0.586	0.09479	-0.402	0.111877	-0.376	0.710122	0.068	0.028039	0.675	0.35762	0.181
YCL058C	0	0	0.22147	-0.387	0.47065	0.206	0.064277	-0.729	0.665423	-0.137	0.427761	0.229	0.255696	-0.405	0.0005832	-4.19	0.115726	-0.639	0.106375	-0.666	0.277783	-0.382		0.459108	0.212	0.329488	-0.336	0.310987	0.305	0.103595	0.586	0.114934	0.557	0.033837	-1.1	0.07519	-0.783	0.882852	-0.04	0.626547	-0.1555	0.753238	0.086	0.211062	-0.46	0.026926	-1.04	0.476523	0.203
YCL059C	0	0	0.14503	0.562	0.03343	1.03	0.057597	0.825	0.0254798	1.15	0.05776	0.823	0.161789	-0.503	0.0005524	-4.86	0.098817	-0.647	0.178552	-0.501	0.428571	-0.247		0.515078	-0.199	0.121838	0.583	0.0633496	0.834	0.0398181	1.014	0.023516	1.25	0.025837	1.2	0.098178	0.648	0.20114	0.467	0.557322	-0.1775	0.316424	-0.325	0.317623	-0.341	0.018691	-1.3	0.032555	-1.04
YCL060C	0	0	0.0923	-0.608	0.16531	-0.453	0.017873	-1.02	0.0636745	-0.72	0.044641	-0.837	0.137121	-0.501	0.0005819	-3.49	0.061217	-0.62	0.016144	-1.06	0.050508	-0.794		0.427015	0.225	0.233145	-0.312	0.464713	0.205	0.190104	-0.3535	0.588145	0.148	0.033214	-0.798	0.249846	-0.297	0.316118	-0.251	0.335847	-0.2385	0.789801	-0.0605	0.18473	-0.359	0.134748	-0.427	0.022444	-1.1
YCL061C	0	0	0.36033	-0.277	0.0798	0.897	0.082191	-0.886	0.0397105	-1.21	0.263993	-0.364	0.152952	-0.54	NA	NA	0.547122	-0.168	0.194348	0.568	0.035105	-1.3		0.0319443	-1.32	0.260148	0.472	NA	NA	NA	NA	0.48132	0.201	0.019094	-1.81	0.66973	-0.159	0.026751	1.42	0.025895	-1.534	0.278015	-0.349	0.197239	0.564	0.113487	-0.654	0.623986	-0.134
YCL062W	0	0	0.418	-0.177	0.12282	0.406	0.594985	0.112	0.067638	0.536	0.11587	0.418	0.0993246	0.419	0.189823	-0.298	0.062809	0.516	0.426403	0.161	0.532069	0.132		0.18541	0.324	0.160234	0.352	0.0564005	0.58	0.708365	0.072	0.03468	0.661	0.007496	1.27	0.018385	0.847	0.015853	0.896	0.013009	1.0365	0.030698	0.694	0.411415	-0.167	0.280532	-0.231	0.112037	0.424
YCL063W	0	0	0.09963	0.413	0.08254	0.452	0.307759	0.201	0.0956962	0.421	0.089257	-0.436	0.241305	0.253	0.184479	-0.299	0.521053	0.126	0.072928	-0.478	0.02932	-0.699		0.325892	-0.203	0.072456	0.452	0.0429951	-0.565	0.0906954	-0.408	0.286848	0.212	0.01769	0.849	0.400501	0.17	0.094104	0.401	0.046116	0.5815	0.270863	0.221	0.292398	-0.209	0.092624	-0.404	0.002009	-1.77
YCL064C	0	0	0.25899	-0.299	0.0553	0.528	0.043842	0.582	0.0211923	0.777	0.027858	0.88	0.0355421	0.634	0.211994	0.27	0.207005	0.274	0.121506	0.464	0.083995	0.439		0.164837	0.394	0.261886	0.235	0.618042	-0.094	0.294251	-0.216	0.056295	0.524	0.015611	0.873	0.01159	0.976	0.026923	0.708	0.01282	0.94	0.056044	0.525	0.064801	0.621	0.082756	0.442	0.035963	0.631
YCL065W	0	0	0.04052	-1.2	0.03676	-1.26	0.051443	-1.05	NA	NA	NA	NA	NA	NA	NA	NA	0.038659	-1.23	0.046777	-1.1	0.078633	-0.817		NA	NA	0.127417	-0.608	0.423849	0.234	NA	NA	0.162311	-0.519	0.060966	0.948	0.018455	-1.85	0.024971	-1.56	0.060413	-0.953	0.072365	0.858	0.054985	-1.01	0.003202	-4.75	0.036661	-1.27
YCL066W	0	0	0.29657	-0.688	0.41696	1.01	0.818366	0.136	0.313597	-0.659	0.403345	1.04	0.414124	1.01	0.0843322	1.4	0.233343	1.6	0.061084	1.62	0.167167	0.995		0.100366	1.29	0.270393	1.45	0.0092959	-3.39	NA	NA	0.545768	0.728	0.329727	0.633	0.173607	0.974	0.070426	1.52	0.274624	1.4345	0.127896	1.15	0.092354	1.35	0.185673	0.937	0.065735	1.57
YCL067C	0	0	0.77623	-0.0505	0.92	0.0185	0.193678	0.285	0.43746	0.146	0.198414	0.269	0.43592	0.153	0.277902	0.225	0.323143	0.193	0.074309	0.465	0.02634	0.684		0.639088	-0.0845	0.093278	0.418	0.444008	0.149	0.135194	-0.3485	0.578398	-0.106	0.066952	-0.486	0.288325	-0.22	0.346921	-0.182	0.239273	-0.2395	0.326151	-0.2	0.360069	0.183	0.284136	0.212	0.012994	0.896
YCL068C	0	0	0.32949	-0.336	0.1125	0.648	0.082436	0.751	NA	NA	0.059609	-1.17	0.0805068	-1.03	0.21405	0.456	0.037104	1.06	0.138546	-0.788	0.156608	-0.738		0.0217926	-1.76	0.100653	0.685	0.0863857	-0.735	NA	NA	0.141606	0.779	0.021071	-1.78	0.079992	-1.03	0.054246	0.904	0.103542	-0.912	0.064688	0.838	0.183026	0.501	0.102141	-0.918	0.153538	-0.746
YCL069W	0	0	0.25481	0.263	0.06047	0.558	0.138205	0.378	0.300027	-0.301	0.029961	-0.961	0.272398	-0.251	0.288517	-0.31	0.172975	-0.431	0.661915	0.09	0.291034	-0.308		0.0730355	-0.662	0.175827	0.427	0.0151235	-1.25	0.0007789	-2.822	0.250197	-0.343	0.674061	-0.111	0.11904	-0.408	0.940349	0.0195	0.071652	-0.518	0.316902	-0.224	0.219631	-0.29	0.053083	-0.59	0.004794	-1.48
YCL073C	0	0	NA	NA	0.03708	-1.26	NA	NA	NA	NA	0.37264	0.268	NA	NA	0.0213628	1.71	0.010677	2.49	0.025803	1.54	0.056346	-0.992		NA	NA	0.018094	-1.87	NA	NA	NA	NA	0.013403	2.2	0.009969	2.58	0.005807	-3.45	0.016519	1.96	NA	NA	0.005989	-3.39	0.03148	1.38	0.200015	-0.449	0.029184	1.44
YCL074W	0	0	0.74778	0.311	0.33115	0.823	0.271836	0.957	NA	NA	0.134304	1.46	0.668248	-0.419	0.070014	1.99	0.189543	1.51	0.100002	2.11	0.018036	-4.31		NA	NA	0.13827	1.44	NA	NA	NA	NA	0.024281	-3.08	0.106802	1.64	0.365117	-0.758	0.051438	2.28	0.057786	-2.1675	0.122249	1.53	0.082697	1.85	0.272235	0.957	0.865782	0.163
YCL075W	0	0	0.7362	0.656	0.11238	-0.658	0.394286	-0.253	0.0071002	-3.1	0.06119	0.946	0.0310314	-1.39	0.0173044	1.91	0.015845	2.01	0.051443	1.05	0.176092	-0.491		NA	NA	0.037345	1.25	NA	NA	NA	NA	0.406433	-0.245	0.192786	3	0.857012	0.348	0.010879	2.46	0.258347	-2.484	0.028713	1.45	0.018941	1.82	0.085005	0.78	0.154241	0.537
YCL076W	0	0	0.23204	0.641	0.17255	0.767	0.133567	0.881	NA	NA	0.479111	0.733	0.0148635	-2.24	0.196522	0.711	0.089119	1.07	0.060321	1.28	0.485189	0.339		NA	NA	0.048353	1.41	NA	NA	NA	NA	0.629939	0.228	0.109862	0.972	0.465642	-0.356	0.023441	1.88	0.737024	0.157	0.134744	0.877	0.04698	1.42	0.165199	0.786	0.482853	-0.341
YCLCDELTA1	0	0	0.06681	0.899	NA	NA	NA	NA	0.560015	0.162	NA	NA	NA	NA	NA	NA	0.033062	-1.34	NA	NA	NA	NA		0.201892	0.446	0.398791	-0.25	0.0901469	0.753	NA	NA	NA	NA	0.054229	1.01	NA	NA	0.02018	-1.76	0.518157	-0.182	NA	NA	NA	NA	0.013426	-2.2	NA	NA
YCLX01W	0	0	0.72144	0.081	0.46417	0.251	0.456201	0.256	0.622958	-0.113	0.672469	0.14	0.000823	-3.07	0.13574	-0.613	0.002541	-2.06	0.041398	-0.727	0.138799	-0.419		0.707144	-0.124	0.33996	-0.235	0.17767	0.366	0.385826	0.3035	0.292065	0.265	0.062764	-0.61	0.188166	-0.354	0.29652	-0.262	0.646721	-0.105	0.305648	-0.256	0.111606	-0.468	0.012094	-1.17	0.713759	0.12
YCLX02C	0	0	0.01161	1.08	0.02807	0.769	0.011355	1.35	0.188558	-0.396	0.00523	-1.44	NA	NA	0.004382	-1.9	0.000292	-4	0.001372	-2.32	0.001178	-2.45		0.123322	-0.403	0.042326	0.652	0.125224	0.495	0.138249	0.38	0.019719	0.882	0.014349	0.995	0.032345	0.727	0.090743	0.579	0.048811	-0.7615	0.125224	-0.496	0.04345	-0.645	0.008637	-1.49	0.006744	-1.31
YCLX03C	0	0	0.04384	-0.582	0.56338	0.122	0.137754	-0.345	0.0077937	-1.26	0.099851	-0.405	4.7e-05	-7.65	0.106034	-0.438	0.002689	-1.85	0.477022	0.137	0.488755	0.133		0.351963	0.209	0.374128	-0.197	0.37621	-0.197	0.0038127	-1.6315	0.544603	-0.115	0.217467	-0.265	0.177913	-0.299	0.131798	0.352	0.719754	0.0745	0.495346	-0.146	0.681712	0.0855	0.080786	-0.446	0.166064	0.348
YCLX04W	0	0	0.40228	0.186	0.41798	0.179	0.128192	0.404	0.62592	0.103	0.449762	0.142	0.0052995	-1.47	0.573439	-0.121	0.044749	-0.554	0.655017	-0.0945	0.283244	-0.213		0.326194	-0.191	0.106511	0.442	0.20639	-0.309	0.0530178	-0.5165	0.077525	-0.437	0.363941	-0.174	0.154632	-0.311	0.120414	-0.416	0.119269	-0.4185	0.315869	-0.196	0.288732	-0.21	0.422566	0.177	0.007305	-1.11
YCLX05C	0	0	0.12398	-0.482	0.06993	-0.521	0.08858	-0.469	0.0976633	-0.448	0.350065	0.206	0.0061602	-1.63	0.143935	0.368	0.053109	-0.588	0.236345	0.276	0.403705	0.218		0.732656	0.0695	0.40938	-0.215	0.420956	-0.209	0.0462682	-0.6225	0.120132	-0.404	0.814278	-0.0475	0.532678	-0.131	0.628878	-0.0995	0.328941	0.2165	0.75451	-0.0635	0.734837	-0.0835	0.237851	0.332	0.292181	-0.237
YCLX06C	0	0	0.83919	0.062	0.21227	0.272	0.146005	0.337	0.287193	0.364	0.266679	0.384	0.0349317	-0.642	0.387648	0.172	0.069159	-0.793	0.639864	-0.0885	0.781619	0.085		0.233516	-0.255	0.058821	0.517	0.127947	-0.36	0.959063	-0.0095	0.067473	-0.487	0.149304	-0.333	0.167184	-0.312	0.118025	-0.375	0.221285	-0.2645	0.113715	-0.383	0.261879	-0.236	0.488659	0.134	0.159775	-0.527
YCLX07W	0	0	0.50524	-0.312	0.63579	-0.176	0.73611	-0.124	0.538555	-0.232	0.390426	0.335	0.0016047	-3.92	0.404119	0.325	0.061719	-0.993	0.231242	0.503	0.36067	0.446		0.639484	0.173	0.570204	-0.212	0.139301	-0.675	0.0201371	-1.5615	0.808138	-0.0885	0.135059	0.686	0.496022	0.259	0.192873	0.564	0.482485	0.2675	0.433857	0.374	0.188255	0.707	0.247678	0.596	0.710216	-0.137
YCLX09W	0	0	0.35304	-0.559	0.15144	-0.984	0.788802	0.154	0.338238	0.603	0.234995	0.787	0.350135	-0.563	0.480888	-0.424	0.679718	0.24	0.158473	-0.96	0.215996	-0.8		0.292695	0.65	0.431697	0.48	0.347973	0.567	0.429997	0.4815	0.131506	1.06	0.076319	1.38	0.11147	1.2	0.246699	0.762	0.204225	0.8605	0.729381	0.2	0.763985	0.174	0.775594	-0.159	0.04045	-1.8
YCLX10C	0	0	0.2976	-0.287	0.57454	0.106	0.192291	0.285	0.320728	0.201	0.083889	0.437	0.103447	-0.396	0.207742	0.272	0.026381	-0.71	0.819321	-0.042	0.575877	-0.142		0.215347	-0.266	0.522225	-0.122	0.125571	-0.486	0.0861458	-0.5825	0.046348	-0.763	0.194038	-0.383	0.08976	-0.572	0.130254	-0.477	0.898609	-0.0315	0.050256	-0.547	0.09392	-0.56	0.349904	0.187	0.470977	0.139
YCLX11W	0	0	0.47421	-0.137	0.79133	0.055	0.320157	-0.2	0.440865	-0.169	0.684821	0.075	0.0153658	-0.986	0.0281197	-0.688	0.668617	-0.09	0.522923	-0.121	0.548786	-0.113		0.103157	-0.394	0.165211	-0.309	0.297049	-0.212	0.206595	-0.308	0.242199	-0.245	0.576415	0.119	0.248219	-0.241	0.451363	-0.145	0.408315	0.183	0.532504	-0.118	0.029512	-0.675	0.28397	-0.249	0.203344	-0.311
YCLX12W	0	0	0.15804	0.312	0.02358	0.723	0.033809	0.63	0.0187291	0.79	0.024362	0.717	0.0013026	-2.09	0.0817543	0.431	0.004196	-1.38	0.068706	0.466	0.11533	0.366		0.515522	-0.121	0.819051	0.041	0.275232	-0.22	0.238292	-0.244	0.747486	0.058	0.415472	0.156	0.743372	0.059	0.469449	0.136	0.514021	0.122	0.282287	-0.216	0.122584	-0.355	0.509167	-0.123	0.1132	-0.371
YCR001W	0	0	NA	NA	0.04847	1.08	NA	NA	NA	NA	0.059223	0.964	NA	NA	0.0145529	2.1	NA	NA	0.020846	1.73	0.409538	-0.243		NA	NA	0.026872	-1.5	NA	NA	NA	NA	NA	NA	0.01677	1.95	NA	NA	0.01316	2.22	0.061527	-0.943	0.019249	1.8	0.010936	2.45	0.008722	2.77	0.017042	1.93
YCR002C	0	0	0.80777	0.045	0.70746	0.068	0.731632	-0.062	0.128016	-0.348	0.722982	-0.066	0.0050093	-1.29	0.367586	0.18	0.01877	-0.791	0.123096	0.355	0.202149	0.278		0.265796	0.226	0.041892	0.593	0.758763	0.057	0.707462	0.068	0.596952	0.1	0.325508	0.194	0.405796	0.164	0.244998	0.239	0.845271	-0.035	0.930705	0.016	0.025339	0.725	0.094779	0.415	0.147635	0.323
YCR003W	0	0	0.5641	-0.106	0.72704	-0.0625	0.099307	-0.391	0.0023707	-1.67	0.002932	-1.55	NA	NA	0.0161316	0.829	0.167418	0.298	0.10257	0.384	0.025903	-0.692		0.436143	0.146	0.93928	-0.0135	0.118655	0.358	0.798288	-0.0455	0.250372	-0.233	0.034889	-0.614	0.058516	-0.496	0.40969	-0.156	0.069538	0.4605	0.030727	0.646	0.044109	0.558	0.06322	0.479	0.008787	1.04
YCR004C	0	0	0.46011	-0.139	0.16215	-0.315	0.134771	-0.337	0.0062329	-1.18	0.014554	-0.893	0.0112391	-0.953	0.415445	-0.16	0.069689	-0.476	0.4585	0.144	0.647441	-0.0855		0.262675	-0.234	0.232729	0.245	0.0842522	-0.436	0.0285524	-0.6675	0.005498	-1.24	0.00351	-1.45	0.003885	-1.4	0.007935	-1.12	0.021729	-0.7425	0.03767	-0.598	0.154897	0.322	0.073808	0.463	0.22155	0.261
YCR005C	0	0	0.11238	-1.17	0.06595	-1.5	0.063126	-1.53	0.0800333	-1.32	0.132891	-1.08	0.651382	-0.25	0.164964	0.921	0.162099	0.929	0.187135	0.856	0.109887	1.19		0.186763	0.858	0.454272	0.429	0.619344	0.276	0.768657	0.1605	0.755805	0.177	0.335166	0.574	0.208213	0.837	0.201861	0.853	0.231847	0.7505	0.188632	0.853	0.324881	0.613	0.174607	0.892	0.26902	0.679
YCR006C	0	0	0.46102	0.17	0.74411	-0.072	0.788385	-0.059	0.0005801	-2.83	0.005539	-1.27	0.0094523	-1.04	0.912535	-0.024	0.030214	-0.803	0.459989	0.143	0.307066	0.208		0.558975	-0.132	0.076536	0.454	0.0451703	-0.57	0.108337	-0.462	0.029864	-0.674	0.026309	-0.848	0.022257	-0.905	0.032504	-0.78	0.042772	-0.5835	0.102112	-0.397	0.177904	-0.297	0.098792	0.483	0.091605	-0.418
YCR007C	0	0	0.48821	-0.234	0.5448	-0.202	0.354794	-0.325	0.0001144	-6.35	0.00888	-1.89	0.0003521	-4.29	0.423176	0.276	0.269171	-0.291	0.12642	0.455	0.411858	0.204		0.121623	0.464	0.53426	0.15	0.0731525	0.59	0.632876	-0.1575	0.209854	0.343	0.243231	0.312	0.458361	0.182	0.651631	0.148	0.602441	-0.1725	0.827624	-0.0705	0.539276	-0.205	0.369817	0.226	0.020635	0.991
YCR008W	0	0	0.12095	0.383	0.21009	0.282	0.083702	0.457	0.682783	-0.0795	0.122053	-0.449	0.0754709	-0.564	0.212513	0.281	0.050375	-0.572	0.485178	-0.165	0.46395	-0.174		0.164069	0.326	0.029934	0.706	0.664684	0.0845	0.622514	0.0965	0.263444	0.243	0.454781	-0.178	0.331804	0.204	0.18031	0.309	0.459717	-0.1495	0.509739	-0.155	0.342939	0.234	0.056709	0.543	0.446402	0.154
YCR009C	0	0	0.06701	0.476	0.65109	0.249	0.369192	0.526	0.0576946	0.508	0.340819	0.189	0.16623	-0.305	0.139736	1	0.150829	0.964	0.065125	0.482	0.097533	0.402		0.0525441	1.58	0.177706	0.88	0.485727	-0.395	0.209894	-0.797	0.259943	0.693	0.234876	0.742	0.170829	0.9	0.162032	0.927	0.245785	0.72	0.131068	1.04	0.053175	0.526	0.081746	1.3	0.058875	1.51
YCR010C	0	0	0.16317	-0.471	0.04197	-1.04	0.016924	-1.27	NA	NA	0.006147	-2.16	0.0041891	-2.12	0.0416783	-1.04	0.005703	-1.89	0.279198	-0.336	0.250731	-0.425		0.080184	-0.671	0.498619	-0.195	0.0198621	-1.19	0.0182186	-1.232	0.031223	-1.17	0.067694	-0.849	0.033545	-0.971	0.043224	-0.876	0.020303	-1.182	0.034963	-0.955	0.039925	-0.905	0.195854	-0.424	0.18394	-0.44
YCR011C	0	0	0.23229	-0.348	0.09948	-0.554	0.083894	-0.6	0.0061731	-1.68	0.005739	-1.72	0.0174289	-0.898	0.364069	0.248	0.140484	0.366	0.161068	0.34	0.202311	0.298		0.0144463	0.964	0.182297	0.317	0.254973	-0.327	0.136087	-0.474	0.029175	-0.937	0.028401	-0.947	0.344799	-0.26	0.290371	-0.298	0.700637	-0.098	0.489583	0.143	0.25047	-0.331	0.073226	0.501	0.529609	0.129
YCR012W	0	0	0.2224	0.251	0.25071	0.232	0.20458	0.278	0.171831	0.308	0.304467	0.212	0.24316	0.249	0.47023	0.141	0.05425	0.51	0.875872	0.029	0.26949	0.232		0.485711	0.129	0.032708	0.628	0.250599	-0.244	0.69022	0.075	0.237384	-0.253	0.2689	-0.221	0.488794	-0.128	0.100269	0.407	0.086018	0.416	0.277636	0.216	0.215557	0.256	0.01044	0.972	0.335868	0.196
YCR013C	0	0	0.26886	-0.233	0.44758	0.144	0.605668	0.0945	0.272444	0.222	0.234342	0.246	0.323429	0.195	0.303573	-0.214	0.286599	0.214	0.570257	0.105	0.669367	0.0775		0.0917062	0.408	0.301729	-0.215	0.299628	0.206	0.282988	0.2155	0.095518	-0.418	0.218058	-0.268	0.282988	0.215	0.075538	0.446	0.029548	0.6615	0.123493	0.353	0.030352	0.654	0.022451	0.736	0.080635	0.433
YCR014C	0	0	0.20304	0.267	0.07578	0.443	0.205562	0.265	0.236625	0.255	0.944388	0.013	0.109094	0.393	3.71e-05	-7.18	0.493931	-0.127	0.241714	0.239	0.095614	0.398		0.267443	-0.223	0.36393	0.184	0.532361	-0.115	0.481652	-0.131	0.080525	-0.431	0.843157	-0.037	0.634913	-0.086	0.14421	0.341	0.431624	-0.156	0.426922	-0.15	0.693011	-0.071	0.44221	0.152	0.486922	-0.136
YCR015C	0	0	0.40567	-0.159	0.43578	0.147	0.129969	-0.345	0.164648	-0.304	0.125434	-0.349	0.39802	-0.162	0.0012525	-2.11	0.359505	-0.178	0.516638	-0.12	0.670311	0.0775		0.0756917	0.447	0.118206	0.362	0.90586	0.021	0.388031	-0.1665	0.60945	-0.093	0.125662	0.351	0.179999	0.289	0.094905	0.4	0.135053	0.336	0.122204	0.356	0.15343	0.314	0.567948	0.105	0.466108	0.137
YCR016W	0	0	0.1928	0.495	0.07218	0.815	0.340195	0.334	0.129603	0.616	0.662962	0.156	0.204665	-0.527	0.0004733	-5.3	0.109261	-0.671	0.380677	-0.333	0.479849	-0.261		0.421403	-0.274	0.166323	0.539	0.163053	0.545	0.121288	0.703	0.098852	0.777	0.125978	0.625	0.460364	0.274	0.25435	0.458	0.413979	-0.2785	0.226576	-0.449	0.144482	-0.583	0.03577	-1.1	0.143552	-0.585
YCR017C	0	0	0.27741	-0.359	0.71078	0.11	0.004518	-2.19	NA	NA	0.43503	-0.243	0.560814	0.201	0.0102277	-1.86	0.044441	0.921	0.393373	0.269	0.380284	0.317		0.0261866	1.14	0.312753	0.328	NA	NA	0.0052814	-2.071	0.388818	-0.272	0.418247	0.289	0.011363	-1.79	0.023916	1.18	0.425392	0.284	0.307938	0.332	0.335407	0.31	0.47541	0.251	0.149382	0.6
YCR018C	0	0	0.14959	-0.548	0.13604	-0.583	NA	NA	NA	NA	0.011239	2.42	0.0575525	-0.98	NA	NA	0.025864	1.54	0.074569	0.843	0.030553	1.4		0.0259257	-1.53	0.063848	-0.923	NA	NA	NA	NA	0.344682	0.289	0.417419	-0.238	0.050759	-1.05	0.010106	2.56	NA	NA	0.014314	-2.12	0.053857	1.02	0.066176	0.904	0.043314	-1.15
YCR018C-A	0	0	0.04873	0.535	0.21475	0.258	0.621282	0.0895	0.225734	0.249	0.378523	-0.169	0.441483	-0.144	0.943653	0.0125	0.063128	0.48	0.07646	0.441	0.473448	0.133		0.94815	0.0115	0.540043	0.113	0.764219	-0.0535	0.0625264	0.4815	0.05261	0.518	0.588483	0.0985	0.444307	0.144	0.447147	0.142	0.183048	-0.2835	0.060479	-0.489	0.061932	-0.483	0.86341	0.0305	0.610208	0.0925
YCR019W	0	0	0.20007	-0.269	0.65929	0.08	0.037839	-0.596	0.274484	-0.22	0.59277	-0.0975	0.87691	-0.0275	0.0001414	-4.5	0.414966	-0.154	0.377601	-0.17	0.317733	-0.197		0.11734	0.36	0.200067	0.269	0.459887	0.139	0.325151	-0.1925	0.442769	0.145	0.052145	0.521	0.508407	-0.123	0.727398	0.0625	0.394867	0.163	0.348956	0.181	0.495627	0.126	0.508203	-0.123	0.073057	-0.45
YCR020C	0	0	0.0312	0.673	0.0294	0.689	0.032635	-0.662	0.139394	0.345	0.254763	0.241	0.27733	-0.227	0.0001252	-4.84	0.165844	0.315	0.049797	0.556	0.0178	0.837		0.0457585	-0.577	0.138286	-0.341	0.425743	-0.157	0.565212	-0.1085	0.617282	0.0935	0.427134	-0.155	0.424495	-0.156	0.723157	0.0665	0.430966	0.1555	0.216446	-0.265	0.046533	-0.563	0.036062	-0.635	0.280726	0.225
YCR020C-A	0	0	0.47965	-0.133	0.18357	0.326	0.034132	-0.713	0.147648	0.367	0.192535	0.317	0.715761	0.066	0.0004131	-3.12	0.53949	-0.114	0.236353	0.278	0.162764	0.348		0.0771639	0.505	0.196683	0.312	0.0886258	0.473	0.240264	0.2755	0.032964	0.722	0.021819	0.849	0.334349	-0.19	0.111711	0.373	0.304808	0.2325	0.511241	0.14	0.773101	-0.052	0.573327	-0.104	0.030344	0.657
YCR020W-B	0	0	0.62019	0.124	0.30791	0.277	0.514742	0.166	0.0344864	-0.852	0.057579	-0.689	NA	NA	0.980391	0.006	0.02867	-0.917	0.412894	0.214	0.442591	-0.199		0.105277	0.524	0.545768	0.153	0.555609	-0.149	0.990194	-0.003	0.418681	0.211	0.041544	0.79	0.91527	0.026	0.422582	0.209	0.333265	0.26	0.983658	-0.005	0.15962	-0.423	0.630996	0.12	0.733741	-0.084
YCR021C	0	0	0.11896	-0.635	0.26856	-0.359	0.177715	-0.658	0.064209	-1.09	0.158652	-0.527	0.0524069	-1.03	0.0386061	1.34	0.037667	-1.25	0.335716	0.427	0.076561	-0.83		0.0313156	-1.38	0.391316	-0.255	0.0109116	-2.46	NA	NA	0.079123	-0.814	0.090546	-0.751	0.046628	-1.1	0.193929	-0.459	0.016245	-1.98	0.016324	-1.88	0.065676	-0.908	0.025146	-1.56	0.243434	-0.388
YCR022C	0	0	0.15436	-0.524	0.09771	0.496	0.011015	-1.21	0.272593	0.277	0.777468	-0.0845	0.0436455	0.707	0.0001957	-5.06	0.323729	0.323	0.062588	0.607	0.111183	0.466		0.23889	0.404	0.265801	0.282	0.0027205	-2	NA	NA	0.117725	0.453	0.391298	0.206	0.117725	-0.453	0.024408	0.892	0.182649	0.358	0.077245	0.553	0.067309	0.588	0.142305	0.411	0.141652	0.412
YCR023C	0	0	0.17558	-0.296	0.29238	-0.211	0.344761	-0.185	0.0862541	-0.425	0.345966	-0.186	0.261075	-0.229	0.0011102	-2.22	0.116801	0.365	0.104048	0.389	0.257827	0.232		0.306886	-0.205	0.163619	-0.308	0.105163	-0.387	0.0460259	-0.559	0.078387	-0.444	0.7058	0.069	0.141342	-0.332	0.211491	-0.264	0.106294	-0.385	0.134285	-0.341	0.734374	-0.0615	0.788126	-0.0485	0.200203	-0.273
YCR024C	0	0	0.17864	-0.288	0.31905	-0.195	0.372359	-0.171	0.0830346	-0.425	0.282453	-0.214	0.349932	0.181	0.0534224	0.516	0.078564	0.435	0.418013	0.153	0.323965	0.193		0.374763	0.17	0.127204	0.346	0.534929	-0.114	0.0250792	-0.701	0.038174	-0.592	0.087895	-0.414	0.104901	-0.38	0.112655	-0.367	0.208115	0.263	0.088816	0.412	0.045486	0.552	0.028763	0.663	0.024862	0.702
YCR024C-A	0	0	0.02636	0.693	0.02364	0.723	0.009621	1.01	0.0200135	0.771	0.025316	0.704	0.427452	0.151	0.271937	-0.236	0.579826	0.109	0.125614	0.351	0.335604	0.189		0.0827766	0.429	0.04402	0.564	0.0501974	0.569	0.0150586	0.859	0.022343	0.739	0.020554	0.812	0.032489	0.638	0.02872	0.67	0.065938	0.475	0.555406	0.109	0.803791	-0.0475	0.525972	-0.126	0.02713	0.729
YCR025C	0	0	0.02857	-0.673	0.10683	0.375	0.235473	0.245	0.0816067	0.432	0.080379	0.435	0.0989968	0.389	0.144831	0.327	0.640438	-0.084	0.197038	0.275	0.178925	0.29		0.777988	-0.05	0.141539	0.331	0.112503	-0.371	0.0068364	-1.134	0.04208	0.575	0.032176	0.641	0.071074	-0.453	0.047886	0.545	0.032429	0.6395	0.581468	0.1	0.33095	0.192	0.128521	0.342	0.019466	0.78
YCR026C	0	0	0.41137	0.155	0.34115	0.184	0.145448	0.321	0.424809	-0.15	0.148544	-0.327	0.445188	-0.147	0.371436	-0.176	0.157307	-0.317	0.202573	-0.266	0.418325	-0.157		0.14438	-0.332	0.107685	0.374	0.581971	-0.103	0.0595123	-0.505	0.151978	-0.323	0.268365	-0.228	0.171624	-0.302	0.094587	-0.41	0.173856	-0.291	0.062618	-0.494	0.232394	-0.244	0.081681	-0.426	0.013701	-0.905
YCR027C	0	0	0.08668	-0.474	0.31141	-0.198	0.280373	0.246	0.239946	0.274	0.227099	-0.283	0.38218	0.191	0.28353	-0.244	0.351966	-0.179	0.46765	-0.154	0.162905	-0.345		0.628194	0.0875	0.432429	0.147	0.176005	0.289	0.14918	-0.3625	0.418794	-0.153	0.319528	0.194	0.149849	0.316	0.443629	0.143	0.044439	0.5555	0.112032	0.367	0.361165	0.175	0.402057	0.181	0.210225	-0.261
YCR028C	0	0	0.45795	0.202	0.16529	0.438	0.112623	0.49	0.607666	0.124	0.406068	-0.211	0.222395	0.336	0.398058	0.235	0.406068	0.21	0.36933	0.251	0.757855	0.0735		0.0975254	-0.574	0.092741	0.539	0.576962	0.149	0.0567906	-0.6705	0.277464	-0.316	0.449004	0.19	0.39631	-0.235	0.060373	0.714	0.179484	0.4185	0.185555	0.411	0.603955	0.138	0.596503	0.141	0.330115	-0.253
YCR028C-A	0	0	0.53051	0.125	0.70707	0.073	0.347407	-0.197	0.56484	-0.114	0.66324	-0.085	0.0325652	-0.684	0.432627	0.16	0.384328	-0.18	0.325433	0.208	0.235504	0.263		0.03186	0.69	0.970848	-0.007	0.867667	0.032	0.0930742	0.436	0.752497	0.061	0.189496	0.301	0.888107	0.027	0.710792	-0.072	0.461529	0.149	0.987503	-0.003	0.142368	-0.353	0.461529	-0.149	0.075496	0.48
YCR029C	0	0	0.20737	-0.321	0.13606	-0.407	0.182893	-0.346	0.0269509	-0.83	0.375631	-0.207	0.0775264	0.534	0.12816	0.652	0.061794	0.917	0.201113	0.508	0.066969	0.57		0.318602	-0.37	0.296304	-0.252	0.0969309	-0.748	0.0061159	-2.248	0.053705	-0.627	0.478133	-0.25	0.230818	-0.466	0.059756	-0.599	0.123354	0.428	0.614603	-0.173	0.508546	0.149	0.371223	0.325	0.033439	0.762
YCR029C-A	0	0	0.07472	-0.842	0.53038	0.176	0.739367	-0.089	NA	NA	0.163713	-0.516	NA	NA	0.18982	-0.466	NA	NA	0.04496	1.13	0.168513	-0.506		NA	NA	0.061527	-0.943	NA	NA	NA	NA	0.045102	-1.13	0.015759	-2.01	0.981778	0.006	0.063848	0.923	0.004762	-3.84	0.049676	-1.07	0.141241	0.569	0.175572	-0.492	0.012661	-2.27
YCR030C	0	0	0.03176	-0.723	0.01233	-1.04	0.039079	-0.665	0.0098319	-1.13	0.010624	-1.15	0.425514	0.178	0.161106	-0.361	0.112664	-0.417	0.006475	-1.32	0.008333	-1.2		0.713993	-0.0745	0.194359	-0.31	0.0237899	-0.81	0.0063812	-1.3255	0.020008	-0.866	0.025449	-0.789	0.157125	-0.366	0.066583	-0.531	0.110494	-0.4205	0.150777	-0.358	0.238007	-0.273	0.12081	0.42	0.004205	-1.61
YCR031C	0	0	0.11708	0.505	0.02728	0.831	0.03212	0.779	0.0100945	1.21	0.005592	1.5	0.02442	0.99	0.0528638	0.635	0.326039	0.269	0.374144	0.209	0.537481	0.139		0.333614	0.263	0.056325	0.705	0.0458305	0.77	0.0149853	1.046	0.014834	1.05	0.081771	0.599	0.025986	0.847	0.022422	0.897	0.020415	0.93	0.115232	0.508	0.374144	0.209	0.673645	0.093	0.744665	0.0815
YCR032W	0	0	0.11871	-0.357	0.18469	0.545	0.084062	-0.421	0.263023	-0.225	0.174022	-0.564	0.329313	0.189	0.0487743	0.534	0.060773	-0.942	0.462666	0.265	0.502939	0.123		0.0556708	-0.504	0.15661	0.309	0.0150362	-1.65	NA	NA	0.032269	-0.631	0.358159	-0.176	0.044647	0.554	0.032428	1.22	0.316809	-0.1955	0.015513	0.839	0.086274	0.416	0.545947	0.214	0.254784	0.23
YCR033W	0	0	0.08872	1.04	0.05915	1.24	0.0613	1.22	NA	NA	0.966607	-0.011	0.043496	1.42	NA	NA	0.059934	1.24	0.038029	1.5	0.030672	-1.4		0.0098763	-2.59	0.033366	1.58	0.217119	-0.423	0.0698375	1.157	0.08584	1.05	0.035743	1.53	0.099595	0.983	0.008849	2.62	0.026368	1.731	0.019643	1.94	0.031729	1.61	0.035513	1.54	0.208986	0.435
YCR034W	0	0	0.41537	0.165	0.08753	0.42	0.030174	0.66	0.0309951	0.653	0.012437	0.927	0.115951	-0.386	0.335287	-0.19	0.058173	-0.53	0.554745	-0.115	0.185838	0.285		0.127439	0.35	0.172999	0.297	0.162132	0.308	0.0180879	0.805	0.027154	0.724	0.016271	0.838	0.014421	0.923	0.016849	0.827	0.022654	0.7775	0.138703	0.335	0.135926	0.356	0.308764	0.203	0.505405	-0.131
YCR035C	0	0	0.11298	0.399	0.03591	0.661	0.042692	0.616	0.0491446	0.581	0.357886	0.288	0.0043239	-1.47	0.207102	-0.428	0.010975	-1.04	0.545902	-0.18	0.487332	0.141		0.149975	-0.515	0.462523	0.149	0.114718	0.396	0.295658	0.2255	0.093094	0.438	0.080683	0.468	0.516228	0.13	0.430929	-0.241	0.252051	-0.377	0.231446	-0.399	0.096799	-0.642	0.067486	-0.508	0.079558	-0.472
YCR036W	0	0	0.29596	-0.207	0.86562	-0.0345	0.200934	-0.309	0.123354	-0.404	0.265281	0.258	0.0127483	-1.04	0.161433	-0.306	0.490046	-0.128	0.319567	0.196	0.083166	0.425		0.175076	0.334	0.372744	0.171	0.468337	-0.156	0.237649	-0.2775	0.064567	-0.477	0.263948	-0.226	0.569386	-0.12	0.167292	-0.299	0.652594	-0.0815	0.305567	0.202	0.593307	-0.0975	0.521636	0.118	0.110157	0.372
YCR037C	0	0	0.09323	0.657	0.10151	0.631	0.036231	0.988	0.275902	-0.355	0.297057	1.9	NA	NA	0.279672	1.99	0.114922	-0.594	0.075918	-0.721	0.593572	0.159		NA	NA	0.126969	0.565	NA	NA	0.0041433	-2.2295	0.301422	1.88	0.037155	0.978	0.246487	-0.384	0.10742	0.613	0.165313	-0.4905	0.554905	0.177	0.286532	1.95	0.398347	1.48	0.691949	0.657
YCR038C	0	0	0.19717	-0.31	0.68328	-0.0875	0.493361	-0.151	0.207881	-0.314	0.822351	0.0455	0.0003819	-3.79	0.415852	-0.175	0.009599	-1.2	0.625301	0.105	0.324488	0.219		0.369543	0.206	0.792169	0.0535	0.497009	-0.143	0.113982	-0.4355	0.158719	-0.351	0.727132	-0.0745	0.506519	0.147	0.551358	0.125	0.486154	-0.1475	0.663586	-0.0935	0.625301	-0.105	0.1772	0.33	0.347219	-0.207
YCR039C	0	0	0.19426	-0.442	0.49971	-0.202	0.699631	0.0805	0.347285	0.212	0.470216	0.157	0.0054606	-1.44	0.270962	0.256	0.002661	-1.86	0.117264	0.418	0.055478	0.589		0.172864	-0.472	0.55247	-0.175	0.292411	-0.337	0.102645	-0.6195	0.140817	-0.528	0.08263	-0.495	0.213755	-0.416	0.176122	-0.468	0.143373	-0.5235	0.208881	-0.423	0.416901	-0.247	0.369941	-0.278	0.032746	0.733
YCR040W	0	0	0.30009	-0.206	0.37098	0.478	0.492802	0.354	0.0519652	-0.524	0.5724	-0.104	0.0004517	-3	0.202086	-0.268	0.003795	-1.42	0.260938	0.227	0.167539	0.299		0.562168	0.296	0.20975	0.729	0.0181908	-0.795	0.0030341	-1.5335	0.095911	-0.398	0.156051	0.311	0.225869	0.251	0.041036	0.578	0.260938	0.2275	0.105063	0.382	0.282005	0.598	0.292547	0.582	0.100176	1.08
YCR041W	0	0	0.26784	0.245	0.0466	0.601	0.046233	0.603	0.0358713	0.669	0.06544	0.52	0.0125715	-1.19	0.149252	0.35	0.004751	-1.43	0.038226	0.652	0.032857	0.693		0.139346	-0.363	0.143406	-0.425	0.0969531	-0.518	0.0003467	-4.3025	0.175741	0.38	0.077648	-0.573	0.128512	-0.451	0.238767	0.265	0.316976	0.216	0.137816	-0.434	0.275852	-0.286	0.439216	-0.191	0.015242	0.933
YCR042C	0	0	0.43649	-0.168	0.30512	0.232	0.40493	0.501	0.107701	-0.431	0.670354	-0.088	0.0597414	-0.564	0.534485	-0.362	0.018979	-0.895	0.279482	0.684	0.266858	0.707		0.0051902	-1.45	0.197814	0.311	0.0220433	-0.845	0.0003502	-3.756	0.053555	-0.591	0.140315	1.04	0.197675	0.859	0.074772	0.511	0.251233	-0.267	0.1612	0.966	0.356355	0.564	0.259688	0.261	0.54716	0.35
YCR043C	0	0	0.0838	0.496	0.03011	0.712	0.018055	0.931	0.0186792	0.919	0.026472	0.749	0.067664	-0.545	0.114683	0.397	0.070259	-0.536	0.06051	0.533	0.111251	0.403		0.29918	0.24	0.061571	0.529	0.084212	0.46	0.0222024	0.8015	0.016074	0.973	0.312566	0.232	0.036208	0.709	0.013272	0.974	0.019842	0.8985	0.02702	0.742	0.185891	0.329	0.570457	-0.121	0.105036	0.445
YCR044C	0	0	0.51213	-0.133	0.17079	0.305	0.194277	0.283	0.164971	0.311	0.019003	0.856	0.0088087	-1.08	0.105548	0.393	0.158442	-0.338	0.078237	0.452	0.065857	0.488		0.305115	0.222	0.037536	0.617	0.304577	0.209	0.209898	0.2705	0.579579	-0.111	0.602408	-0.104	0.508549	-0.126	0.318088	0.203	0.163083	0.3135	0.759795	0.0565	0.869505	-0.032	0.184243	0.292	0.160161	0.336
YCR045C	0	0	NA	NA	0.00785	2.94	NA	NA	NA	NA	NA	NA	NA	NA	NA	NA	0.06244	0.935	0.070531	0.871	0.022456	-1.66		NA	NA	0.010701	2.48	0.0760944	0.833	NA	NA	0.023987	1.6	0.87349	0.042	NA	NA	0.007049	3.11	0.016488	1.964	0.011894	2.34	0.021409	1.7	0.466644	-0.209	0.021317	1.71
YCR046C	0	0	0.41527	0.171	0.45012	0.157	0.35722	-0.197	0.0352193	-0.679	0.013571	-0.883	0.0026981	-1.77	0.0241366	0.709	0.396506	0.179	0.576729	0.113	0.092899	-0.402		0.0714369	0.504	0.625754	0.098	0.0630017	0.479	0.422743	0.151	0.72087	-0.071	0.157486	-0.308	0.030201	-0.722	0.038065	-0.658	0.090957	0.406	0.215707	0.285	0.351056	-0.2	0.073692	0.447	0.107447	0.375
YCR047C	0	0	0.08994	0.594	0.05023	0.768	0.028715	0.964	0.153229	-0.455	0.786153	0.079	0.007333	-1.82	0.199157	-0.441	0.007249	-1.62	0.128085	-0.5	0.098054	-0.642		0.695218	0.115	0.035684	0.884	0.0645036	0.69	0.0592305	0.806	0.022684	1.06	0.024616	1.02	0.376334	0.277	0.259823	0.33	0.284885	0.309	0.104569	-0.553	0.156372	-0.45	0.098169	-0.57	0.187557	-0.406
YCR048W	0	0	0.29913	0.216	0.25241	0.243	0.062079	0.508	0.0036035	-1.51	0.002602	-1.69	NA	NA	0.473106	-0.133	0.011541	-0.987	0.247895	-0.246	0.006199	-1.24		0.0258917	0.688	0.074359	0.444	0.037303	0.595	0.286251	0.211	0.014682	0.855	0.009483	1.01	0.095127	0.418	0.424359	0.15	0.087625	0.412	0.268127	-0.233	0.073367	-0.471	0.271939	0.219	0.055895	-0.503
YCR049C	0	0	0.10651	0.376	0.20771	0.264	0.055368	0.51	NA	NA	0.011693	-0.932	0.0018916	-1.8	0.354638	-0.178	0.004462	-1.33	0.139381	-0.332	0.218218	-0.257		0.473546	0.133	0.015758	0.842	0.0737979	-0.446	0.104777	-0.379	0.113198	0.369	0.021149	0.745	0.433064	0.147	0.077614	0.436	0.026159	0.686	0.458716	-0.138	0.056039	-0.503	0.621977	0.089	0.00825	-1.06
YCR050C	0	0	0.11896	0.635	0.11661	0.643	0.042074	1.17	NA	NA	0.07719	-0.826	NA	NA	0.0347671	-1.3	0.070948	0.868	0.090746	0.75	0.321576	0.308		0.0367129	-1.26	0.067324	0.895	0.0452437	-1.12	NA	NA	0.006171	-3.34	0.086482	0.772	0.103342	-0.693	0.111291	0.662	0.077507	-0.824	0.066938	0.898	0.230146	-0.405	0.05817	0.974	0.102377	0.697
YCR051W	0	0	0.18514	0.3	0.07158	0.483	0.044898	0.556	0.025849	-0.735	0.460831	-0.146	0.001553	-1.95	0.68784	-0.0725	0.007658	-1.16	0.193835	-0.291	0.137325	-0.334		0.126805	-0.347	0.055393	0.509	0.443266	0.144	0.471954	0.1425	0.083321	0.451	0.090994	0.432	0.426675	-0.151	0.672149	-0.0765	0.151212	0.3355	0.048804	-0.537	0.019358	-0.822	0.220323	-0.255	0.076435	-0.443
YCR052W	0	0	0.25201	0.737	0.1266	1.1	0.267036	0.708	NA	NA	0.168529	-0.779	NA	NA	0.218834	0.667	0.811075	-0.135	0.196009	0.865	0.064986	-1.24		0.104279	1.21	0.165121	0.955	0.486908	0.41	0.0797172	-1.133	0.168893	0.943	0.079717	1.13	0.169212	0.942	0.062961	1.53	0.175739	0.922	0.142369	1.04	0.288211	0.67	0.241227	0.759	0.31614	-0.515
YCR053W	0	0	0.15903	0.334	0.1149	0.366	0.193636	0.277	0.021506	-0.809	0.03409	-0.675	0.0435441	-0.612	0.492999	0.138	0.079931	-0.471	0.886441	0.0255	0.15646	0.337		0.490159	-0.139	0.027916	0.676	0.0773679	-0.477	0.81033	-0.0465	0.242451	0.259	0.073883	0.487	0.860119	-0.0315	0.109967	0.374	0.04303	0.6145	0.504501	0.134	0.277662	0.218	0.087968	0.416	0.122805	0.354
YCR054C	0	0	0.22593	0.442	0.0919	0.488	0.090701	0.491	0.0402099	-1.03	0.026801	-0.822	NA	NA	0.200289	-0.324	0.012646	-1.09	0.588272	0.175	0.026343	-1.22		0.0742663	0.538	0.175359	0.514	0.149752	0.561	0.138158	0.399	0.067302	0.825	0.025423	1.23	0.201314	0.323	0.206215	0.467	0.337966	0.3295	0.35716	-0.214	0.347747	-0.219	0.254224	-0.278	0.19525	0.329
YCR055C	0	0	0.09101	0.948	0.05446	1.19	0.048191	1.25	0.0319113	-1.81	0.130137	-0.795	0.0134141	-2.53	0.212743	-0.604	0.006378	-2.72	0.254108	-0.537	0.069142	-1.07		0.900644	-0.0515	0.069581	1.07	0.0879961	0.962	0.116994	0.8395	0.074806	1.04	0.232403	0.57	0.782266	0.14	0.496495	0.293	0.535289	0.324	0.431636	-0.421	0.274271	-0.509	0.122462	-0.821	0.343729	-0.427
YCR056W	0	0	0.39806	0.234	0.18633	-0.41	0.008338	1.55	NA	NA	0.008164	-1.56	NA	NA	0.0107453	-1.41	0.023218	-1.05	0.007227	-1.63	0.007502	-1.61		0.0207824	1.1	0.009545	1.47	0.009135	1.5	0.0227129	1.0615	0.005207	1.84	0.006481	1.7	0.022439	1.07	0.055888	1.53	0.056975	0.7315	0.083846	0.617	0.356524	0.26	0.331793	-0.571	0.006117	-1.73
YCR057C	0	0	0.13608	0.937	0.16418	0.847	0.062455	1.35	0.0201049	-2.51	0.035029	-1.72	0.0024677	-5.42	0.103407	-1.07	0.0077	-3.06	0.046841	-1.53	0.042421	-1.59		0.821689	-0.132	0.193703	0.904	0.444361	0.473	0.254835	0.759	0.222613	0.707	0.35601	0.5	0.929433	0.044	0.845479	0.114	0.273126	-0.616	0.264597	-0.63	0.132515	-0.95	0.09875	-1.1	0.015722	-2.35
YCR058C	0	0	0.93019	-0.039	0.10058	-0.572	0.006229	1.74	0.0241435	-1.05	0.184716	-0.416	0.102133	0.969	0.0006522	-3.87	0.020562	1.11	0.359687	0.444	0.388165	0.242		0.0074422	1.63	0.007582	1.62	0.0101442	1.45	0.0084216	1.5555	0.003298	2.18	0.002689	2.35	0.005377	1.83	0.009704	1.48	0.008849	1.5275	0.008147	1.57	0.037852	0.876	0.142107	0.481	0.034255	-0.911
YCR059C	0	0	0.48956	0.181	0.08427	0.595	0.131209	-0.48	0.104958	0.491	0.151702	0.407	0.693221	-0.1	0.0005603	-3.92	0.815596	0.0535	0.496713	-0.162	0.746598	-0.0745		0.153379	-0.442	0.384205	0.214	0.496151	-0.178	0.756281	0.0715	0.083752	0.545	0.036024	0.782	0.207841	-0.371	0.15379	0.404	0.554003	0.153	0.200698	-0.379	0.035016	-0.791	0.239429	-0.339	0.182554	-0.366
YCR060W	0	0	0.96017	0.014	0.24789	0.372	0.053398	-0.817	0.323341	0.306	0.064153	0.755	0.490151	-0.198	0.0063386	-1.86	0.510462	-0.188	0.417472	0.243	0.10865	0.578		0.405822	-0.25	0.067979	-0.718	0.615143	-0.141	0.646687	0.128	0.264551	0.347	0.392348	-0.252	0.656606	-0.124	0.861063	0.048	0.415789	0.244	0.718102	-0.1	0.066916	-0.723	0.069283	-0.712	0.621086	-0.142
YCR061W	0	0	0.26272	-0.228	0.54511	-0.112	0.04177	-0.57	0.0462952	-0.554	0.021024	-0.759	0.414887	-0.154	0.0001971	-4.05	0.430401	0.151	0.050099	-0.536	0.048149	-0.545		0.117445	-0.364	0.326915	0.191	0.0140511	-0.872	0.0216388	-0.74	0.027167	-0.687	0.040404	-0.587	0.019645	-0.768	0.128366	-0.349	0.422946	-0.151	0.069854	-0.458	0.021462	-0.753	0.102967	0.383	0.008039	-1.09
YCR062W	0	0	0.05546	-0.514	0.11392	0.37	0.006517	-1.18	0.0586062	-0.502	0.102814	-0.39	0.358643	0.18	0.00098	-2.31	0.332354	-0.191	0.245707	0.239	0.028929	0.671		0.162785	-0.307	0.033361	-0.634	0.0559725	-0.512	0.0599823	-0.4975	0.078593	-0.442	0.188844	-0.282	0.077425	-0.445	0.579583	-0.103	0.43089	0.1505	0.182172	-0.288	0.050915	-0.533	0.153558	0.317	0.597185	-0.0975
YCR063W	0	0	0.17278	-0.391	0.28174	0.287	0.002412	-2.21	0.215657	-0.319	0.047209	-0.674	0.0577383	-0.619	NA	NA	0.097915	-0.488	0.06889	-0.616	0.036867	-0.746		0.0665478	-0.582	0.403381	0.197	0.0104998	-1.21	0.0105705	-1.206	0.505261	-0.153	0.084429	-0.523	0.006879	-1.41	0.383044	-0.207	0.341768	-0.229	0.207215	-0.327	0.058838	-0.614	0.063026	-0.596	0.00407	-1.71
YCR064C	0	0	0.05427	-0.517	0.19945	0.273	0.042258	-0.575	0.384457	-0.208	0.06666	-0.474	0.287823	0.213	0.0018349	-1.85	0.783453	0.0495	0.308418	-0.252	0.1495	-0.398		0.758429	-0.0555	0.289649	0.212	0.160817	-0.308	0.0608831	-0.6115	0.181081	0.288	0.058949	0.499	0.209427	0.264	0.328851	0.193	0.378285	0.1705	0.773158	0.0645	0.306845	-0.253	0.08309	-0.533	0.016856	-0.825
YCR065W	0	0	0.26512	0.353	0.18078	0.45	0.207111	0.415	0.169401	0.467	0.450707	0.258	0.564423	0.166	0.0030273	-2.79	0.530109	0.182	0.315667	-0.31	0.21289	-0.408		0.73236	0.111	0.095342	0.627	0.844372	0.0635	0.196083	0.429	0.243665	0.374	0.36566	0.274	0.894515	0.037	0.241723	0.376	0.440972	0.228	0.562229	0.167	0.679352	-0.136	0.939429	0.0245	0.041491	-0.902
YCR066W	0	0	0.05666	-0.506	0.51156	-0.151	0.010731	-0.972	0.909734	0.025	0.316535	0.198	0.207711	0.265	0.0004937	-2.92	0.415177	-0.192	0.567872	-0.13	0.694004	-0.088		0.712255	-0.0665	0.163186	-0.377	0.57067	-0.129	0.479067	-0.164	0.241073	0.24	0.068831	0.464	0.162192	0.305	0.207711	0.264	0.395938	0.1625	0.261601	0.227	0.331018	0.19	0.590644	0.0985	0.488005	0.13
YCR067C	0	0	0.00397	-1.58	0.97054	-0.0065	0.176235	-0.288	0.217282	0.255	0.493447	0.145	0.170988	0.293	0.0001388	-4.5	0.224483	0.286	0.322582	0.193	0.161033	0.303		0.538392	-0.113	0.233266	0.279	0.0557942	-0.503	0.0262465	-0.6845	0.11584	-0.36	0.051595	-0.52	0.065269	-0.47	0.668722	0.088	0.515606	0.137	0.590528	0.0975	0.252001	0.265	0.09465	0.397	0.016438	0.82
YCR068W	0	0	0.03113	-0.896	0.00598	-1.67	0.005946	-1.9	0.0011229	-3.03	0.003445	-2.03	0.122425	-0.491	0.0005915	-3.79	0.368018	0.241	0.00167	-2.63	0.002371	-2.32		0.756954	0.077	0.186451	-0.391	0.0279553	-0.935	0.0050794	-1.769	0.039757	-0.812	0.142488	-0.454	0.333956	-0.298	0.077884	-0.609	0.264316	-0.3565	0.151093	-0.44	0.135575	-0.466	0.765447	-0.0845	0.001675	-2.63
YCR069W	0	0	0.00287	-1.57	0.5082	-0.123	0.01623	-0.835	0.0681185	-0.469	0.048396	-0.542	0.459857	0.14	0.0004484	-3.03	0.062498	0.486	0.111035	-0.373	0.043831	-0.565		0.16336	-0.305	0.224212	-0.253	0.0117024	-0.945	0.0184719	-0.795	0.010998	-0.966	0.030646	-0.653	0.057719	-0.503	0.116851	-0.364	0.176829	-0.292	0.178958	-0.29	0.050867	-0.531	0.937513	-0.014	0.010522	-0.982
YCR070W	0	0	0.06712	-0.474	0.0456	-0.559	0.03497	-0.623	0.0232022	-0.765	0.03923	-0.621	0.365702	-0.184	0.40864	0.159	0.323923	-0.204	0.599178	0.097	0.036284	0.642		0.162848	-0.322	0.019943	-0.811	0.613562	-0.093	0.134289	-0.3565	0.036144	-0.642	0.019642	-0.781	0.084162	-0.447	0.059653	-0.521	0.714697	-0.0695	0.646801	-0.084	0.539693	-0.12	0.173369	0.297	0.036424	0.64
YCR071C	0	0	0.63693	-0.085	0.76952	0.052	0.121642	-0.352	0.305594	-0.201	0.571191	-0.103	0.533297	0.114	0.0500696	0.527	0.089958	0.407	0.126365	0.345	0.156712	0.308		0.632881	0.086	0.113734	0.364	0.342917	0.183	0.144301	-0.322	0.068335	-0.461	0.008687	-1.04	0.046	-0.546	0.131525	-0.338	0.106444	0.376	0.07338	0.447	0.062015	0.481	0.022791	0.723	0.005541	1.22
YCR072C	0	0	0.43075	0.458	0.24458	0.749	0.233174	0.773	0.524308	0.362	0.179184	-0.907	0.0830394	-1.34	0.0697076	-1.45	0.074338	-1.41	0.03987	-1.84	0.047154	-1.68		0.551999	-0.345	0.58627	0.306	0.149202	0.981	0.0949011	1.231	0.118982	1.1	0.288997	0.665	0.58627	0.306	0.717992	-0.205	0.63487	-0.2715	0.260541	-0.7	0.092585	-1.28	0.048361	-1.7	0.032816	-1.94
YCR073C	0	0	0.19482	-0.272	0.06554	0.582	0.083223	0.522	0.26875	0.273	0.639019	-0.104	0.699232	-0.069	0.304364	-0.249	0.468778	0.166	0.163601	0.372	0.273647	0.218		0.155756	-0.309	0.162387	0.302	0.387704	-0.164	0.0032252	-1.8415	0.157617	-0.307	0.067652	-0.463	0.152961	-0.386	0.429373	-0.183	0.189468	-0.3425	0.735365	-0.0745	0.513597	-0.12	0.479117	-0.131	0.170375	0.294
YCR073W-A	0	0	0.03614	-0.642	0.02114	-0.793	0.013132	-0.951	0.01769	-0.849	0.126123	-0.404	0.219225	0.296	0.109242	0.434	0.833947	-0.0395	0.684491	-0.0775	0.468319	-0.143		0.139489	0.349	0.085306	-0.488	0.374812	-0.198	0.0167396	-0.8675	0.010878	-1.02	0.022214	-0.778	0.039085	-0.683	0.065569	-0.5	0.673363	0.0805	0.638092	0.099	0.726111	-0.073	0.067568	0.542	0.899645	-0.026
YCR074C	0	0	0.02701	-1.12	NA	NA	0.306877	0.321	NA	NA	0.053215	-1.02	0.0781474	0.82	0.181412	0.481	0.059116	0.965	0.177665	-0.488	0.139352	-0.574		NA	NA	0.154753	0.511	NA	NA	NA	NA	0.136042	0.583	0.127088	0.609	0.017222	-1.92	0.021706	1.21	0.83142	0.062	0.347712	-0.298	0.047921	1.09	0.221665	-0.414	0.041577	-0.938
YCR075C	0	0	0.06707	-0.664	0.15989	-0.435	0.093128	-0.573	0.336952	-0.265	0.629002	0.112	0.23997	0.308	0.180725	0.367	0.07449	0.574	0.079311	0.557	0.06767	0.598		0.580865	0.13	0.258423	0.325	0.600296	-0.135	0.0252232	-0.8985	0.071662	-0.583	0.075365	-0.57	0.420452	-0.216	0.242836	-0.338	0.137332	0.4725	0.607974	0.132	0.232337	0.349	0.051448	0.673	0.03292	0.894
YCR076C	0	0	0.09906	-0.397	0.12318	-0.373	0.053321	-0.524	0.0353454	-0.621	0.115753	-0.368	0.150739	-0.322	0.279415	0.219	0.495425	-0.128	0.335324	0.199	0.195435	0.278		0.162565	-0.309	0.017014	-0.827	0.984473	0.0035	0.0437952	-0.5695	0.070583	-0.485	0.014259	-0.883	0.051218	-0.534	0.040941	-0.586	0.169384	-0.3015	0.159096	-0.326	0.095981	-0.404	0.80356	-0.047	0.167328	0.317
YCR077C	0	0	0.22758	-0.253	0.41854	0.155	0.282851	0.252	0.457158	0.164	0.784693	-0.0495	0.0545376	0.519	0.536666	0.134	0.116027	0.425	0.216686	-0.261	0.4498	-0.166		0.514093	0.123	0.060612	0.496	0.495561	-0.148	0.0723069	-0.4595	0.479876	-0.154	0.573551	0.105	0.243581	0.241	0.735295	-0.0615	0.132975	0.3435	0.944421	-0.0145	0.245096	-0.24	0.361656	0.207	0.017588	-0.943
YCR079W	0	0	0.07814	-0.524	0.06146	-0.641	0.093263	-0.483	0.0869623	-0.499	0.108641	-0.449	0.198562	0.357	0.207077	0.348	0.472081	0.177	0.569992	-0.124	0.798547	-0.0545		0.10288	-0.46	0.027994	-0.804	0.0426068	-0.679	0.0232861	-0.8645	0.0581	-0.597	0.06414	-0.571	0.080838	-0.515	0.230421	-0.296	0.472753	-0.1605	0.224491	-0.3	0.137988	-0.397	0.197309	0.325	0.108146	-0.45
YCR080W	0	0	0.59106	-0.198	0.19654	0.619	0.38118	0.339	0.0304574	-1.48	0.461392	0.313	0.366917	0.351	0.0628233	0.973	0.097189	0.898	0.141448	0.662	0.556435	0.218		0.0110646	-2.18	0.06947	0.931	NA	NA	NA	NA	0.167943	-0.603	0.388513	-0.333	0.244569	-0.54	0.048427	1.22	0.740208	0.12	0.068911	1.05	0.071647	1.03	0.144184	0.738	0.403587	0.321
YCR081W	0	0	0.46703	-0.136	0.28122	-0.215	0.395474	0.161	0.142402	-0.358	0.025254	-0.767	0.569995	-0.114	0.187719	-0.307	0.435415	-0.147	0.028	-0.669	0.020596	-0.83		0.126146	0.346	0.062838	-0.528	0.179391	-0.286	0.0343157	-0.6175	0.305662	-0.201	0.152595	-0.345	0.492054	0.14	0.408389	0.156	0.786515	-0.053	0.726587	0.0625	0.256336	-0.252	0.21303	0.258	0.002835	-1.56
YCR082W	0	0	0.44758	-0.143	0.498	0.127	0.216196	-0.258	0.516927	-0.12	0.865583	-0.031	0.712767	-0.0665	0.540763	0.116	0.293969	0.21	0.473207	0.138	0.102554	0.397		0.456139	-0.141	0.131384	0.342	0.262322	0.228	0.155516	-0.321	0.135171	-0.338	0.01905	-0.784	0.280968	-0.222	0.162754	-0.305	0.331791	0.1905	0.951985	-0.011	0.619346	0.093	0.470316	0.139	0.024452	0.712
YCR083W	0	0	0.65054	-0.0935	0.10655	-0.431	0.179977	-0.296	0.087257	-0.429	0.099652	-0.403	0.0041905	-1.41	0.0671043	-0.484	0.019391	-0.8	0.653891	-0.0925	0.625565	0.0915		0.395356	0.167	0.063744	-0.494	0.433804	-0.153	0.23829	0.2755	0.204563	-0.304	0.015887	-0.863	0.102816	-0.397	0.028484	-0.69	0.150559	-0.3275	0.173791	-0.302	0.360182	-0.182	0.632801	-0.0895	0.015457	0.873
YCR084C	0	0	0.74748	-0.0665	0.42146	0.175	0.068965	0.489	0.0646795	0.504	0.093332	0.426	0.199981	-0.286	0.666008	0.0825	0.23565	-0.258	0.14414	-0.344	0.348376	-0.193		0.210733	0.276	0.040945	0.666	0.516163	0.138	0.514957	0.1275	0.707074	-0.0715	0.196537	0.288	0.132942	0.39	0.46542	0.157	0.155729	0.3295	0.25611	0.243	0.136283	0.385	0.153792	0.361	0.080577	-0.456
YCR085W	0	0	0.69033	0.292	0.35451	0.303	0.372447	0.29	0.0235083	-1.22	0.11854	-0.607	0.0016271	-3.23	0.120115	-0.603	0.019074	-1.32	0.278742	0.883	0.151206	0.535		0.0013483	-3.45	0.665613	-0.132	0.408365	0.641	0.0057843	-2.053	0.239582	0.407	0.518257	-0.202	0.272721	0.898	0.119719	0.604	0.183539	0.48	0.141635	0.554	0.229703	1.01	0.230408	1.01	0.023163	1.22
YCR086W	0	0	0.23233	-0.25	0.25225	0.267	0.321968	0.223	0.156178	0.357	0.338571	0.214	0.0044638	-1.53	0.250151	-0.239	0.004281	-1.38	0.507617	0.141	0.236651	0.248		0.798333	-0.0465	0.114165	0.42	0.218901	0.293	0.192469	-0.317	0.12708	0.353	0.254837	0.235	0.217232	0.261	0.627981	0.101	0.305365	0.2065	0.530113	0.133	0.245421	-0.272	0.166084	-0.306	0.116954	0.415
YCR087C-A	0	0	0.04447	0.554	0.01812	0.79	0.017587	0.799	0.0670902	0.465	0.220817	0.252	0.0056379	-1.22	0.644458	-0.083	0.00545	-1.23	0.543557	0.111	0.26359	-0.224		0.663761	0.078	0.066115	0.468	0.0368917	0.598	0.0084316	1.051	0.002301	1.68	0.006915	1.13	0.011216	0.946	0.036892	0.598	0.038298	0.589	0.133953	0.335	0.141117	-0.326	0.047721	-0.538	0.633056	0.086
YCR087W	0	0	0.39777	0.302	0.11958	0.671	0.049214	0.539	0.013992	0.884	0.017186	0.818	0.114721	-0.685	0.0765461	-0.445	0.00758	-1.11	0.152866	-0.317	0.590453	-0.099		0.0633206	-0.484	0.65114	0.154	0.0324481	0.639	0.0220943	0.743	0.00399	1.4	0.025202	0.706	0.013742	0.89	0.014466	0.873	0.013298	0.901	0.099539	0.394	0.25369	0.434	0.053343	-0.521	0.295924	0.209
YCR088W	0	0	0.16486	-0.306	0.08768	-0.421	0.303739	-0.206	0.0235023	-0.728	0.045305	-0.56	0.0237538	-0.724	0.358155	0.179	0.297975	-0.208	0.121403	-0.358	0.103661	-0.387		0.21279	-0.263	0.11059	0.376	0.142969	-0.33	0.0416063	-0.5795	0.006729	-1.16	0.014554	-0.873	0.018089	-0.804	0.038288	-0.602	0.072062	-0.4585	0.472901	-0.136	0.235173	-0.247	0.371759	0.174	0.069308	-0.467
YCR089W	0	0	NA	NA	0.43205	-0.229	0.302702	0.487	0.177138	-0.489	0.09842	-0.714	0.0024917	-3.93	0.262171	-0.541	0.143392	-0.779	0.212609	0.621	0.214822	0.617		NA	NA	0.786537	-0.072	0.008802	-2.49	NA	NA	0.087106	0.996	0.009051	-2.72	0.006884	-3.15	0.014837	2.08	NA	NA	0.626203	0.212	0.051878	1.04	0.045964	1.11	0.266372	0.536
YCR090C	0	0	0.61363	0.0925	0.13805	0.335	0.083788	0.448	0.0406165	0.612	0.072224	0.456	0.0206284	-0.762	0.153428	0.331	0.014163	-0.879	0.17363	0.309	0.041273	0.608		0.643279	0.0845	0.058325	0.526	0.0920046	0.428	0.160436	0.3235	0.074675	0.472	0.239136	0.254	0.085022	0.444	0.065562	0.5	0.100731	0.4105	0.087561	0.438	0.098637	0.396	0.091632	0.41	0.034085	0.656
YCR091W	0	0	0.0719	-1	0.05751	-1.11	0.025134	-1.55	0.0371462	-1.33	0.089434	-0.91	0.0035092	-3.22	0.386274	0.367	0.261232	-0.645	0.292498	0.463	0.248398	0.52		0.32365	0.428	0.10254	-0.853	0.0251759	-1.55	0.0078984	-2.399	0.031776	-1.41	0.099593	-0.865	0.237362	-0.536	0.421937	-0.432	0.843253	-0.1	0.394184	0.36	0.06743	1.03	0.107428	0.834	0.262984	0.642
YCR092C	0	0	0.52241	0.138	0.03431	0.724	0.028452	0.78	0.0292444	0.77	0.08862	0.481	0.0319459	-0.745	0.269952	0.259	0.019178	-0.909	0.038105	0.694	0.19283	0.322		0.909605	-0.0235	0.047832	0.632	0.296437	0.241	0.110971	0.4325	0.106883	0.441	0.134515	0.392	0.057344	0.584	0.028769	0.775	0.125082	0.408	0.089416	0.479	0.025927	0.809	0.071982	0.53	0.08049	0.504
YCR093W	0	0	0.77728	0.463	0.47187	1.23	0.63724	0.422	0.137833	-3.05	0.859564	0.288	NA	NA	0.438217	1.34	0.39612	1.48	0.410335	0.772	0.303573	1		0.715019	0.602	0.390077	1.51	NA	NA	NA	NA	0.609419	0.459	0.303966	1	0.43999	0.718	0.145747	1.59	0.751426	0.28	0.36794	0.856	0.222364	2.32	0.25122	1.15	0.163593	1.5
YCR094W	0	0	0.93269	0.015	0.49175	0.128	0.157315	0.31	0.238032	0.242	0.215451	0.258	0.0125707	-0.914	0.809637	0.043	0.010055	-0.993	0.65331	0.087	0.364993	0.187		0.7273	0.067	0.049521	0.534	0.364993	0.187	0.434086	0.158	0.588096	-0.099	0.14615	0.345	0.176372	0.311	0.673974	0.076	0.567039	0.105	0.6391	0.091	0.563586	0.106	0.974784	-0.006	0.767203	0.053
YCR095C	0	0	0.56773	-0.118	0.61486	-0.0955	0.806889	-0.0455	0.0017004	-2.11	0.001989	-1.86	NA	NA	0.380568	-0.175	0.00375	-1.48	0.251011	0.244	0.016532	-0.924		0.61486	-0.0955	0.347032	-0.191	0.231255	0.276	0.244545	-0.2665	0.104566	0.398	0.038077	0.62	0.117614	0.404	0.049787	0.555	0.10621	0.3955	0.252533	0.242	0.465606	0.142	0.402189	-0.166	0.087083	0.434
YCR096C	0	0	0.26101	-0.283	0.70448	-0.085	0.22012	-0.335	0.0076283	-1.37	0.081758	-0.534	0.0063774	-1.54	0.360576	0.22	0.149781	-0.419	0.180649	0.357	0.097176	-0.521		0.172952	0.387	0.641916	0.111	0.0975697	0.52	0.351235	-0.238	0.084846	0.525	0.195813	-0.36	0.358723	0.221	0.657171	-0.1	0.568977	-0.13	0.76374	0.067	0.608051	0.123	0.1225	0.44	0.010603	1.21
YCR097W	0	0	0.27661	0.227	0.37824	0.176	0.055511	-0.53	0.297646	-0.216	0.734419	0.0635	0.268318	0.232	0.459994	0.145	0.288681	0.22	0.17912	0.3	0.378236	0.176		0.0612607	-0.508	0.013398	-0.93	0.119292	-0.373	0.0041263	-1.4315	0.023648	-0.75	0.02158	-0.776	0.125205	-0.364	0.553791	0.114	0.44895	-0.1485	0.117397	0.377	0.013322	-0.932	0.848398	-0.0355	0.021725	0.774
YCR097WA	0	0	0.35109	0.356	0.66661	0.153	0.771345	0.102	NA	NA	0.01188	-1.84	NA	NA	0.580986	0.318	0.059759	-0.972	0.161327	0.602	0.552375	-0.344		0.123239	-0.694	0.561061	0.336	0.139931	-0.65	0.0103289	-1.9375	0.564267	-0.208	0.202338	0.529	0.400131	0.505	0.048072	1.07	0.082169	0.8435	0.114186	0.721	0.204239	0.526	0.615352	0.288	0.155634	0.615
YCR097W-A	0	0	0.37476	0.425	0.94409	-0.031	0.396586	-0.403	0.312953	0.495	0.994582	0.003	0.536258	0.284	0.0270927	1.7	0.669577	0.192	0.265009	0.56	0.358706	0.442		0.189645	0.694	0.960293	-0.022	NA	NA	NA	NA	0.40795	-0.392	0.455353	-0.349	0.622295	0.223	0.018971	1.95	0.846226	-0.086	0.849733	-0.084	0.918951	-0.045	0.336332	0.467	0.243137	0.594
YCR097WB	0	0	0.31787	0.211	0.47341	0.144	0.047875	-0.59	NA	NA	0.009972	-1.07	NA	NA	0.0476473	0.583	0.016351	-0.902	0.113785	0.394	0.017389	-0.869		0.157907	0.337	0.64845	-0.09	0.473409	-0.144	0.0581144	-0.536	0.680405	-0.081	0.31593	-0.215	0.325354	-0.21	0.055658	0.546	0.327489	0.206	0.28933	0.23	0.064596	-0.512	0.323446	0.211	0.023194	0.789
YCR098C	0	0	0.82738	-0.044	0.45028	-0.227	0.616977	0.103	NA	NA	0.002302	-1.91	NA	NA	0.0955728	-0.638	0.003419	-1.66	0.188099	0.317	0.00609	-1.35		0.134728	0.381	0.464772	-0.219	0.217766	-0.29	0.0905941	-0.463	0.27215	-0.353	0.112148	0.418	0.273397	0.249	0.074279	0.507	0.338794	0.211	0.57262	0.117	0.131375	0.386	0.251409	0.264	0.623509	0.101
YCR099C	0	0	0.66815	-0.082	0.50186	0.132	0.573952	0.109	0.0006079	-2.79	0.002968	-1.6	0.0023365	-1.74	0.442829	-0.153	0.004775	-1.35	0.222513	0.261	0.059751	-0.509		0.0914684	0.431	0.14952	0.329	0.568399	-0.108	0.163609	-0.321	0.588823	0.102	0.127237	0.358	0.131501	0.352	0.282254	-0.222	0.245152	-0.245	0.709255	-0.071	0.31744	-0.203	0.108845	0.387	0.039564	0.62
YCR100C	0	0	0.49507	-0.13	0.19549	-0.275	0.725409	0.0635	NA	NA	0.000606	-2.76	NA	NA	0.0347304	-0.621	0.000716	-2.61	0.310135	0.202	0.001748	-1.88		0.220958	-0.255	0.073298	-0.453	0.019217	-0.783	0.0066046	-1.1655	0.199088	-0.272	0.471551	-0.135	0.188517	-0.281	0.677743	-0.0755	0.332624	-0.1905	0.154957	-0.314	0.350021	-0.182	0.356779	-0.179	0.011343	-0.955
YCR101C	0	0	0.53062	0.234	0.23306	-0.407	0.261139	0.377	NA	NA	0.011911	-1.89	0.0129884	-1.83	0.123476	-0.584	0.019636	-1.28	0.015082	-1.42	0.013802	-1.46		0.0529663	0.861	0.109612	0.756	0.287587	-0.429	0.503618	-0.2515	0.448868	0.289	0.06304	0.799	0.201485	0.544	0.080416	0.717	0.164313	0.502	0.20524	0.441	0.198518	0.45	0.153831	0.635	0.036702	-1
YCR102C	0	0	0.22995	-0.251	0.57677	0.101	0.047798	0.548	0.0771157	-0.438	0.171412	0.293	3.26e-05	-7.47	0.0139568	0.889	0.028954	-0.659	0.114241	0.363	0.109897	-0.37		0.410187	0.158	0.259828	-0.226	0.468	0.137	0.420665	0.1545	0.128255	0.349	0.027245	0.675	0.053886	0.521	0.019598	0.767	0.019189	0.7885	0.026939	0.678	0.027764	0.67	0.013587	0.898	0.066735	0.475
YCR102W-A	0	0	0.53443	0.114	0.24907	0.234	0.118173	0.359	0.075026	0.446	0.174203	0.292	0.0921131	0.405	0.49282	-0.127	0.459789	0.138	0.451126	0.141	0.200315	0.269		0.614816	0.0915	0.27916	-0.216	0.90805	-0.0205	0.288197	-0.2115	0.551182	-0.109	0.035217	0.613	0.093581	0.402	0.07318	0.451	0.113672	0.3665	0.03536	0.612	0.188443	0.28	0.025758	0.694	0.014362	0.869
YCR103C	0	0	0.82094	-0.0405	0.66136	-0.0795	0.124687	0.348	NA	NA	0.005961	-1.19	0.0017047	-1.89	0.240354	0.239	0.003855	-1.4	0.301155	0.206	0.003461	-1.45		0.0381568	0.596	0.016499	0.819	0.452876	0.141	0.314895	0.1985	0.078891	0.432	0.017727	0.796	0.482297	0.131	0.041936	0.567	0.071335	0.4525	0.092965	0.405	0.006246	1.17	0.053544	0.512	0.026958	0.677
YCR104W	0	0	0.20282	-0.28	0.11589	-0.38	0.320527	-0.204	NA	NA	0.009066	-1.71	NA	NA	0.483734	0.216	0.010301	-1.03	0.089631	0.68	0.422253	-0.159		0.235233	0.255	0.362346	-0.184	0.301508	-0.214	0.0485462	-0.563	0.392397	-0.171	0.275175	0.229	0.521478	0.124	0.211976	0.431	0.238067	0.253	0.624854	0.147	0.689855	0.119	0.164596	0.5	0.04938	0.559
YCR105W	0	0	0.27816	0.754	0.44175	0.503	0.214346	0.898	NA	NA	0.051177	-1.07	0.0627165	-0.979	0.324653	0.67	0.192133	-0.561	0.240455	0.834	0.797534	-0.159		0.224952	0.871	0.109619	1.3	0.7456	0.118	0.528703	-0.236	0.228618	0.862	0.12004	1.24	0.248874	0.815	0.104906	1.32	0.242201	0.83	0.188071	0.972	0.111541	1.29	0.213583	0.9	0.170935	1.03
YCR106W	0	0	0.58489	-0.178	0.29581	-0.37	0.292741	-0.9	0.0786434	-0.778	0.476478	-0.237	0.125959	0.621	0.0292821	-2.84	0.030909	1.15	0.269871	0.955	0.48491	0.56		0.753521	0.242	0.321959	0.836	NA	NA	NA	NA	0.344295	0.791	0.068982	0.825	0.461526	0.246	0.038827	1.05	0.427872	0.645	0.117912	0.642	0.098441	0.701	0.212982	0.463	0.365686	0.311
YCR107W	0	0	0.3895	0.334	0.04116	0.587	0.046073	-1.12	0.988915	0.005	0.391187	-0.167	0.0401457	0.593	NA	NA	0.026703	0.698	0.012885	0.922	0.033373	0.639		0.454602	0.143	0.018522	0.804	0.002317	-1.72	0.0153897	-1.718	0.163472	0.309	0.147338	0.327	0.294059	-0.423	0.067165	0.477	0.192711	-0.56	0.184993	0.288	0.285658	0.217	0.037001	0.613	0.020735	0.77
YCRCDELTA6	0	0	0.3226	0.195	0.23379	0.246	0.157713	0.311	NA	NA	0.054052	-0.517	0.0073536	-1.12	0.385712	0.167	0.005851	-1.22	0.20662	0.266	0.112205	0.371		0.534981	0.115	0.924104	0.017	0.172344	0.296	0.306574	-0.203	0.036385	0.609	0.115967	0.365	0.04506	0.558	0.04506	0.558	0.139623	0.332	0.484398	0.131	0.95975	0.009	0.644668	-0.084	0.030332	0.655
YCRWDELTA11	0	0	NA	NA	NA	NA	NA	NA	NA	NA	NA	NA	NA	NA	NA	NA	NA	NA	NA	NA	NA	NA		NA	NA	NA	NA	NA	NA	NA	NA	NA	NA	NA	NA	NA	NA	NA	NA	NA	NA	NA	NA	NA	NA	NA	NA	NA	NA
YCRX01W	0	0	0.9326	-0.0425	0.22245	-0.716	0.377461	-0.689	0.0870486	-1.18	0.115202	-1.03	0.418169	0.623	0.0641544	-1.94	0.114142	1.49	0.858992	-0.0895	0.776826	-0.144		0.222937	0.715	0.174534	1.19	0.0666373	-1.91	0.224412	-0.7115	0.614469	-0.259	0.362275	0.715	0.431506	0.604	0.248903	0.954	0.300727	0.8325	0.249289	0.953	0.372723	0.697	0.199895	0.765	0.025998	-1.96
YCRX02C	0	0	0.60319	0.094	0.22771	0.247	0.197315	-0.27	0.470791	-0.139	0.141834	0.325	0.229148	0.246	0.0296925	-0.652	0.17432	0.3	0.377909	0.168	0.125683	0.346		0.398275	0.166	0.12685	0.357	0.435457	0.146	0.261764	0.225	0.500918	-0.124	0.076638	-0.453	0.603191	0.094	0.280905	0.221	0.41087	0.1605	0.479542	0.135	0.867404	0.0305	0.192515	0.274	0.02857	0.662
YCRX03C	0	0	0.76955	0.247	0.55505	0.511	0.686445	-0.343	0.461102	0.651	0.391505	0.772	0.166078	1.42	0.630936	0.411	0.084348	1.99	0.253796	0.894	0.250687	1.1		0.0843478	1.99	0.144904	1.25	0.0371577	-2.32	0.0231672	-3.413	0.139036	1.56	0.158326	1.46	0.182721	1.34	0.113846	1.73	0.208281	1.241	0.150624	1.5	0.138747	1.28	0.114381	1.72	0.189444	-1.08
YCRX04W	0	0	0.37088	-0.186	0.32737	0.207	0.205216	-0.325	0.827229	0.042	0.617756	-0.111	0.0833144	-0.459	0.0001075	-6.06	0.238253	-0.261	0.172468	-0.36	0.456148	-0.151		0.158016	-0.378	0.169955	0.363	0.275763	-0.236	0.69227	0.077	0.17521	0.315	0.31035	-0.216	0.05151	-0.642	0.48288	-0.16	0.159549	-0.376	0.19813	-0.332	0.313046	-0.243	0.059503	-0.533	0.023868	-0.773
YCRX05W	0	0	0.21705	-0.351	0.43749	0.328	0.340215	-0.416	0.194965	0.614	0.051813	1.17	0.0455161	0.756	0.0030063	-2.1	0.084516	0.946	0.432547	0.332	0.291567	0.47		0.097581	0.54	0.058103	0.682	0.0754631	-0.996	0.129618	-0.769	0.077155	0.602	0.104321	0.523	0.044094	0.766	0.094072	0.9	0.170625	0.405	0.099506	0.535	0.098345	0.538	0.400511	0.359	0.059513	-0.675
YCRX06W	0	0	0.1683	-0.323	0.76848	0.057	0.019293	-0.841	0.313471	0.197	0.060346	-0.531	0.482422	0.13	NA	NA	0.655996	-0.08	0.014521	-0.859	0.014799	-0.93		0.0958479	-0.431	0.330086	0.189	0.0014511	-1.98	0.003681	-1.419	0.727895	-0.062	0.092474	-0.402	0.009638	-1.09	0.307609	0.218	0.611735	0.1	0.117546	-0.358	0.049239	-0.531	0.446923	0.142	0.005011	-1.27
YCRX07W	0	0	0.18548	-0.414	0.44417	0.212	0.034255	-0.911	0.461053	0.2	0.505107	0.179	0.0929198	0.585	0.0001149	-7.11	0.496448	0.183	0.769183	-0.076	0.229087	-0.359		0.17227	0.432	0.166953	0.434	0.195752	-0.401	0.33997	0.269	0.436543	0.215	0.064581	0.699	0.186772	0.407	0.258951	0.336	0.213753	0.3805	0.502931	-0.18	0.42165	-0.223	0.552633	0.158	0.100744	-0.563
YCRX08W	0	0	0.79725	-0.0455	0.11385	0.363	0.005258	-1.32	0.187212	0.279	0.344616	-0.194	0.508793	0.121	0.0007898	-2.6	0.120412	-0.353	0.404333	-0.158	0.168171	-0.315		0.0822114	-0.45	0.042067	0.566	0.0130263	-0.949	0.0921119	-0.4025	0.251081	0.231	0.281673	0.213	0.080246	-0.455	0.148143	0.317	0.501352	0.1315	0.128166	-0.342	0.29782	-0.217	0.38151	0.167	0.024362	-0.704
YCRX09C	0	0	0.008	-1.14	0.19497	-0.289	0.002888	-1.55	0.238061	-0.255	0.028522	-0.704	0.10088	0.386	0.0002237	-3.81	0.290835	0.209	0.064668	-0.502	0.038707	-0.623		0.17506	-0.289	0.515199	0.12	0.0049207	-1.36	0.0185926	-0.831	0.117716	-0.357	0.111137	0.391	0.396551	0.16	0.150194	0.335	0.533824	0.121	0.511972	0.121	0.080835	0.427	0.400457	0.169	0.005558	-1.22
YCRX10W	0	0	0.60804	-0.097	0.62572	0.088	0.005659	-1.22	0.677276	0.078	0.187009	0.279	0.112546	0.366	4.47e-05	-7	0.184738	0.281	0.280813	0.224	0.069821	0.478		0.146302	-0.32	0.858254	0.033	0.0208564	-0.749	0.040228	-0.604	0.053134	-0.538	0.060132	-0.488	0.028314	-0.665	0.684846	-0.076	0.560314	-0.111	0.488794	0.128	0.666018	-0.081	0.076088	0.46	0.046944	0.542
YCRX11W	0	0	0.09096	1.03	0.11405	-0.652	0.086017	1.05	NA	NA	0.092304	1.02	0.0257933	1.75	0.0363267	1.52	0.023718	1.8	0.057552	0.98	0.193556	0.692		0.0311422	1.62	0.050467	1.33	NA	NA	NA	NA	0.036683	-1.52	0.131112	-0.597	0.027365	1.71	0.022539	1.84	0.014478	-2.178	0.021887	1.86	0.019329	1.95	0.030475	1.64	0.062788	0.932
YCRX12W	0	0	0.57175	0.139	0.52161	0.159	0.434356	0.198	0.0590235	-0.545	0.048757	-0.591	0.766162	0.0585	0.368399	0.191	0.635596	0.0945	0.135625	-0.45	0.167172	-0.402		0.0575373	-0.55	0.089314	0.453	0.000944	-3.11	NA	NA	0.113459	-0.403	0.131546	-0.374	0.278772	-0.291	0.010424	-1.08	0.489293	0.1415	0.464687	-0.15	0.264638	0.302	0.302227	0.274	0.061068	-0.655
YCRX14W	0	0	0.11537	-0.394	0.50538	0.135	0.436126	-0.159	0.309547	0.219	0.147906	-0.35	0.0616792	0.531	0.387564	-0.179	0.389865	0.178	0.033731	-0.676	0.020414	-0.823		0.423478	-0.164	0.214308	0.28	0.0280873	-0.727	0.0175614	-0.88	0.102195	-0.422	0.760739	-0.059	0.346049	-0.2	0.205919	-0.287	0.481725	0.142	0.191155	-0.303	0.070196	-0.497	0.458237	0.152	0.001636	-2.06
YCRX15W	0	0	0.06892	-0.654	0.01849	-1.04	0.138256	-0.437	0.0285542	-0.944	0.009365	-1.34	0.275132	0.309	0.12953	-0.451	0.296352	-0.272	0.005653	-1.61	0.008853	-1.37		0.146322	-0.456	0.05364	-0.729	0.0538145	-0.677	0.0073833	-1.4615	0.032115	-0.838	0.162336	-0.43	0.062237	-0.636	0.099041	-0.515	0.161506	-0.4015	0.239735	-0.317	0.26642	-0.294	0.67804	0.0985	0.006113	-1.57
YCRX16C	0	0	0.14126	0.382	0.0176	0.873	0.011663	1.02	0.0047506	1.42	0.011945	1.01	0.352297	0.21	0.0849983	-0.489	0.264709	-0.261	0.458694	-0.161	0.723243	0.069		0.595795	-0.105	0.056741	0.585	0.0433576	0.655	0.0485349	0.6255	0.005627	1.33	0.011787	1.02	0.013915	0.954	0.032092	0.74	0.073301	0.5235	0.203411	0.31	0.530613	-0.135	0.130571	-0.371	0.576163	0.111
YCRX17W	0	0	0.09317	-0.41	0.13162	-0.346	0.030914	-0.657	0.0191884	-0.789	0.496708	-0.128	0.215385	-0.262	0.0832458	0.432	0.643446	-0.085	0.319684	0.198	0.243544	0.242		0.128055	-0.35	0.049909	-0.539	0.173751	-0.297	0.0177384	-0.813	0.016543	-0.837	0.00999	-1.01	0.01453	-0.879	0.021445	-0.758	0.325808	-0.195	0.741861	0.06	0.208049	-0.267	0.24811	0.239	0.122435	-0.359
YCRX18C	0	0	0.25775	0.258	0.11945	0.403	0.093887	0.453	0.527744	0.131	0.254831	-0.323	0.230563	0.278	0.477607	0.15	0.434104	0.166	0.17015	0.334	0.332418	0.213		0.0040602	-1.56	0.453495	0.197	NA	NA	NA	NA	0.014189	-0.984	0.107352	-0.526	0.516767	-0.167	0.101746	0.437	0.143228	0.3675	0.615635	-0.127	0.429229	0.169	0.078278	0.61	0.097029	-0.446
YCRX19W	0	0	0.28726	-0.312	0.67586	-0.111	0.314013	0.338	0.0065577	-1.71	0.085064	-0.718	0.118193	-0.529	0.35684	0.304	0.059685	0.725	0.90251	0.032	0.746021	0.099		0.0772594	0.647	0.022783	1.07	0.149064	-0.544	0.0110007	-1.637	0.152154	0.464	0.028964	0.976	0.035104	0.904	0.037946	0.876	0.082788	0.727	0.026416	1.01	0.032532	0.932	0.062032	0.713	0.05296	-0.763
YCRX20C	0	0	0.78345	-0.057	0.11292	0.427	0.055111	0.592	0.0156692	-0.976	0.122506	-0.41	0.262026	-0.263	0.0229884	0.843	0.19635	0.52	0.60163	-0.181	0.047189	-0.632		0.0109494	1.12	0.008486	1.23	0.779806	0.058	0.0511515	-0.611	0.01214	1.07	0.011002	1.11	0.01074	1.12	0.009591	1.17	0.00408	1.599	0.006639	1.34	0.007245	1.3	0.004409	1.56	0.001588	-2.24
YCRX21C	0	0	0.5047	0.133	0.05795	0.538	0.140311	-0.373	0.0550346	0.55	0.140922	0.354	0.0632465	0.518	0.0281852	0.723	0.462144	0.156	0.013915	0.948	0.015786	0.905		0.142475	0.37	0.053423	0.557	0.053048	-0.587	0.164719	-0.342	0.289489	0.228	0.01018	1.07	0.128768	0.372	0.364697	-0.198	0.131511	0.3675	0.067937	0.503	0.107507	0.407	0.063527	0.517	0.106965	0.408
YDL001W	0	0	0.68556	0.0735	0.15956	0.309	0.229003	0.253	0.146212	0.325	0.139402	0.337	0.230412	0.252	0.354533	0.182	0.223705	0.254	0.343533	0.187	0.144535	0.327		0.581901	0.103	0.048194	0.549	0.253372	0.233	0.756615	-0.0565	0.729464	0.0625	0.343392	0.185	0.308664	0.204	0.162791	0.309	0.042146	0.5745	0.27747	0.222	0.2874	0.213	0.066899	0.477	0.184222	0.288
YDL002C	0	0	0.57378	-0.133	0.63293	0.111	0.173991	-0.32	0.401811	-0.206	0.062763	-0.527	0.0007351	-3.25	0.152731	-0.344	0.005081	-1.39	0.420182	0.196	0.388052	0.212		0.0457657	0.71	0.275434	-0.239	0.0752989	0.573	0.521408	0.1525	0.120628	0.389	0.066622	0.605	0.103207	0.494	0.083418	0.546	0.141114	0.4225	0.108112	0.483	0.156629	0.399	0.81339	0.046	0.193197	0.354
YDL003W	0	0	0.31385	-0.54	0.37442	0.476	0.131843	0.949	0.680505	-0.203	0.384232	-0.455	0.252032	-0.635	0.759355	-0.149	0.041107	-1.57	0.168385	0.832	0.576168	0.285		0.63072	-0.244	0.061218	1.36	0.0211918	-2.09	NA	NA	0.369169	-0.471	0.567424	0.293	0.235035	0.681	0.17653	0.811	0.79036	-0.1325	0.63072	0.244	0.095787	1.11	0.185137	0.789	0.736563	0.165
YDL004W	0	0	0.17636	-0.309	0.16121	-0.325	0.117222	-0.384	0.0355775	-0.65	0.236835	-0.258	0.315397	-0.21	0.149532	0.404	0.060247	-0.522	0.364401	0.222	0.351723	0.229		0.0820966	0.455	0.328988	-0.203	0.329344	0.242	0.623978	0.113	0.138236	-0.353	0.042435	-0.605	0.057397	-0.533	0.16393	-0.322	0.49733	0.16	0.662814	0.1	0.480389	0.167	0.47801	0.168	0.145468	0.41
YDL005C	0	0	0.37802	-0.316	0.55741	0.306	0.460417	0.393	0.310889	-0.373	0.602486	-0.178	0.0022503	-4.84	0.237472	0.688	0.079812	-0.811	0.217982	0.727	0.11695	1.03		0.0367252	-1.13	0.225258	0.712	NA	NA	NA	NA	0.0776	-1.25	0.277469	0.618	0.22541	0.469	0.080905	0.805	0.276832	-0.4075	0.284473	0.399	0.066987	0.877	0.442364	-0.27	NA	NA
YDL006W	0	0	0.11573	-0.364	0.2952	-0.229	0.697877	-0.07	0.24748	0.236	0.131673	0.341	0.0020964	-1.75	0.0448319	0.611	0.006247	-1.18	0.134307	0.37	0.048315	0.54		0.0444601	0.559	0.454105	0.154	0.185127	0.283	0.372724	0.1885	0.030751	0.649	0.04277	0.623	0.077292	0.483	0.121786	0.389	0.056875	0.504	0.070841	0.458	0.06879	0.464	0.305087	0.203	0.019111	0.781
YDL007W	0	0	0.1593	-0.337	0.69991	-0.076	0.721988	0.07	0.469941	-0.148	0.718281	-0.071	0.0628383	-0.528	0.616012	0.0905	0.086331	-0.458	0.555256	0.108	0.174028	0.29		0.425702	-0.15	0.076829	0.437	0.775871	0.0505	0.346238	-0.1815	0.036761	-0.599	0.075104	-0.488	0.244803	-0.26	0.032679	-0.627	0.170949	-0.324	0.391497	-0.163	0.301574	0.224	0.235669	0.242	0.167844	0.296
YDL008W	0	0	0.2179	-0.255	0.82616	-0.039	0.166458	-0.298	0.142127	-0.326	0.413078	-0.154	0.0010164	-2.25	0.35387	-0.179	0.005406	-1.24	0.291633	0.209	0.101335	0.385		0.156092	0.31	0.089638	-0.408	0.237986	0.241	0.789092	0.0475	0.130912	0.339	0.072668	-0.45	0.460552	-0.138	0.397097	-0.161	0.484542	0.1295	0.392026	0.163	0.344665	-0.183	0.594761	-0.0965	0.026367	0.684
YDL009C	0	0	0.26755	-0.235	0.3853	-0.175	0.54152	0.154	0.104315	0.525	0.054637	0.704	0.0445333	-0.587	0.0666715	0.645	0.021743	-0.781	0.086366	0.575	0.038064	0.626		0.24162	0.252	0.088012	0.569	0.113023	0.387	0.696566	-0.0965	0.631842	-0.119	0.32683	-0.202	0.22727	0.342	0.387126	0.227	0.303728	0.2795	0.404522	0.167	0.181311	0.301	0.374687	0.234	0.019116	1.07
YDL010W	0	0	0.05545	-0.573	0.05545	-0.573	0.042416	-0.641	0.561488	-0.12	0.781836	0.0625	0.0071605	-1.27	0.128075	0.389	0.101853	-0.488	0.220913	0.321	0.099288	0.494		0.0984506	0.496	0.08398	-0.477	0.511465	0.137	0.162295	-0.343	0.250848	-0.263	0.282307	0.242	0.3926	0.184	0.822646	-0.045	0.436142	0.1855	0.531609	-0.13	0.104054	0.483	0.279135	-0.244	0.129601	0.433
YDL011C	0	0	0.43158	-0.179	0.75619	-0.067	0.787603	-0.058	0.383999	0.177	0.138427	0.352	0.0179743	-0.847	0.124345	0.372	0.010315	-1.04	0.091877	0.431	0.136936	0.354		0.669196	0.093	0.155265	0.376	0.361473	-0.187	0.0767996	-0.468	0.181801	-0.303	0.787603	0.058	0.947792	0.014	0.446342	-0.152	0.545644	0.134	0.728794	0.075	0.420347	-0.162	0.341594	-0.223	0.223013	-0.304
YDL012C	0	0	0.78867	0.0475	0.63098	0.0865	0.264208	-0.224	0.162886	0.301	0.043736	0.557	0.0008512	-2.38	0.0796163	0.43	0.034996	-0.611	0.231252	0.244	0.355999	0.177		0.0297354	0.651	0.290866	-0.209	0.0752917	0.441	0.465615	0.1355	0.089093	0.409	0.531615	0.114	0.073792	0.445	0.302319	0.202	0.071173	0.4535	0.209779	0.261	0.471582	-0.133	0.330914	-0.188	0.089093	0.409
YDL013W	0	0	0.22075	0.253	0.07433	0.446	0.04208	0.593	0.0626324	0.481	0.189183	0.278	0.0114927	-0.941	0.379619	0.168	0.034749	-0.642	0.051982	0.543	0.100454	0.388		0.265305	0.233	0.034458	0.617	0.208741	0.262	0.896617	0.023	0.343413	0.191	0.115181	0.363	0.105961	0.394	0.059382	0.513	0.294393	0.2165	0.335901	0.187	0.531616	0.115	0.404822	0.158	0.052209	0.543
YDL014W	0	0	0.01868	-1.83	0.15956	-0.525	0.378876	0.387	NA	NA	0.022907	-1.64	0.0937264	-0.922	0.0476122	-1.09	0.01304	-2.23	0.803	-0.102	0.209554	-0.601		0.288918	-0.338	0.086482	-0.772	0.992146	0.004	0.725838	-0.094	0.539468	0.259	0.077915	1	0.340626	0.425	0.397324	0.37	0.039749	-1.209	0.706853	0.155	0.391316	-0.255	0.040887	-1.19	0.581399	-0.231
YDL015C	0	0	0.27683	0.222	0.18512	0.289	0.118934	0.356	0.355693	0.182	0.296507	0.211	0.0915503	-0.404	0.362464	0.179	0.121938	0.361	0.275114	0.223	0.304023	0.207		0.0645682	0.473	0.01716	0.829	0.090112	0.407	0.0502499	0.5415	0.206272	0.263	0.036678	0.616	0.52043	0.118	0.072363	0.462	0.202473	0.266	0.510728	-0.121	0.644541	-0.083	0.068302	0.474	0.024934	0.718
YDL016C	0	0	0.60527	-0.118	0.68707	-0.091	0.28672	0.371	NA	NA	0.00263	-2.02	NA	NA	0.445269	-0.18	0.000791	-3.09	0.369278	0.302	0.27419	-0.275		0.0451111	0.969	0.287768	0.37	0.214925	0.451	0.459832	0.242	0.214925	0.451	0.177366	0.363	0.334404	0.329	0.066584	0.589	0.126506	0.607	0.610396	0.162	0.294144	0.364	0.565585	0.184	0.020688	0.948
YDL017W	0	0	0.71734	0.0655	0.60637	0.0945	0.238027	0.243	0.0002717	-3.61	0.020212	-0.769	0.0016814	-1.9	0.294777	0.209	0.006574	-1.17	0.415646	0.156	0.056402	-0.508		0.220958	0.256	0.020984	0.757	0.11349	0.369	0.465672	0.1375	0.077029	0.443	0.050817	0.531	0.639521	0.0855	0.174371	0.295	0.620955	0.0905	0.492642	-0.128	0.328414	0.192	0.123998	0.354	0.026539	0.691
YDL018C	0	0	0.14063	-0.42	0.19765	-0.347	0.036776	-0.77	0.0101478	-1.56	0.021237	-0.956	0.0118748	-1.19	0.112259	0.471	0.010699	-1.24	0.100257	0.616	0.241235	0.306		0.0598674	0.778	0.461837	-0.176	0.434656	0.233	0.132645	-0.433	0.2703	-0.283	0.425984	0.238	0.262153	0.358	0.092484	0.64	0.095951	0.629	0.112307	0.583	0.248883	0.371	0.143741	0.514	0.110372	0.588
YDL019C	0	0	0.21043	-0.262	0.06476	-0.476	0.02693	-0.682	0.0049807	-1.28	0.013196	-0.896	0.0856276	-0.419	0.155417	0.408	0.282738	-0.214	0.099752	0.391	0.17316	-0.293		0.370084	0.226	0.105282	0.38	0.140902	-0.329	0.0213842	-0.7465	0.025105	-0.702	0.013762	-0.882	0.063227	-0.481	0.054428	-0.512	0.202791	-0.2675	0.426015	0.151	0.031625	0.64	0.036382	0.605	0.052476	0.52
YDL020C	0	0	0.20176	-0.396	0.07955	-0.639	0.359733	-0.301	0.0186821	-1.34	0.057486	-0.851	0.009805	-1.48	0.0918435	0.598	0.089268	0.607	0.214074	0.44	0.193435	0.467		0.230825	0.363	0.663551	-0.133	0.945745	-0.0205	0.451245	-0.2085	0.298666	0.303	0.284732	0.362	0.477141	0.195	0.404993	0.234	0.35854	0.2615	0.292315	0.355	0.124336	0.516	0.260131	0.336	0.118342	0.529
YDL021W	0	0	0.15381	-0.538	0.08519	-0.779	0.030086	-1.41	NA	NA	0.014636	-1.62	0.0029231	-4.99	0.316365	0.37	0.072509	-0.857	0.627924	0.166	0.081918	-0.805		0.385454	-0.259	0.767427	-0.0995	0.0255673	-1.31	0.00888	-1.9535	0.015227	-1.6	0.022983	-1.64	0.038213	-1.24	0.033944	-1.17	0.038885	-1.224	0.049406	-1	0.432804	-0.278	0.271572	0.416	0.029884	1.23
YDL022W	0	0	0.02997	-1.21	0.00844	-1.96	0.007225	-2.07	0.0062608	-2.19	0.06455	-0.882	0.626825	-0.261	0.126194	1.03	0.398821	0.477	0.286959	0.393	0.195201	0.507		0.488946	0.381	0.731489	-0.114	0.351913	-0.334	0.0524877	-0.964	0.022449	-1.36	0.127823	-0.64	0.869706	0.054	0.831914	-0.07	0.166384	0.556	0.148833	0.591	0.074057	0.83	0.038944	1.09	0.07629	0.819
YDL023C	0	0	0.07226	-0.985	0.0171	-1.77	0.017028	-1.81	0.009934	-2.21	0.028213	-1.46	0.0838358	-0.921	0.567842	0.232	0.37449	0.371	0.336723	-0.407	0.091589	-0.884		0.722754	0.141	0.248031	0.522	0.163516	-0.659	0.0761773	-0.962	0.028361	-1.45	0.140308	-0.731	0.565477	0.229	0.794632	-0.101	0.473533	0.291	0.348868	0.395	0.127241	0.753	0.032978	1.4	0.663319	-0.171
YDL024C	0	0	0.34395	-0.433	0.28121	-0.507	0.13292	-0.797	NA	NA	0.01559	-1.98	NA	NA	0.41189	0.429	0.035795	-1.43	0.344273	0.506	0.182171	-0.671		0.283858	0.589	0.719793	-0.151	0.133244	-0.795	0.0035464	-3.4055	0.090528	-0.962	0.278935	-0.51	0.299316	-0.483	0.517496	-0.281	0.620629	-0.2115	0.687407	0.17	0.602855	0.261	0.346689	0.503	0.345882	0.504
YDL025C	0	0	0.0579	-0.578	0.02787	-0.767	0.018656	-0.896	0.001647	-2.2	0.025848	-0.79	0.0046351	-1.52	0.771993	0.059	0.108106	-0.435	0.580728	0.115	0.111745	-0.421		0.0968949	-0.451	0.455746	-0.162	0.0177174	-0.929	0.010623	-1.107	0.010145	-1.13	0.02519	-0.798	0.034211	-0.707	0.062304	-0.56	0.055039	-0.581	0.107526	-0.429	0.446566	-0.163	0.16119	0.348	0.130773	0.389
YDL026W	0	0	0.19824	-0.274	0.04939	-0.538	0.000486	-2.95	0.0194009	-0.781	0.017864	-0.807	0.0686179	0.467	0.0003891	-3.19	0.107132	0.38	0.390506	-0.166	0.032813	-0.637		0.697678	-0.0705	0.214629	-0.26	0.009472	-1.02	0.011637	-0.9475	0.008555	-1.06	0.066981	-0.472	0.021632	-0.749	0.079573	-0.437	NA	NA	0.43493	-0.148	0.138337	-0.334	0.47793	-0.133	0.005848	-1.22
YDL027C	0	0	0.347	-0.207	0.17005	-0.335	0.037261	-0.678	0.0939778	-0.455	0.583009	-0.114	0.316904	0.222	NA	NA	0.078983	0.492	0.283047	0.242	0.175547	0.33		0.442593	0.163	0.867705	-0.0335	0.335387	-0.212	0.30117	-0.2315	0.023942	-0.808	0.082248	-0.483	0.132696	-0.383	0.753886	-0.0635	0.231509	-0.2785	0.476006	-0.15	0.651376	0.0925	0.061176	0.551	0.132028	0.384
YDL028C	0	0	0.64118	0.0845	0.22841	0.248	0.028017	-0.673	0.966283	0.0075	0.63365	0.0865	0.0332249	0.629	0.0008399	-2.41	0.058725	0.496	0.121032	0.355	0.225578	0.25		0.756664	0.0555	0.641183	-0.0845	0.465963	-0.137	0.837656	0.0365	0.454316	0.141	0.048064	0.54	0.176553	0.29	0.192172	0.277	0.000231	3.7965	0.228409	0.248	0.141931	0.328	0.483927	0.131	0.903674	-0.0215
YDL029W	0	0	0.8469	-0.0345	0.64231	-0.0845	0.128927	-0.346	0.36944	-0.173	0.816643	0.0415	0.616268	0.0915	0.019257	-0.78	0.140435	0.33	0.573375	-0.104	0.855616	0.0325		0.503865	0.124	0.436002	0.147	0.314895	0.198	0.704489	0.0685	0.28622	-0.214	0.479281	-0.133	0.638545	-0.0855	0.740958	-0.0595	0.569903	0.1045	0.975356	0.0055	0.059209	0.496	0.056002	0.508	0.041659	0.575
YDL030W	0	0	0.80673	0.0445	0.49755	0.129	0.024665	-0.72	0.836384	-0.0375	0.773375	0.0525	0.488453	0.132	0.0011333	-2.21	0.528925	-0.118	0.740677	-0.0605	0.551827	-0.111		0.853504	0.0335	0.311168	0.203	0.339799	0.189	0.131396	0.3475	0.075738	0.452	0.051879	0.533	0.281501	0.219	0.47654	0.135	NA	NA	0.836385	-0.0375	0.589364	-0.101	0.262863	-0.231	0.196029	-0.279
YDL031W	0	0	0.18285	0.503	0.05768	0.884	0.123008	0.623	0.0297087	1.16	0.11955	0.632	0.191198	-0.49	0.0015259	-3.46	0.396462	-0.286	0.122229	-0.625	0.268164	-0.394		0.631169	-0.154	0.858641	0.056	0.0423903	1.01	0.0413813	1.016	0.02207	1.3	0.044724	0.984	0.11955	0.632	0.163486	0.536	0.554295	0.192	0.83886	-0.064	0.520478	-0.21	0.296619	-0.366	0.1581	-0.546
YDL032W	0	0	0.7908	-0.047	0.33629	-0.186	NA	NA	0.452414	-0.14	0.014862	-0.851	0.0393775	0.582	NA	NA	0.258358	0.227	0.013634	-0.879	0.011689	-0.931		0.553524	-0.108	0.188926	-0.277	0.0047592	-1.29	0.0564052	-0.501	0.795095	0.046	0.191259	0.275	0.08231	-0.424	0.842922	-0.035	0.023791	0.711	0.526638	0.116	0.887228	-0.025	0.695213	0.07	0.002799	-1.56
YDL033C	0	0	0.9171	0.0185	0.245	0.238	0.903753	-0.0215	0.257663	0.23	0.679966	0.0745	0.102816	0.386	NA	NA	0.047525	0.544	0.970799	0.0065	0.525202	0.118		0.373083	-0.171	0.586467	-0.0995	0.0628593	-0.482	0.707758	-0.0675	0.421273	-0.152	0.305894	-0.202	0.043003	-0.566	0.824786	-0.0395	0.377894	0.1695	0.502807	0.124	0.343253	0.185	0.131191	0.341	0.586467	0.0995
YDL034W	0	0	0.54921	0.433	0.39919	0.632	0.047067	-2.14	0.873824	0.111	0.626965	0.347	0.0959028	1.56	NA	NA	0.058753	1.95	0.361391	0.693	0.254887	0.908		0.246448	0.929	0.148181	1.26	0.848143	0.134	0.384506	-0.655	0.19419	1.08	0.087113	1.64	0.098671	1.54	0.114408	1.44	NA	NA	0.131588	1.34	0.135469	1.32	0.083967	1.67	0.487738	-0.508
YDL035C	0	0	0.47667	-0.133	0.08104	0.433	0.157107	0.312	0.28475	0.282	0.552374	0.144	0.0790221	-0.437	0.812532	0.0425	0.064924	-0.477	0.344749	0.185	0.120767	0.358		0.0313066	-0.646	0.064	-0.48	0.222982	-0.254	0.0158884	-0.8405	0.081457	-0.431	0.015495	-0.849	0.036414	-0.609	0.11877	-0.36	0.02153	-0.7485	0.014345	0.873	0.025541	-0.7	0.085728	-0.421	0.182274	-0.287
YDL036C	0	0	0.935	0.0165	0.16803	0.34	0.092975	-0.461	0.543486	0.128	0.511915	0.138	0.381141	0.191	0.0002718	-4.09	0.471339	-0.153	0.123844	-0.4	0.156234	-0.354		0.45338	-0.161	0.781541	0.0565	0.334863	0.214	0.116201	0.4135	0.051076	0.6	0.131446	0.388	0.112868	0.419	0.243597	0.271	0.00616	1.3535	0.903689	0.0245	0.503571	-0.142	0.087589	-0.474	0.104535	-0.435
YDL037C	0	0	0.02568	0.78	0.13336	0.379	0.006469	-1.31	0.0021173	-1.95	0.008797	-1.17	0.0414575	-0.644	NA	NA	0.07522	-0.499	0.006866	-1.28	0.010503	-1.1		0.25723	0.258	0.014222	0.978	0.119379	-0.401	0.0202009	0.8565	0.017513	0.904	0.193884	0.308	0.099677	0.438	0.129356	0.385	0.079742	0.4865	0.140357	-0.369	0.374581	-0.191	0.628716	-0.0985	0.001875	-2.04
YDL038C	0	0	0.07717	0.558	0.03165	0.811	0.080318	0.547	0.169504	-0.376	0.015426	-1.07	0.18028	-0.363	0.0073042	-1.41	0.554617	-0.137	0.076868	-0.558	0.027371	-0.859		0.142742	-0.413	0.182878	0.36	0.258822	-0.29	0.0521356	-0.6615	0.167914	0.378	0.190939	0.351	0.457578	0.176	0.520534	0.15	0.137013	-0.4225	0.381697	-0.213	0.415931	-0.196	0.082281	-0.542	0.021958	-0.936
YDL039C	0	0	0.31979	0.419	0.15959	0.659	0.705798	0.146	0.199846	-0.578	0.032	-1.37	0.0666483	-1.01	0.0237502	-1.54	0.030027	-1.4	0.127873	-0.74	0.083536	-0.909		0.0253714	-1.5	0.453549	-0.302	0.65628	-0.173	0.0469064	-1.1695	0.458946	0.297	0.212281	-0.557	0.132008	-0.729	0.371436	-0.369	0.602269	-0.2035	0.031021	-1.38	0.040425	-1.24	0.051185	-1.13	0.1779	-0.62
YDL040C	0	0	0.45973	-0.142	0.48007	0.134	0.832359	0.0385	0.190714	0.283	0.31174	0.203	0.140953	0.336	0.321674	0.198	0.689544	-0.0735	0.193005	-0.281	0.519901	-0.121		0.128861	0.351	0.086071	0.427	0.388396	0.168	0.0716653	0.4645	0.204943	0.271	0.501183	0.127	0.148352	0.326	0.351249	0.184	0.063326	0.4905	0.070635	0.467	0.142559	0.333	0.130303	0.349	0.150921	-0.324
YDL041W	0	0	0.4938	-0.128	0.12144	-0.355	0.786437	0.0485	0.0287842	-0.666	0.004723	-1.31	0.619329	-0.0905	0.0247189	-0.708	0.256363	-0.23	0.001515	-1.96	0.002421	-1.66		0.170825	-0.296	0.786437	-0.0485	0.19039	-0.278	0.0367555	-0.6045	0.532077	-0.116	0.84227	-0.0355	0.084334	-0.423	0.211275	0.261	0.233333	-0.2455	0.136766	-0.335	0.864114	-0.0305	0.446439	-0.143	0.00174	-1.87
YDL042C	0	0	0.48438	-0.131	0.86506	0.0305	0.240315	0.242	0.0634136	0.485	0.078185	0.442	0.111536	0.374	0.618027	0.0915	0.427221	-0.151	0.948784	-0.0115	0.847687	-0.0345		0.237346	0.244	0.054658	0.516	0.0785774	0.44	0.0185745	0.7955	0.26064	0.23	0.16305	0.306	0.182523	0.287	0.541356	0.113	0.86506	0.0305	0.762827	-0.0545	0.301311	-0.207	0.610746	-0.0935	0.134747	-0.339
YDL043C	0	0	0.23027	0.263	0.07431	0.476	0.119138	0.381	0.319759	0.208	0.308622	-0.211	0.297555	-0.217	0.0351773	-0.645	0.608382	-0.098	0.391593	-0.172	0.48991	0.137		0.160334	-0.322	0.098925	-0.412	0.113077	0.39	0.0367095	-0.634	0.109057	0.397	0.075443	0.467	0.404645	0.168	0.232432	0.258	0.094994	-0.42	0.192297	-0.293	0.136502	-0.351	0.281732	-0.226	0.058554	-0.522
YDL044C	0	0	0.30726	-0.263	0.46832	-0.177	0.22964	-0.323	0.322714	0.253	0.466053	0.178	0.160317	0.4	0.275925	0.285	0.866522	-0.039	0.454884	0.183	0.59653	0.126		0.33731	0.244	0.266686	0.292	0.245617	0.309	0.968977	0.009	0.305754	0.264	0.106024	0.495	0.624559	0.116	0.90723	0.027	0.137103	0.435	0.135902	0.437	0.215837	0.336	0.377708	0.221	0.142666	0.426
YDL045C	0	0	0.33716	-0.219	0.74231	-0.069	0.731774	-0.072	0.501666	-0.146	0.372125	0.201	0.354211	0.21	0.386671	0.194	0.275481	0.256	0.315713	0.231	0.1027	0.451		0.829175	-0.045	0.382459	-0.196	0.700655	-0.081	0.0584969	-0.582	0.075915	-0.519	0.052801	-0.608	0.197844	-0.318	0.406181	-0.185	0.265222	-0.263	0.621629	-0.105	0.847763	0.04	0.714393	0.077	0.051788	0.613
YDL045W-A	0	0	0.35929	0.188	0.64669	-0.0915	0.601538	0.101	0.49027	-0.141	0.368091	0.184	0.323118	0.214	0.0420484	0.606	0.029499	-0.699	0.193618	0.292	0.098352	0.433		0.412541	-0.172	0.152291	-0.347	0.150682	0.349	0.336168	-0.199	0.13329	-0.359	0.009749	-1.06	0.125006	-0.371	0.037937	-0.632	0.065563	0.5215	0.05434	0.566	0.085771	0.445	0.03263	0.697	0.015591	0.928
YDL046W	0	0	0.2019	-0.269	0.35383	-0.18	0.08959	-0.412	0.883968	-0.026	0.514411	0.121	0.489356	0.129	0.254117	0.232	0.459515	-0.139	0.391977	0.164	0.290257	0.211		0.670595	-0.077	0.474231	0.134	0.831493	-0.038	0.501752	0.125	0.814246	-0.042	0.831493	0.038	0.225629	-0.251	0.89723	-0.023	0.574616	0.103	0.801404	-0.045	0.142918	-0.327	0.771778	-0.052	0.643755	-0.084
YDL047W	0	0	0.58909	0.102	0.14879	0.329	0.050953	0.543	0.0417206	0.59	0.084067	0.436	0.098965	0.404	0.599553	0.0985	0.140629	0.339	0.538837	-0.116	0.565212	-0.108		0.695593	-0.0725	0.624475	0.0915	0.34999	0.186	0.984697	0.0035	0.954126	0.0105	0.133738	0.347	0.367898	0.178	0.672608	0.0785	0.850558	0.0345	0.829396	0.0395	0.483127	0.134	0.489068	0.132	0.962853	-0.0085
YDL048C	0	0	0.1674	-0.306	0.16546	-0.308	0.608545	-0.0955	0.0819698	0.439	0.042818	0.581	0.0333443	0.642	0.104362	0.391	0.256481	-0.235	0.299538	-0.21	0.242664	-0.244		0.466657	0.139	0.060029	0.503	0.0930438	0.413	0.210965	-0.2675	0.060306	-0.503	0.235345	-0.25	0.283206	-0.22	0.085757	-0.43	0.401992	0.1635	0.258068	0.234	0.481253	0.134	0.16167	0.312	0.971452	-0.0065
YDL049C	0	0	0.63293	-0.086	0.80375	0.044	0.284473	-0.212	0.954699	-0.01	0.245635	0.235	0.256807	0.228	0.111705	0.367	0.031239	0.639	0.065099	0.471	0.083208	0.422		0.479213	-0.131	0.479213	-0.131	0.293762	-0.207	0.0263882	-0.683	0.037316	-0.595	0.136977	-0.331	0.073272	-0.447	0.100122	-0.387	0.959222	0.009	0.48533	0.129	0.655872	0.08	0.476179	0.132	0.140192	0.327
YDL050C	0	0	0.42141	0.195	0.33983	0.238	0.199627	0.346	0.0547427	0.655	0.049064	0.686	0.177296	-0.371	0.231917	-0.315	0.214569	-0.331	0.262232	-0.29	0.629952	-0.112		0.27692	0.279	0.641701	-0.108	0.0487245	0.688	0.0436758	0.72	0.011273	1.22	0.026191	0.884	0.055336	0.652	0.148693	0.409	0.085098	0.539	0.463084	0.176	0.665631	0.1	0.04958	-0.683	0.576195	0.131
YDL051W	0	0	0.21626	0.258	0.34768	-0.182	0.05775	0.501	0.0325117	0.635	0.028396	0.67	0.262593	-0.226	0.138116	-0.333	0.019776	-0.77	0.00448	-1.33	0.112175	-0.369		0.361316	-0.177	0.131939	0.34	0.210981	-0.262	0.02379	0.7175	0.248102	0.235	0.016397	0.827	0.001057	2.23	0.084175	0.423	0.535046	0.1145	0.402866	-0.16	0.332429	-0.19	0.013332	-0.895	0.105063	-0.382
YDL052C	0	0	0.40921	-0.162	0.20733	-0.273	0.594913	0.101	0.278934	0.225	0.061638	0.504	0.633914	0.0895	0.075824	0.459	0.516056	0.125	0.574384	0.107	0.932804	0.0155		0.0511	0.546	0.382309	-0.174	0.344098	0.19	0.0879047	0.4295	0.889806	-0.0255	0.427248	-0.155	0.928486	-0.0165	0.512961	0.125	0.10037	0.4035	0.263966	0.233	0.161298	0.316	0.213599	0.268	0.103551	0.398
YDL053C	0	0	0.39189	0.213	0.3498	0.236	0.28579	-0.276	0.32322	0.252	0.068306	0.604	0.240974	0.311	0.205741	0.344	0.027578	-0.878	0.169863	0.386	0.120522	0.463		0.292894	0.271	0.157878	0.401	0.987875	0.0035	0.67435	-0.0985	0.864212	-0.0395	0.118467	0.466	0.248077	0.305	0.294337	0.271	0.245684	0.3075	0.167537	0.388	0.974023	0.0075	0.369345	0.224	0.262984	0.293
YDL054C	0	0	0.0706	-0.503	0.01012	-1.09	0.018141	-0.874	0.0162652	-0.911	0.092345	-0.445	0.0368607	-0.662	0.103242	-0.423	0.993862	-0.0015	0.65634	-0.0885	0.96932	0.0075		0.347509	-0.201	0.040362	-0.638	0.0196328	-0.849	0.0381258	-0.6535	0.119941	-0.392	0.28019	0.237	0.291792	-0.231	0.096899	-0.435	0.754764	-0.0615	0.096431	-0.437	0.572907	-0.114	0.269081	-0.245	0.684667	-0.0805
YDL055C	0	0	0.1367	0.34	0.06042	0.498	0.030555	0.66	0.03572	0.621	0.053896	0.523	0.170179	0.301	0.83594	0.0375	0.676726	-0.0765	0.094033	-0.408	0.081093	-0.438		0.278682	0.22	0.043335	0.573	0.145515	0.328	0.146349	0.3275	0.217598	0.26	0.042609	0.577	0.118944	0.364	0.38911	0.168	0.1367	0.3395	0.83594	0.0375	0.481361	-0.134	0.521458	0.12	0.01423	-0.887
YDL056W	0	0	0.35791	-0.177	0.5027	-0.124	0.862879	-0.0305	0.576423	-0.102	0.271324	-0.22	0.188593	-0.278	0.801698	0.0445	0.168059	-0.297	0.420558	-0.152	0.605199	-0.0935		0.725871	-0.0625	0.273065	-0.219	0.442704	-0.144	0.0136831	-0.8785	0.331204	0.188	0.174249	0.29	0.124746	0.347	0.499546	0.124	0.285592	0.2115	0.163098	0.301	0.195671	0.271	0.40203	0.158	0.975082	0.0055
YDL057W	0	0	0.67244	-0.078	0.606	-0.096	0.602444	-0.097	0.189251	-0.285	0.174212	-0.299	0.130852	-0.349	0.335372	-0.192	0.002594	-1.65	0.564359	0.108	0.415112	0.158		0.680101	-0.076	0.135313	0.343	0.567745	0.107	0.0111133	-0.977	0.022757	-0.745	0.256436	-0.235	0.092839	-0.413	0.057177	-0.513	0.073724	-0.459	0.077809	-0.448	0.554296	-0.111	0.354876	0.183	0.361626	0.18
YDL058W	0	0	0.4098	-0.189	0.63538	0.103	0.371192	0.582	0.0075977	1.32	0.475107	0.16	0.771062	-0.176	0.0038191	1.7	0.129938	-0.412	0.263139	0.764	0.240165	0.813		0.0283259	-0.805	0.450918	0.479	0.34742	-0.219	0.0865673	-0.5025	0.075955	-1.5	0.061738	-0.584	0.189389	-0.335	0.03957	1.98	0.093201	-0.4855	0.132206	1.15	0.091986	-0.488	0.184671	-0.34	0.044001	-0.674
YDL059C	0	0	0.09321	0.443	0.10172	0.425	0.269392	0.244	0.083197	0.467	0.035345	0.673	0.0423945	0.625	0.0442603	0.614	0.015683	-0.923	0.567713	0.115	0.881873	0.029		0.110654	0.408	0.037655	0.656	0.0876127	0.456	0.102223	-0.424	0.220496	0.279	0.052219	0.573	0.017114	0.893	0.037233	0.659	0.020663	0.831	0.030918	0.71	0.019361	0.852	0.04323	0.62	0.072493	0.497
YDL060W	0	0	0.24878	0.352	0.16401	0.455	0.06267	0.725	0.0882064	0.622	0.333383	0.284	0.105288	-0.572	0.0624711	-0.725	0.136597	-0.502	0.264992	-0.337	0.818264	-0.0615		0.199735	-0.405	0.551114	0.164	0.2022	0.402	0.66753	0.1165	0.033029	0.945	0.011368	1.42	0.062471	0.725	0.246703	0.354	0.425205	0.2265	0.425205	0.226	0.542143	-0.168	0.096621	-0.595	0.470618	-0.202
YDL061C	0	0	0.1019	0.606	0.04288	0.888	0.054692	0.802	0.0197136	1.21	0.011156	1.5	0.0373046	0.94	0.148917	0.5	0.192928	-0.433	0.441235	0.227	0.290977	0.329		0.175177	0.457	0.264001	0.354	0.101554	0.607	0.0253526	1.0965	0.024827	1.11	0.171204	0.463	0.021187	1.18	0.036342	0.951	0.020771	1.1845	0.083062	0.667	0.713521	0.103	0.408432	0.246	0.043233	0.885
YDL062W	0	0	0.27112	0.532	0.81204	0.102	0.092257	0.975	0.0365027	-1.45	0.00816	-2.58	NA	NA	0.0134135	-2.14	0.014267	-2.09	0.008023	-2.59	0.006282	-2.83		0.461315	0.332	0.454082	0.338	0.171111	0.711	0.1431	0.784	0.101238	0.933	0.16816	0.718	0.400909	0.385	0.79956	-0.109	0.472354	-0.323	0.208936	-0.632	0.104704	-0.918	0.029421	-1.59	0.007368	-2.67
YDL063C	0	0	0.20889	0.679	0.09011	1.06	0.044532	1.44	0.129553	0.887	0.499518	-0.324	0.0117343	-2.42	0.0807303	-1.11	0.193602	-0.711	0.142843	-0.843	0.232207	-0.635		0.730043	0.16	0.074814	1.15	0.0875953	1.07	0.0533514	1.336	0.05392	1.33	0.136912	0.862	0.45866	0.359	0.243755	0.615	0.913203	0.05	0.384916	-0.43	0.152498	-0.814	0.065499	-1.22	0.168666	-0.77
YDL064W	0	0	0.71016	0.0665	0.38028	0.167	0.155242	0.311	0.183637	0.283	0.686102	0.0725	0.0286093	-0.663	0.867604	-0.0295	0.05411	-0.512	0.726454	-0.0625	0.654808	0.0805		0.0266271	0.682	0.780758	0.0495	0.0432974	0.561	0.0781284	0.4355	0.021815	0.737	0.522883	0.117	0.066965	0.466	0.137315	0.331	0.073548	0.4475	0.100438	0.387	0.219587	0.253	0.598697	-0.0955	0.037967	0.593
YDL065C	0	0	0.3687	-0.173	0.74187	-0.059	0.830948	0.038	0.306083	0.202	0.231586	-0.246	0.0027505	-1.59	0.176724	0.29	0.813649	0.042	0.1635	0.303	0.281693	0.215		0.771056	0.052	0.055261	0.509	0.631395	0.087	0.198355	-0.271	0.725451	-0.063	0.919168	0.018	0.638919	0.085	0.274611	0.219	0.532638	0.115	0.361661	0.176	0.02039	0.76	0.28897	0.211	0.023968	0.714
YDL066W	0	0	0.3277	-0.19	0.07323	-0.447	0.317286	-0.195	0.0602505	-0.487	0.017616	-0.798	0.0218353	-0.735	0.0647481	-0.472	0.765269	-0.053	0.245547	-0.235	0.539948	-0.112		0.0491638	0.531	0.769498	-0.052	0.293668	-0.207	0.585034	-0.099	0.197237	-0.27	0.122805	-0.35	0.183237	-0.282	0.082736	-0.423	0.972798	-0.006	0.488319	-0.128	0.959212	0.009	0.427054	-0.149	0.212476	-0.258
YDL067C	0	0	0.51852	0.118	0.41762	0.152	0.763196	0.0535	0.312273	-0.198	0.934371	-0.0145	0.0936151	-0.399	0.211871	0.258	0.092625	0.401	0.051575	0.521	0.107752	0.374		0.512049	0.12	0.048853	0.532	0.304321	0.202	0.391546	0.1625	0.252726	-0.231	0.009947	-0.988	0.259244	-0.227	0.142227	-0.325	0.56568	0.1045	0.21453	-0.257	0.66948	0.0765	0.853957	0.0325	0.011779	0.928
YDL068W	0	0	0.74986	-0.061	0.3096	-0.214	0.128623	-0.368	0.0266694	-0.732	0.012759	-0.97	NA	NA	0.415458	0.165	0.057222	-0.536	0.334719	0.201	0.154582	0.334		0.465212	0.146	0.281361	-0.23	0.670703	-0.082	0.1083	-0.401	0.108855	0.4	0.197966	0.29	0.2097	0.28	0.122008	0.378	0.307751	0.215	0.438387	0.156	0.878581	-0.029	0.396023	-0.173	0.64905	-0.088
YDL069C	0	0	0.8765	-0.033	0.44424	0.172	0.821636	0.048	0.761118	-0.065	0.06034	-0.586	NA	NA	0.139943	0.394	0.747189	0.069	0.149796	0.38	0.108068	0.449		0.306903	0.241	0.086126	0.5	0.386594	-0.198	0.152762	-0.376	0.876502	0.033	0.284775	0.255	0.186562	0.336	0.096543	0.474	0.461057	0.165	0.308551	0.24	0.209905	-0.313	0.782245	-0.059	0.16452	0.361
YDL070W	0	0	0.94122	0.0185	0.29437	-0.294	0.554551	-0.153	0.519351	-0.169	0.042051	-0.807	0.022056	-1.04	0.561812	-0.151	0.868903	0.0415	0.219302	-0.361	0.919083	-0.0255		0.280127	0.305	0.625115	0.125	0.154403	0.442	0.473189	0.1895	0.075484	0.628	0.312189	0.281	0.190801	0.392	0.307978	0.284	0.417268	0.2175	0.334153	0.266	0.222213	0.357	0.196655	0.385	0.875136	0.0395
YDL071C	0	0	0.6764	0.23	0.53637	0.348	0.152505	0.962	0.0080036	-3.3	0.112165	-1.13	NA	NA	0.546214	-0.339	0.192943	-0.842	0.314747	-0.604	0.158497	-0.942		0.437503	0.447	0.131571	1.04	0.394065	-0.497	0.0067575	-3.505	0.658596	0.244	0.736887	0.184	0.426689	0.459	0.320746	0.595	0.667459	0.237	0.706272	0.207	0.59756	0.294	0.403258	0.486	0.649809	-0.251
YDL072C	0	0	0.38853	-0.171	0.06786	-0.484	0.03042	-0.676	0.0502107	-0.551	0.10935	-0.388	0.0533639	-0.537	0.103774	0.398	0.360801	0.183	0.20485	0.277	0.07868	0.454		0.0653739	0.492	0.285499	-0.221	0.315002	-0.205	0.102169	-0.4015	0.029531	-0.684	0.034083	-0.646	0.262092	-0.235	0.076794	-0.458	0.638687	-0.0885	0.418305	-0.159	0.150807	-0.329	0.649636	-0.0855	0.299869	0.213
YDL073W	0	0	0.85597	0.036	0.29467	0.232	0.091784	0.453	0.165301	0.336	0.458392	-0.155	0.0007409	-2.81	0.899525	0.025	0.040423	-0.647	0.342138	0.206	0.150283	0.354		0.859904	0.035	0.04949	0.595	0.598637	0.107	0.418398	0.171	0.202048	0.299	0.254097	0.258	0.245622	0.264	0.386094	0.185	0.883619	-0.029	0.78247	-0.055	0.215924	-0.287	0.296359	-0.231	0.272019	0.246
YDL074C	0	0	0.78454	0.0485	0.22435	0.25	0.399447	0.16	0.360236	0.176	0.127616	0.344	0.650249	0.0815	0.0226278	-0.726	0.145755	-0.32	0.693425	-0.0705	0.528579	-0.115		0.538558	-0.113	0.925402	0.0165	0.0903237	0.407	0.150098	0.3155	0.048271	0.535	0.067936	0.462	0.027488	0.673	0.097831	0.391	NA	NA	0.176371	0.288	0.248176	0.233	0.312512	-0.198	0.693425	0.0705
YDL075W	0	0	0.5211	0.138	0.08638	0.485	0.041203	0.668	0.0120192	1.08	0.008168	1.24	0.0516809	0.608	0.882299	-0.0305	0.37945	0.196	0.986415	-0.0035	0.294231	0.242		0.616744	0.105	0.774049	0.0595	0.0159769	0.967	0.0085193	1.2225	0.016109	0.965	0.281566	0.25	0.030605	0.752	0.040903	0.669	0.014813	0.9955	0.034008	0.721	0.027722	0.782	0.210148	0.303	0.030198	0.756
YDL076C	0	0	0.17796	-0.359	0.35564	-0.222	0.036778	-0.749	0.441547	-0.18	0.148431	0.397	0.0615498	0.604	0.0063394	-1.46	0.417317	0.191	0.158585	0.383	0.265225	0.279		0.653142	0.101	0.643935	-0.104	0.514138	-0.15	0.51932	0.148	0.807426	0.054	0.210321	0.325	0.221081	0.315	0.216704	0.319	NA	NA	0.126256	0.432	0.127993	0.429	0.163186	0.377	0.344778	0.228
YDL077C	0	0	0.58738	0.199	0.21186	0.523	0.136044	-0.672	0.788904	0.096	0.587377	-0.199	0.303995	0.408	NA	NA	0.16831	0.599	0.15679	0.623	0.419653	0.307		0.982073	0.008	0.462937	0.276	0.0998276	-0.784	0.706454	-0.136	0.465862	0.274	0.672916	0.153	0.502248	0.25	0.036761	1.21	0.186937	0.564	0.670974	0.154	0.21186	0.523	0.200477	0.541	0.162911	0.61
YDL078C	0	0	0.08354	-0.445	0.0869	-0.437	0.021811	-0.777	0.0098034	-1.05	0.019637	-0.809	0.991417	-0.002	0.0280955	-0.704	0.41792	-0.161	0.126041	-0.365	0.146088	-0.338		0.830412	0.04	0.402909	-0.167	0.185354	-0.296	0.123361	-0.369	0.014232	-0.914	0.010947	-1.01	0.022862	-0.763	0.025083	-0.736	NA	NA	0.084366	-0.443	0.31934	-0.205	0.680009	0.078	0.872132	-0.03
YDL079C	0	0	0.26594	-1.08	0.39839	-0.775	0.299562	-0.989	0.870938	-0.139	0.327057	0.923	0.0919191	1.95	0.549867	-0.529	0.140126	1.59	0.209316	1.26	0.145101	1.56		0.800512	0.217	0.696461	-0.338	0.561919	-0.512	0.632934	-0.417	0.81657	-0.199	0.96262	0.04	0.963553	0.039	0.866364	0.144	0.449451	0.684	0.210934	1.26	0.066743	2.26	0.032633	3.04	0.074532	2.15
YDL080C	0	0	0.47907	-0.141	0.69188	0.0765	0.086957	-0.447	0.362177	-0.189	0.926681	-0.0175	0.0359107	0.653	0.002561	-1.74	0.117483	0.387	0.34523	0.197	0.529026	0.124		0.362177	0.189	0.226652	0.268	0.481889	-0.14	0.836016	-0.0395	0.408199	0.169	0.651867	0.0875	0.201922	0.288	0.218891	0.274	NA	NA	0.47068	0.145	0.148457	0.343	0.123778	0.377	0.157673	0.332
YDL081C	0	0	0.28892	0.245	0.03198	0.742	0.041486	0.667	0.0085086	1.23	0.004824	1.51	0.0177382	0.933	0.897874	0.0265	0.211103	0.303	0.52779	0.136	0.241379	0.279		0.166024	0.349	0.107768	0.437	0.0166816	0.954	0.0078968	1.2605	0.006685	1.34	0.021812	0.861	0.006252	1.37	0.00608	1.39	0.004291	1.5725	0.042565	0.661	0.13313	0.393	0.364164	0.204	0.049664	0.619
YDL082W	0	0	0.19161	0.411	0.05272	0.77	0.223465	0.373	0.0169715	1.21	0.012585	1.35	0.0240226	1.06	0.886808	-0.0375	0.622827	-0.132	0.871912	-0.0425	0.640507	-0.125		0.251542	0.345	0.229174	0.368	0.0390708	0.872	0.0124855	1.3575	0.010349	1.46	0.010047	1.47	0.012363	1.36	0.018877	1.16	NA	NA	0.034409	0.918	0.196408	0.404	0.537411	-0.169	0.524102	-0.175
YDL083C	0	0	0.19742	0.356	0.03514	0.804	0.053876	0.674	0.0134059	1.17	0.00675	1.5	0.0439464	0.734	0.917732	0.024	0.541881	0.147	0.843503	-0.046	0.565259	0.138		0.471841	0.176	0.526725	0.153	0.0445312	0.73	0.0115171	1.235	0.011954	1.22	0.027138	0.891	0.015957	1.09	0.017917	1.05	0.022229	0.963	0.04745	0.711	0.127517	0.453	0.927967	-0.021	0.325559	0.252
YDL084W	0	0	0.68236	-0.076	0.97379	-0.006	0.655935	0.083	0.355823	0.184	0.054913	0.526	0.0235424	0.741	0.338517	-0.192	0.819031	-0.042	0.693889	-0.073	0.781674	0.051		0.259339	0.235	0.192895	0.284	0.0429461	0.583	0.0455473	0.569	0.076116	0.456	0.027337	0.699	0.034405	0.638	0.079939	0.446	NA	NA	0.097351	0.407	0.270752	0.228	0.165665	0.31	0.969427	0.007
YDL085W	0	0	0.51422	0.814	0.49549	0.854	0.628576	0.592	NA	NA	0.306002	1.36	0.306293	1.36	NA	NA	NA	NA	0.499653	0.845	0.311572	1.34		0.558471	0.724	0.717015	0.439	0.310686	1.35	NA	NA	0.176785	1.96	0.461081	0.931	0.221847	1.71	0.27291	1.48	0.157317	2.088	0.295454	1.4	0.431655	1	0.438226	0.985	0.168796	2.01
YDL086W	0	0	0.1424	-0.33	0.38019	-0.17	0.933287	0.015	0.92001	0.018	0.620049	0.091	0.845611	-0.035	0.247357	0.238	0.955478	-0.01	0.668892	-0.078	0.418108	-0.155		0.214554	-0.261	0.601929	0.096	0.302494	0.206	0.188841	-0.282	0.142403	-0.33	0.188841	-0.282	0.241272	-0.242	0.258417	-0.231	0.477116	-0.134	0.131506	-0.344	0.326412	-0.194	0.166618	0.303	0.182158	-0.288
YDL087C	0	0	0.23914	-0.255	0.14841	-0.337	0.114613	-0.386	0.0137838	-0.931	0.016153	-0.877	0.118912	-0.379	0.0199002	-0.81	0.177629	-0.305	0.057304	-0.529	0.067391	-0.493		0.225384	-0.264	0.676457	-0.0795	0.0313861	-0.678	0.0089923	-1.0915	0.424598	-0.159	0.643598	-0.0885	0.070915	-0.482	0.625804	0.0935	0.608352	0.0985	0.371579	0.181	0.925587	0.0175	0.46193	0.145	0.020961	-0.794
YDL088C	0	0	0.49747	-0.129	0.7345	0.0625	0.38605	0.171	0.116253	0.373	0.114388	0.376	0.12685	0.357	0.0337351	0.641	0.897528	0.0235	0.816506	0.0425	0.787355	0.0495		0.833353	-0.0385	0.166388	0.308	0.286179	0.218	0.538233	0.1165	0.398275	0.165	0.106152	0.389	0.200886	0.276	0.413434	0.16	0.595493	0.0995	0.906182	0.0215	0.254491	0.237	0.476609	0.136	0.22387	-0.259
YDL089W	0	0	0.82387	-0.0465	0.90252	0.0255	0.3137	0.232	0.639656	-0.0995	0.910113	0.0235	0.124032	0.411	0.959728	-0.0105	0.096838	0.464	0.138686	0.388	0.260783	0.266		0.633235	0.102	0.571486	-0.121	0.348058	-0.213	0.0046938	-1.5355	0.205181	-0.311	0.67908	-0.0875	0.842392	0.0415	0.371691	0.202	0.823872	-0.0465	0.669083	-0.0905	0.32239	0.227	0.114395	0.428	0.04733	0.637
YDL090C	0	0	0.13326	-0.35	0.17084	-0.306	0.176882	-0.3	0.564321	-0.11	0.581168	0.104	0.571015	0.107	0.346236	0.19	0.41685	0.159	0.885532	0.0265	0.967438	0.0075		0.876998	0.0285	0.246845	0.244	0.581168	0.104	0.0915246	-0.4215	0.293004	0.216	0.843108	0.0365	0.655907	0.0835	0.598386	0.0995	0.928486	-0.0165	0.465535	-0.141	0.87274	-0.0295	0.497717	-0.13	0.112062	-0.383
YDL091C	0	0	0.24766	-0.268	0.47134	-0.153	0.139617	-0.377	0.479226	-0.15	0.450865	-0.161	0.239605	0.275	0.611166	0.105	0.186743	0.321	0.461001	0.158	0.1771	0.331		0.899791	0.0255	0.19806	-0.309	0.292647	-0.238	0.0137292	-1.0075	0.096945	-0.452	0.104535	-0.435	0.282992	-0.244	0.15226	-0.359	0.295943	-0.2365	0.72683	-0.0715	0.552362	0.124	0.195945	0.311	0.132104	0.387
YDL092W	0	0	0.47993	-0.136	0.50377	0.129	0.468383	-0.14	0.196553	0.283	0.056558	0.523	0.265585	0.233	0.0651477	0.492	0.348388	0.189	0.265585	0.233	0.124782	0.363		0.971777	-0.0065	0.38707	0.171	0.0398868	0.604	0.941447	0.0135	0.071579	0.471	0.151518	0.327	0.096314	0.411	0.075458	0.46	0.05531	0.5275	0.033012	0.652	0.693633	0.0735	0.736573	0.0625	0.024113	0.739
YDL093W	0	0	NA	NA	0.06656	0.901	0.098874	0.712	NA	NA	0.038435	1.23	0.195728	-0.456	NA	NA	0.029406	1.43	0.046852	1.1	0.046777	1.1		NA	NA	0.037721	1.25	NA	NA	NA	NA	0.035105	1.3	0.912266	-0.029	0.065428	0.91	0.00177	6.53	NA	NA	0.02684	1.5	0.023086	1.63	0.094469	0.732	0.022284	1.67
YDL094C	0	0	0.36488	-0.927	0.38856	-0.875	0.692406	-0.378	0.520624	-0.63	0.289016	-1.12	0.726563	-0.333	0.549319	-0.584	0.654148	-0.43	0.341803	-0.981	0.359622	-0.939		0.928056	-0.085	0.720423	0.341	0.680491	-0.394	0.15821	-1.638	0.920477	0.094	0.666506	0.413	0.788627	0.254	0.91459	0.101	0.811187	0.226	0.963546	-0.043	0.871957	0.152	0.933115	-0.079	0.572632	-0.548
YDL095W	0	0	0.75057	0.0585	0.78735	0.0495	0.051432	0.539	0.265701	0.23	0.160716	0.314	0.0927045	0.415	0.620337	0.0925	0.349338	0.186	0.12968	-0.353	0.376531	-0.175		0.0941442	0.412	0.197322	0.279	0.151762	0.325	0.544739	0.1145	0.092231	0.416	0.071954	0.466	0.118798	0.369	0.145845	0.332	0.066673	0.4825	0.71467	0.0675	0.12968	0.353	0.09463	0.411	0.442633	-0.148
YDL096C	0	0	0.10341	-1.78	0.08943	-1.91	0.605615	0.437	0.0324429	-2.95	0.039114	-2.73	0.46849	-0.63	0.145532	-1.5	0.32178	-0.903	0.018487	-3.67	0.018998	-3.63		0.193237	1.28	0.117189	1.68	0.161825	1.42	0.290218	0.978	0.160183	1.42	0.080401	2.01	0.126288	1.62	0.204242	1.24	0.135083	1.561	0.312166	0.925	0.304942	0.942	0.191721	1.29	0.361356	-0.819
YDL097C	0	0	0.96836	0.007	0.79137	0.047	0.312313	-0.198	0.19938	-0.269	0.531004	-0.115	0.456444	-0.139	0.838972	0.036	0.085868	0.417	0.891993	0.024	0.412028	0.155		0.645142	0.083	0.274716	-0.218	0.459359	-0.138	0.0351644	-0.611	0.04084	-0.575	0.094894	-0.398	0.40939	-0.156	0.095401	-0.397	0.092899	-0.402	0.874214	0.028	0.068417	0.462	0.065163	0.472	0.112911	0.366
YDL098C	0	0	0.86026	0.0315	0.49223	-0.128	0.602406	-0.0955	0.20616	-0.266	0.787223	-0.0485	0.498402	-0.126	0.434058	-0.149	0.195147	-0.275	0.486118	0.131	0.864625	0.0305		0.181499	0.287	0.54013	-0.114	0.0699672	0.463	0.0179389	-0.8035	0.067956	0.468	0.104383	0.384	0.367901	0.174	0.129429	0.345	0.514125	0.1215	0.533531	0.115	0.11263	0.37	0.404795	-0.16	0.012112	0.931
YDL099W	0	0	NA	NA	NA	NA	NA	NA	NA	NA	NA	NA	NA	NA	NA	NA	NA	NA	NA	NA	NA	NA		NA	NA	NA	NA	NA	NA	NA	NA	NA	NA	NA	NA	NA	NA	NA	NA	NA	NA	NA	NA	NA	NA	NA	NA	NA	NA
YDL100C	0	0	0.45793	0.236	0.71086	0.113	0.722805	-0.108	0.637203	0.145	0.634984	0.146	0.684982	-0.124	0.920596	-0.03	0.766681	0.09	0.377945	0.287	0.163004	0.515		0.268108	0.378	0.965517	0.013	0.412244	-0.264	0.321188	-0.33	0.48604	0.22	0.161868	0.517	0.786588	-0.082	0.210084	0.444	0.227707	0.422	0.247	0.4	0.504351	0.21	0.722805	0.108	0.241564	0.406
YDL101C	0	0	0.05817	0.974	0.05386	1.02	0.032841	1.34	0.0287484	1.45	0.06221	0.937	0.0599763	0.957	0.0360464	1.28	0.374039	-0.267	0.047921	1.09	0.050339	1.06		0.320414	0.309	0.038828	1.23	0.0371852	-1.25	NA	NA	0.065676	0.908	0.048867	1.08	0.044401	1.14	0.048077	1.09	0.066556	0.901	0.054229	1.01	0.032753	1.35	0.050844	1.05	0.027975	1.47
YDL102W	0	0	0.12636	-0.499	0.39287	-0.234	0.281208	-0.309	0.602121	-0.136	0.93902	-0.0195	0.460904	-0.198	0.831352	-0.0545	0.210724	-0.375	0.651364	-0.117	0.473231	-0.192		0.617383	0.131	0.230762	-0.354	0.0908681	-0.586	0.0176147	-1.1555	0.656699	0.115	0.150088	0.456	0.310091	-0.287	0.454847	0.201	0.442948	-0.2075	0.795411	0.0665	0.692052	0.103	0.55561	-0.156	0.09187	-0.583
YDL103C	0	0	0.84785	0.0355	0.95891	0.0095	0.903003	0.0225	0.675657	-0.0785	0.15689	0.323	0.405644	0.165	0.22943	0.257	0.003159	-1.57	0.898728	-0.0235	0.239307	0.251		0.920145	0.0185	0.39093	0.17	0.856271	-0.0335	0.0802299	-0.4495	0.155123	-0.325	0.252704	-0.241	0.793866	0.0485	0.620714	-0.0935	0.43933	0.1515	0.710037	0.0695	0.134174	0.351	0.122303	0.368	0.163265	0.315
YDL104C	0	0	0.20495	-0.287	0.1012	-0.419	0.209673	-0.283	0.122767	-0.382	0.508523	-0.132	0.200339	-0.291	0.698118	0.0755	0.471542	-0.145	0.923206	0.0185	0.262766	0.244		0.0861525	0.452	0.985437	0.0035	0.280297	0.233	0.324931	-0.2085	0.829427	-0.0415	0.661803	0.0855	0.439516	0.157	0.770163	0.0565	0.419276	0.1655	0.210874	0.282	0.036037	0.657	0.805502	0.0475	0.056045	0.547
YDL105W	0	0	0.09399	0.836	0.1039	0.797	0.069086	0.962	0.925603	-0.0345	0.445901	0.298	0.97947	0.0095	0.121117	0.74	0.680719	0.154	0.186566	0.585	0.106919	0.786		0.895649	0.0485	0.027961	1.4	0.406759	0.329	NA	NA	0.123757	0.732	0.237224	0.504	0.037509	1.25	0.016781	1.71	0.148409	0.6655	0.055129	1.06	0.047883	1.13	0.028114	1.4	0.03599	1.27
YDL106C	0	0	0.17028	-0.394	0.86049	-0.0415	0.726062	-0.0835	0.135374	0.445	0.045247	0.735	0.0707114	0.607	0.0518964	0.694	0.070974	0.606	0.110525	0.493	0.195215	0.363		0.271284	0.294	0.393234	-0.216	0.642984	-0.111	0.501801	-0.1655	0.744622	0.0775	0.076208	0.587	0.227615	0.33	0.167997	0.396	0.101012	0.5155	0.056179	0.671	0.054829	0.678	0.121671	0.47	0.640134	-0.112
YDL107W	0	0	0.40409	-1.78	0.38847	-1.85	0.353681	-2.01	0.367088	-1.95	0.34449	-2.06	0.454267	-1.57	0.547658	-1.24	0.159337	-3.45	0.512227	-1.36	0.56501	-1.18		0.420292	-1.71	0.394287	-1.82	0.43315	-1.66	0.333434	-2.117	0.315807	-2.21	0.333434	-2.12	0.341545	-2.08	0.335155	-2.11	0.447887	-1.6	0.442089	-1.62	0.540478	-1.26	0.588795	-1.11	0.645622	-0.934
YDL108W	0	0	0.28084	-0.216	0.53356	-0.115	0.955116	-0.01	0.835684	0.037	0.581314	0.101	0.0736975	-0.45	0.213091	-0.26	0.133182	-0.339	0.492082	-0.128	0.726073	0.063		0.100988	0.389	0.453386	-0.141	0.056875	0.504	0.295508	0.208	0.118327	0.36	0.063981	0.479	0.327319	0.192	0.835684	-0.037	0.701866	0.069	0.662586	0.079	0.099379	0.392	0.202849	-0.268	0.24748	0.236
YDL109C	0	0	NA	NA	NA	NA	NA	NA	NA	NA	NA	NA	NA	NA	NA	NA	NA	NA	NA	NA	NA	NA		NA	NA	NA	NA	NA	NA	NA	NA	NA	NA	NA	NA	NA	NA	NA	NA	NA	NA	NA	NA	NA	NA	NA	NA	NA	NA
YDL110C	0	0	0.14812	-0.484	0.01044	-1.48	0.006324	-1.78	0.006797	-1.73	0.033286	-0.948	0.185402	-0.426	0.0965355	0.599	0.326082	0.291	0.231069	0.372	0.169169	0.45		0.436882	0.222	0.070229	-0.693	0.0597089	-0.744	0.0112819	-1.4365	0.007177	-1.7	0.007907	-1.64	0.037148	-0.907	0.022919	-1.1	0.388098	-0.2495	0.995533	0.0015	0.583293	0.151	0.358019	0.268	0.040013	0.88
YDL111C	0	0	0.04162	0.61	0.04457	0.593	0.012356	0.978	0.0264962	0.732	0.1374	0.354	0.0081618	-1.14	0.660636	-0.0845	0.054032	-0.547	0.280952	0.229	0.628548	0.0935		0.667908	-0.0825	0.005979	1.28	0.296513	0.22	0.0268693	0.7275	0.030007	0.696	0.098942	0.417	0.0845	0.449	0.209208	0.279	0.843145	0.0375	0.400673	-0.171	0.127472	-0.369	0.11475	-0.388	0.487863	0.137
YDL112W	0	0	0.23107	0.287	0.40608	0.184	0.031087	0.751	0.0803409	0.503	0.66196	0.092	0.0631141	-0.56	0.369802	-0.201	0.323977	-0.225	0.355802	-0.208	0.780399	0.058		0.458015	0.162	0.144128	0.378	0.105336	0.443	0.0367846	0.702	0.029771	0.764	0.032701	0.736	0.127439	0.403	0.938254	0.016	0.242544	0.278	0.737391	-0.07	0.524119	-0.137	0.151529	-0.368	0.183109	-0.331
YDL113C	0	0	0.16532	-0.36	0.16046	-0.366	0.205655	-0.317	0.235474	-0.291	0.256206	-0.275	0.001374	-2.42	0.105554	0.453	0.15809	0.368	0.028591	0.795	0.074132	0.534		0.15731	0.369	0.038727	0.704	0.36875	-0.206	0.208868	-0.3135	0.292689	-0.249	0.268741	-0.265	0.414987	0.184	0.423966	0.18	0.629389	0.1045	0.677534	-0.0895	0.261697	0.27	0.036266	0.723	0.115725	0.433
YDL114W	0	0	0.81117	0.102	0.93246	0.036	0.423087	0.363	0.0400178	-1.4	0.227594	-0.596	0.0008076	-5.86	0.865692	0.072	0.276551	-0.522	0.956802	0.023	0.696696	0.168		0.179298	0.689	0.122937	0.844	0.802207	0.107	0.196451	-0.653	0.185284	0.676	0.103911	0.917	0.268597	0.533	0.358415	0.425	0.450957	0.339	0.287808	0.507	0.328071	0.458	0.418599	0.367	NA	NA
YDL115C	0	0	0.44811	-0.153	0.46971	-0.145	0.696842	-0.0755	0.889786	-0.0265	0.243322	-0.257	0.0013111	-2.22	0.18368	0.305	0.521628	-0.128	0.135165	0.361	0.050313	0.571		0.509691	0.131	0.055211	0.548	0.824641	-0.0425	0.17661	-0.3125	0.302632	-0.219	0.527682	0.126	0.364008	0.188	0.601347	-0.102	0.964486	-0.0085	0.865177	-0.0325	0.53996	0.121	0.062639	0.519	0.02832	0.72
YDL116W	0	0	0.9423	-0.014	0.39508	-0.177	0.13109	0.372	0.844758	-0.038	0.501555	-0.136	0.0729581	-0.492	0.540157	-0.123	0.150432	-0.346	0.183103	-0.31	0.876971	-0.03		0.0954081	0.435	0.135988	0.365	0.22428	0.274	0.205959	0.289	0.049665	0.581	0.337044	0.204	0.193602	0.3	0.61412	0.1	0.190381	0.303	0.46261	0.15	0.492981	0.139	0.731961	0.067	1	-5.55e-17
YDL117W	0	0	0.90266	0.0315	0.18688	0.407	0.109958	0.54	0.271454	0.321	0.571012	-0.15	0.032124	-0.923	0.958147	-0.0135	0.96434	-0.0115	0.301643	0.296	0.659618	0.115		0.566224	-0.152	0.076033	0.642	0.794333	-0.0675	0.186884	-0.4075	0.411012	0.226	0.911867	-0.0285	0.53586	0.165	0.240297	-0.348	0.442901	-0.2095	0.163688	-0.439	0.976736	0.0075	0.201598	0.389	0.592932	0.141
YDL118W	0	0	NA	NA	0.19878	-0.451	0.15338	0.539	NA	NA	0.027332	-1.49	NA	NA	0.328659	-0.302	NA	NA	0.071088	-0.867	0.512153	-0.185		0.0138649	-2.16	0.188095	-0.469	0.0120742	-2.33	NA	NA	0.428745	0.231	0.110484	0.665	0.163713	-0.516	0.797879	-0.068	0.736648	-0.09	0.557846	-0.163	0.720472	-0.096	0.761347	0.081	NA	NA
YDL119C	0	0	0.62371	-0.094	0.88125	-0.028	0.652304	0.086	0.306463	-0.213	0.016783	-0.864	NA	NA	0.290202	0.222	0.01763	-0.848	0.410291	0.165	0.881249	-0.028		0.872878	0.03	0.048637	0.567	0.116501	-0.382	0.0220023	-0.779	0.068331	-0.49	0.082593	-0.45	0.149364	-0.336	0.919161	0.019	0.476978	-0.14	0.358947	-0.187	0.953113	-0.011	0.153568	0.331	0.159693	0.324
YDL120W	0	0	0.41393	-0.188	0.47683	-0.161	0.243217	-0.289	0.183781	-0.344	0.278553	-0.263	0.0541388	-0.623	0.0629243	0.584	0.531367	-0.14	0.303017	0.247	0.284465	0.259		0.567606	0.127	0.288987	-0.256	0.985156	-0.004	0.20018	-0.327	0.054344	-0.622	0.133384	-0.41	0.630035	-0.106	0.683901	0.089	0.462151	0.167	0.142542	0.396	0.100918	0.471	0.380398	0.204	0.029743	0.796
YDL121C	0	0	NA	NA	NA	NA	NA	NA	NA	NA	NA	NA	NA	NA	NA	NA	NA	NA	NA	NA	NA	NA		NA	NA	NA	NA	NA	NA	NA	NA	NA	NA	NA	NA	NA	NA	NA	NA	NA	NA	NA	NA	NA	NA	NA	NA	NA	NA
YDL122W	0	0	0.14996	0.331	0.03422	0.645	0.400682	0.166	0.0707946	0.476	0.34768	0.19	0.802081	0.0465	0.0004843	-3.04	0.154248	-0.326	0.967554	0.0075	0.43665	-0.152		0.733501	0.0635	0.484268	-0.136	0.0338219	0.648	0.0368484	0.6265	0.017542	0.837	0.023915	0.744	0.038188	0.618	0.053364	0.537	0.490159	0.1335	0.505155	0.128	0.552432	-0.114	0.085965	-0.435	0.263693	0.235
YDL123W	0	0	0.65384	-0.0805	0.4069	-0.157	0.028384	-0.663	0.149864	-0.316	0.742196	0.0585	0.381461	-0.167	6.49e-05	-5.87	0.907358	-0.0205	0.889452	0.0245	0.401685	-0.159		0.108891	0.371	0.082936	-0.422	0.0413402	-0.57	0.109493	-0.3705	0.060097	-0.487	0.165804	-0.298	0.061546	-0.482	0.083799	-0.42	0.029497	-0.6535	0.026416	-0.682	0.021338	-0.741	0.569086	0.103	0.014382	-0.861
YDL124W	0	0	0.5429	0.221	0.4635	0.271	0.00563	-2.43	0.362647	-0.348	0.537842	-0.225	0.375823	0.336	0.0269703	-1.35	0.207086	0.522	0.127133	0.685	0.344296	0.364		0.274562	0.434	0.732042	0.122	0.854558	0.0645	0.967025	0.0145	0.901433	-0.0435	0.52453	0.233	0.495566	0.25	0.213656	0.513	0.30244	0.4035	0.348795	0.36	0.333304	0.374	0.34096	0.367	0.092546	0.801
YDL125C	0	0	0.97576	0.0075	0.54868	0.153	0.397775	-0.225	0.0024687	2.29	0.095724	0.554	0.46897	0.189	0.026419	-0.957	0.534276	0.159	0.238101	0.336	0.090098	0.571		0.737976	0.0835	0.606686	-0.131	0.978991	-0.0065	0.668929	0.1075	0.303112	-0.283	0.141437	-0.457	0.866843	0.0415	0.735023	0.0845	0.895419	0.0325	0.633246	0.12	0.348017	0.253	0.096827	0.551	0.039375	0.816
YDL126C	0	0	0.33672	-0.218	0.57041	-0.121	0.177499	-0.337	0.0499271	-0.619	0.061585	-0.566	0.336716	-0.218	0.0408038	-0.673	0.406079	0.184	0.494095	-0.148	0.645503	-0.097		0.813388	0.049	0.104846	-0.444	0.419675	-0.178	0.238652	-0.281	0.039498	-0.682	0.034545	-0.72	0.132514	-0.395	0.085448	-0.489	0.538254	-0.132	0.96523	-0.009	0.496764	0.147	0.163493	0.353	0.280881	-0.251
YDL127W	0	0	0.17046	0.356	0.03583	0.733	0.13305	0.407	0.01037	1.18	0.101834	0.465	0.0728365	0.543	NA	NA	0.358718	0.213	0.075918	0.533	0.098267	0.473		0.100031	0.47	0.280857	0.26	0.405473	0.191	NA	NA	0.055798	0.611	0.04982	0.641	0.12632	0.419	0.043375	0.678	0.839131	0.0435	0.757579	0.0665	0.018025	0.96	0.228924	0.299	0.070197	0.552
YDL128W	0	0	0.74197	-0.0595	0.13446	0.34	0.312546	0.201	0.210714	0.263	0.043722	0.567	0.114365	0.368	0.194662	-0.276	0.234015	0.246	0.352703	0.181	0.168587	0.3		0.0344096	0.624	0.77507	0.0515	0.171613	0.297	0.0552649	0.5135	0.335189	0.19	0.064158	0.481	0.072757	0.456	0.071343	0.459	0.052574	0.5245	0.953177	-0.0105	0.366437	-0.175	0.268525	0.225	0.166604	0.302
YDL129W	0	0	0.18683	0.279	0.00643	1.16	0.128682	-0.342	0.0204686	0.754	0.633056	0.086	0.162574	0.302	NA	NA	0.117546	0.358	0.069095	0.459	0.150505	0.315		0.0322747	-0.631	0.244229	0.236	0.140299	-0.327	0.118207	0.357	0.185692	0.28	0.008175	1.06	0.366053	0.173	0.01541	0.84	0.345362	-0.182	0.834252	0.037	0.990936	0.002	0.167518	0.297	0.349856	-0.18
YDL130W	0	0	0.10392	0.392	0.02822	0.686	0.044483	0.571	0.0100385	1.02	0.006566	1.19	0.0146733	0.882	0.951683	-0.011	0.751683	0.058	0.585431	-0.102	0.851891	-0.034		0.026323	0.705	0.170623	0.303	0.0103108	1.01	0.0061717	1.214	0.004856	1.32	0.017565	0.824	0.003651	1.47	0.005546	1.26	0.004959	1.314	0.019296	0.795	0.07116	0.467	0.09809	0.403	0.011097	0.979
YDL130W-A	0	0	0.18768	-0.3	0.10134	-0.415	0.008215	-1.14	0.0090731	-1.1	0.232281	-0.263	0.0931169	0.432	0.0422564	0.61	0.262813	0.242	0.191996	0.296	0.098337	0.421		0.111609	-0.396	0.010211	-1.06	0.0271008	-0.729	0.0023525	-1.795	0.001259	-2.24	0.001485	-2.11	0.006472	-1.25	0.006304	-1.26	0.013194	-0.96	0.157789	-0.331	0.03468	-0.661	0.062809	0.516	0.045068	0.594
YDL131W	0	0	0.83173	-0.04	0.39168	0.173	0.172467	-0.311	0.489304	-0.136	0.507021	-0.13	0.0626563	-0.51	0.0088728	-1.1	0.844079	-0.037	0.498096	-0.133	0.716338	0.069		0.246001	-0.25	0.126663	-0.367	0.0862591	-0.442	0.531472	-0.122	0.287504	0.224	0.042819	0.599	0.196769	0.288	0.671213	-0.081	0.919324	-0.019	0.477789	0.14	0.894059	0.025	0.982971	-0.004	0.129408	-0.363
YDL132W	0	0	0.23746	-0.319	0.91642	0.0245	0.117405	-0.474	0.589692	-0.129	0.484045	0.172	0.336351	0.246	0.0307135	-0.852	0.174453	0.385	0.998289	-0.0005	0.187757	0.368		0.111628	0.486	0.806384	0.0575	0.387474	0.217	0.65445	0.1065	0.767661	0.0695	0.611684	0.121	0.157916	0.406	0.705192	0.0895	0.114472	0.4805	0.197584	0.357	0.137053	0.438	0.166696	0.394	0.054952	0.671
YDL133C-A	0	0	0.05674	0.618	0.36188	0.216	0.301404	-0.251	0.0025374	2	0.018532	0.968	0.0694481	0.566	0.0405753	0.711	0.075283	0.546	0.148588	0.392	0.334576	0.231		0.60978	0.114	0.139077	-0.406	0.273078	-0.27	0.441168	-0.178	0.090451	0.502	0.912273	-0.024	0.306154	0.248	0.004149	1.68	0.197144	0.334	0.012863	1.11	0.142388	0.401	0.569105	0.128	0.555084	-0.133
YDL133W	0	0	0.28971	0.352	0.13606	0.559	0.89807	0.038	0.207278	0.441	0.119622	0.597	0.179108	0.481	0.0009027	-3.93	0.312757	0.332	0.104852	0.637	0.06429	0.797		0.290821	0.351	0.914055	-0.032	0.371765	0.287	0.384838	0.278	0.140346	0.55	0.219939	0.425	0.590682	0.164	0.162598	0.508	0.962305	-0.014	0.402962	0.266	0.465758	0.228	0.207278	0.441	0.059039	0.827
YDL134C	0	0	0.3749	-0.187	0.76998	-0.0575	0.973408	-0.0065	0.747212	0.0635	0.264466	0.247	0.115766	0.4	0.436106	0.161	0.251131	0.257	0.406769	0.174	0.57609	0.113		0.785338	0.0535	0.140776	0.361	0.781485	0.0545	0.541823	-0.1235	0.820373	-0.0445	0.7174	0.0715	0.84803	0.0375	0.940748	0.0145	0.625391	0.0975	0.65634	0.0885	0.459369	0.152	0.216601	0.282	0.320254	0.214
YDL134C-A	0	0	0.03612	0.679	0.09015	0.458	0.271456	0.247	0.0342132	0.694	0.009047	1.15	0.0338473	0.697	0.0069135	-2.08	0.134742	-0.376	0.172396	0.329	0.241081	0.268		0.0702408	-0.513	0.097691	-0.441	0.0263217	-0.77	0.475286	-0.149	0.103991	0.428	0.313087	-0.222	0.076773	0.493	0.01368	0.989	0.098159	0.44	0.013497	0.994	0.148654	0.357	0.325906	0.215	0.025635	0.778
YDL135C	0	0	0.64178	0.0855	0.41854	0.155	0.857043	0.0325	0.350672	0.183	0.216686	0.26	0.233262	0.248	0.107872	0.381	0.878741	0.0275	0.16839	0.302	0.129295	0.349		0.523644	0.119	0.931365	-0.0155	0.498497	0.127	0.97117	-0.0065	0.735295	-0.0615	0.371225	-0.174	0.495425	0.129	0.380737	0.17	0.520444	0.1205	0.514093	0.122	0.226188	0.253	0.878741	-0.0275	0.039768	0.592
YDL136W	0	0	0.77648	0.0595	0.19171	0.325	0.065614	0.555	0.0160638	0.977	0.011314	1.11	0.056294	0.593	0.459635	0.162	0.783695	-0.0575	0.4307	-0.174	0.857309	0.0375		0.769301	-0.0615	0.088913	0.483	0.0251239	0.822	0.0497192	0.6245	0.010286	1.15	0.095099	0.468	0.044919	0.651	0.060727	0.573	0.039832	0.6845	0.050874	0.619	0.103243	0.45	0.994243	-0.0015	0.056966	0.589
YDL137W	0	0	0.74546	0.062	0.81686	-0.044	0.673714	-0.081	0.385745	-0.177	0.559954	-0.114	0.525411	-0.125	0.369833	0.184	0.481136	-0.14	0.741583	0.063	0.21018	0.279		0.768926	-0.056	0.381132	-0.179	0.945182	-0.013	0.50139	-0.133	0.046079	-0.586	0.035631	-0.651	0.059484	-0.526	0.044056	-0.597	0.127401	-0.369	0.105102	-0.406	0.350321	-0.193	0.189504	-0.297	0.128763	0.367
YDL138W	0	0	0.08791	0.452	0.2237	0.477	0.658721	-0.152	0.36816	-0.189	0.272921	-0.24	0.480619	0.249	0.0039887	-1.51	0.175177	-0.318	0.349161	-0.198	0.233453	-0.267		0.327273	-0.209	0.094963	0.759	0.0009224	-4.43	0.0027608	-1.727	0.355383	-0.195	0.105136	0.723	0.106653	0.717	0.05313	0.983	0.024208	-0.776	0.195136	0.519	0.029304	-0.72	0.25534	0.438	0.040692	-0.631
YDL139C	0	0	0.64539	0.099	0.84622	0.041	0.046948	-0.648	0.577629	-0.121	0.451418	-0.168	0.781022	0.059	0.604706	-0.112	0.318015	-0.233	0.721615	0.076	0.909388	-0.024		0.296508	-0.246	0.773914	-0.061	0.0187924	-0.932	0.0006969	-3.061	0.194418	-0.326	0.388367	-0.196	0.373964	-0.203	0.562981	-0.126	0.181906	-0.339	0.423312	-0.18	0.691178	0.085	0.138396	-0.394	0.407672	0.187
YDL140C	0	0	0.40537	-0.166	0.13451	0.353	0.196441	-0.286	0.197591	0.285	0.00953	1.06	0.253441	0.801	0.269306	-0.233	0.124692	-0.367	0.277765	0.751	0.167173	-0.314		0.0168288	-0.858	0.008491	-1.11	0.0084498	-1.11	0.0155052	-0.885	0.240195	-0.252	0.02924	-0.693	0.089524	-0.431	0.027496	-0.71	0.043931	-0.588	0.012588	-0.957	0.005877	-1.27	0.157415	1.07	0.001515	-2.05
YDL141W	0	0	0.57195	0.482	0.37877	0.787	0.964788	-0.0365	NA	NA	0.575697	0.478	0.565987	0.49	0.239549	1.12	0.475893	0.62	0.275811	1.02	0.439829	0.678		NA	NA	0.208769	1.23	NA	NA	NA	NA	0.66771	0.362	0.524908	-0.547	0.395266	-0.756	0.148554	1.49	0.273937	-1.0235	0.199872	1.26	0.16331	1.41	0.245432	1.1	0.45075	0.661
YDL142C	0	0	0.25345	-0.231	0.32123	-0.194	0.175723	-0.289	0.559463	0.106	0.559463	0.106	0.0633592	0.477	0.190189	0.276	0.052529	0.517	0.107594	0.374	0.12508	0.348		0.650675	-0.0815	0.264992	-0.223	0.103558	-0.381	0.0125164	-0.9095	0.569882	-0.103	0.512808	0.12	0.876349	0.0275	0.41574	0.153	0.338236	0.1855	0.192534	0.274	0.174665	0.29	0.120233	0.354	0.010308	0.977
YDL143W	0	0	0.34217	1.37	0.22704	1.85	0.47877	0.982	0.736752	-0.448	0.669409	0.573	0.301693	1.52	0.320444	1.45	0.573417	0.766	0.243493	1.77	0.430717	1.11		NA	NA	0.500705	0.929	NA	NA	NA	NA	0.339227	1.38	0.379531	1.25	0.386804	1.23	0.343353	1.37	0.907688	-0.153	0.580028	0.752	0.261045	1.69	0.592455	0.726	0.361929	1.31
YDL144C	0	0	0.04449	-0.601	0.29205	0.225	0.765259	0.0575	0.15984	-0.331	0.056409	-0.544	0.357554	0.191	0.73443	-0.0655	0.351214	0.194	0.198827	0.291	0.972836	0.0065		0.456107	-0.15	0.276897	0.235	NA	NA	NA	NA	0.326967	-0.206	0.051161	0.567	0.083288	0.458	0.067588	0.503	0.483668	0.1405	0.113753	0.395	0.017051	0.877	0.067283	0.503	0.065492	0.51
YDL145C	0	0	0.20126	0.447	0.94239	-0.019	0.106572	-0.68	NA	NA	0.551388	-0.166	0.250886	-0.379	0.545002	-0.169	0.307977	0.32	0.291988	0.335	0.16001	-0.524		0.012132	-2.32	0.570979	0.157	NA	NA	NA	NA	0.605072	-0.142	0.049841	-1.06	0.009414	-2.66	0.111834	0.66	0.011969	-2.337	0.498418	0.192	0.331063	0.3	0.86462	-0.045	0.307977	-0.32
YDL146W	0	0	0.08877	-1.5	0.64933	-0.299	0.835011	-0.135	NA	NA	0.857891	-0.116	0.387604	-0.6	0.653542	-0.294	0.310713	0.724	0.70549	0.246	0.909108	-0.0735		NA	NA	0.169521	1.08	NA	NA	NA	NA	0.179339	1.04	0.16648	1.09	0.743688	0.213	0.068806	1.68	NA	NA	0.098001	1.43	0.23897	0.875	0.446235	0.52	0.212254	0.944
YDL147W	0	0	0.00333	4.65	0.0023	5.67	0.002595	5.32	NA	NA	0.003551	4.5	0.0055996	3.52	0.0033806	4.62	0.002644	5.27	0.002139	5.9	0.003466	4.55		NA	NA	0.002772	5.13	NA	NA	NA	NA	0.003695	4.4	0.002734	5.17	0.002659	5.25	0.002533	5.39	0.00378	4.347	0.002854	5.05	0.002011	6.1	0.002934	4.98	0.002067	6.01
YDL148C	0	0	0.82081	-0.06	0.09237	0.742	0.936347	-0.021	0.510167	0.186	0.215734	0.425	0.699285	-0.104	0.800728	0.067	0.30038	0.327	0.093833	0.735	0.820815	0.06		NA	NA	0.084823	0.781	NA	NA	NA	NA	0.891323	-0.036	0.347232	0.287	NA	NA	0.05223	1.04	0.121073	0.628	0.050172	1.06	0.031193	1.38	0.104075	0.69	0.047078	1.1
YDL149W	0	0	0.05188	1.04	0.05576	0.998	0.07719	0.826	0.52957	-0.168	0.395237	-0.235	0.203157	-0.444	0.0849219	-0.61	0.490742	0.196	0.049595	1.07	0.119859	0.632		0.0407646	-1.19	0.07719	0.826	0.0139482	-2.15	0.0002556	-5.304	0.12841	0.605	0.081299	0.801	0.096415	0.723	0.045387	1.12	0.135875	-0.485	0.075479	0.837	0.030871	1.39	0.090947	0.749	0.060413	0.953
YDL150W	0	0	0.11157	-0.618	0.16971	0.496	0.840095	-0.06	0.453561	0.235	0.938135	-0.023	0.625617	0.148	0.0973698	-0.66	0.14181	0.547	0.39079	0.274	0.994612	-0.002		NA	NA	0.11843	0.6	NA	NA	NA	NA	0.821912	-0.067	0.485509	-0.217	0.994612	-0.002	0.019747	1.29	0.049276	-0.893	0.068124	0.777	0.019081	1.3	0.513597	0.202	0.655031	0.135
YDL151C	0	0	0.11866	0.636	0.04163	1.18	0.020979	1.72	0.0425893	1.16	0.248369	-0.382	0.59811	-0.145	0.0444011	-1.14	0.050929	-1.05	0.221348	-0.417	0.063374	-0.927		0.0197061	-1.78	0.085187	0.779	0.0384907	-1.23	0.0685006	0.886	0.055176	1	0.0689	0.883	0.126761	0.61	0.168025	0.507	0.352402	0.283	0.67599	0.113	0.083209	0.79	0.304691	-0.323	0.033555	-1.33
YDL152W	0	0	0.95042	-0.0245	0.71545	0.146	0.229176	0.551	0.027616	-1.5	0.03584	-1.35	0.0321091	-1.41	0.0146867	-1.91	0.047726	-1.2	0.004777	-2.89	0.006918	-2.53		0.409076	-0.349	0.476062	0.295	0.476062	0.295	0.743057	-0.1305	0.105776	0.843	0.122489	0.784	0.484231	0.289	0.73749	0.133	0.684858	-0.1625	0.639647	-0.189	0.208981	-0.584	0.033816	-1.39	0.009683	-2.23
YDL153C	0	0	NA	NA	NA	NA	NA	NA	NA	NA	NA	NA	NA	NA	NA	NA	NA	NA	NA	NA	NA	NA		NA	NA	NA	NA	NA	NA	NA	NA	NA	NA	NA	NA	NA	NA	NA	NA	NA	NA	NA	NA	NA	NA	NA	NA	NA	NA
YDL154W	0	0	0.5496	0.616	0.48313	0.732	0.609888	0.52	0.909979	-0.113	0.423228	0.849	0.799909	-0.254	0.490776	0.719	0.119227	2.01	0.21125	1.46	0.788503	0.268		NA	NA	0.159542	1.72	NA	NA	NA	NA	0.755473	0.313	0.544788	0.625	0.23266	1.38	0.066184	2.64	NA	NA	0.16574	1.69	0.061028	2.74	0.180356	1.61	0.103732	2.15
YDL155W	0	0	0.06244	0.935	0.05776	0.978	0.050089	1.06	0.224957	-0.412	0.433706	0.228	0.002255	-5.73	0.283895	0.343	1	0	0.037398	1.25	0.981778	0.006		0.0119695	-2.34	0.083742	0.787	NA	NA	NA	NA	0.125787	0.613	0.287905	0.339	0.207018	0.438	0.038715	1.23	0.099791	0.708	0.0342	1.32	0.022138	1.67	0.085924	0.775	0.053489	1.02
YDL156W	0	0	0.50893	-0.234	0.44149	0.276	0.582871	0.191	0.48286	-0.25	0.76834	0.1	0.772747	0.0985	0.560938	0.204	0.101645	0.738	0.094512	0.764	0.753008	-0.108		0.131236	-0.651	0.062195	0.923	NA	NA	NA	NA	0.064415	-0.909	0.60353	0.181	0.076949	0.841	0.039502	1.12	0.916505	-0.0355	0.061886	0.925	0.01341	1.7	0.372127	0.328	0.10222	0.737
YDL157C	0	0	0.11896	0.635	0.21643	0.424	0.452451	0.217	0.42062	0.236	0.168025	0.507	0.47576	0.204	0.83822	0.054	0.067974	-0.89	0.130089	0.6	0.327465	0.303		0.963575	-0.012	0.906269	-0.031	0.422231	0.235	0.428745	0.231	0.323916	0.306	0.691455	0.107	0.463051	-0.211	0.518157	-0.182	0.447251	0.22	0.927301	-0.024	0.769691	0.078	0.459488	0.213	0.077348	0.825
YDL158C	0	0	0.70982	-0.1	0.56438	-0.16	0.655783	0.121	0.609753	0.14	0.678549	-0.112	0.0227045	-1.65	0.720472	-0.096	0.065552	-0.909	0.16657	0.51	0.225689	0.411		0.0851874	0.779	0.954487	-0.015	0.15511	0.535	0.193929	0.459	0.233183	0.401	0.369863	0.27	0.374039	0.267	0.15731	0.53	0.171489	0.5	0.894307	0.035	0.532445	0.175	0.526274	0.178	0.047999	1.09
YDL159W	0	0	0.46573	1.1	0.24925	1.89	0.22955	2	0.494937	1.02	0.402533	1.29	0.39683	-1.31	0.286184	1.72	0.38627	1.34	0.382607	1.35	0.835037	0.3		NA	NA	0.252386	1.88	NA	NA	NA	NA	0.401259	-1.29	0.528928	0.939	0.765206	0.432	0.195761	2.21	0.871355	-0.2325	0.413189	1.25	0.131829	2.75	0.310724	1.61	NA	NA
YDL160C	0	0	0.08199	-0.797	0.06568	-0.908	0.196332	-0.455	NA	NA	0.203794	-0.443	NA	NA	0.154675	-0.536	0.076718	-0.829	NA	NA	0.2309	-0.404		0.0620954	0.938	0.744824	-0.087	0.0269044	-1.5	NA	NA	0.086296	0.773	0.217816	0.422	0.342155	-0.291	0.058693	0.969	0.286895	-0.34	0.95146	-0.016	0.0353	1.29	0.725838	0.094	0.049027	1.07
YDL161W	0	0	0.05034	1.06	0.04399	1.14	0.035202	1.29	0.0781474	0.82	0.198777	0.451	0.631208	-0.131	0.0461107	1.11	0.201892	0.446	NA	NA	0.483189	0.2		0.879421	-0.04	0.025591	1.54	0.0126401	-2.27	0.0129757	-2.237	0.137132	0.58	0.065428	0.91	0.085371	0.778	0.02608	1.53	0.122927	0.622	0.06119	0.946	0.022406	1.66	0.047078	1.1	NA	NA
YDL162C	0	0	0.7878	-0.138	0.92026	-0.051	0.255363	0.662	NA	NA	0.552861	-0.313	NA	NA	0.531879	-0.331	0.034609	-1.77	NA	NA	0.233938	-0.702		0.0643677	1.37	0.172352	0.845	0.915601	-0.054	NA	NA	0.109061	1.07	0.665794	0.224	0.974924	-0.016	0.139566	0.948	0.429004	0.429	0.635196	0.247	0.149802	0.913	0.464569	0.393	0.687622	0.208
YDL163W	0	0	0.44241	-0.484	0.3968	-0.541	0.268528	0.744	0.0500064	-1.78	0.602278	-0.318	NA	NA	0.921467	-0.0585	0.452614	-0.472	0.013589	-2.97	0.002797	-5.27		0.166507	1	0.117353	1.21	0.265489	-0.75	0.342299	-0.6175	0.389268	0.551	0.146672	1.08	0.257568	0.766	0.185813	0.942	0.129369	1.1485	0.139967	1.1	0.251321	0.779	0.247094	0.789	0.086625	-1.4
YDL164C	0	0	0.27426	-0.478	0.40598	1.67	0.360257	1.87	NA	NA	0.35699	1.88	0.42859	0.326	0.338208	1.97	0.621256	0.949	0.443878	0.314	0.373623	1.81		0.33657	1.98	0.274679	2.32	0.447777	-0.311	0.0253219	1.524	0.398297	-0.351	0.303833	-0.443	0.757986	0.583	0.188575	2.95	0.247039	-0.514	0.273855	2.32	0.179712	3.04	0.287891	2.24	0.168923	3.15
YDL165W	0	0	0.727	0.068	0.18572	0.306	0.63997	-0.092	0.217581	0.278	0.622719	0.097	0.0130572	-0.977	0.745939	0.063	0.017977	-0.866	0.325371	0.209	0.653998	0.088		0.668225	-0.084	0.880465	0.029	0.463399	-0.149	0.52322	-0.128	0.661087	-0.086	0.284133	-0.232	0.493962	-0.138	0.719497	-0.07	0.364063	-0.19	0.808135	0.047	0.452704	-0.153	0.361916	-0.191	0.197551	0.295
YDL166C	0	0	0.2102	-0.264	0.09675	0.401	0.078385	0.442	0.125524	0.353	0.730318	-0.0625	0.0012177	-2.14	0.0469027	-0.552	0.007161	-1.14	0.622075	-0.0905	0.686525	0.0735		0.104218	0.386	0.710222	0.0675	0.0195823	0.781	0.026867	0.6905	0.057111	0.507	0.372067	0.173	0.290539	0.212	0.317454	0.198	0.865214	-0.0305	0.528684	-0.117	0.181796	-0.289	0.03406	-0.628	0.138152	0.335
YDL167C	0	0	0.44795	0.185	0.11684	0.469	0.087771	0.538	0.972249	0.008	0.675394	-0.098	0.0577941	-0.648	0.203762	0.346	0.452358	-0.183	NA	NA	0.203762	-0.346		0.0313279	-0.834	0.125738	0.452	0.0119183	-1.21	0.0614689	-0.631	0.437107	-0.19	0.602701	0.123	0.378876	-0.219	0.048162	0.7	0.944552	0.016	0.508275	0.159	0.035421	0.794	0.538354	0.147	0.577926	-0.132
YDL168W	0	0	0.32906	-0.215	0.40622	0.178	0.178566	0.325	0.483794	-0.147	0.139611	-0.372	0.0023253	-1.9	0.765926	-0.06	0.02767	-0.761	0.11943	0.403	0.166633	0.338		0.0820908	0.482	0.102196	0.435	0.12428	0.395	0.0209459	-0.848	0.302163	-0.23	0.33283	0.213	0.207793	0.297	0.425065	0.17	0.265327	0.253	0.11767	0.406	0.679346	0.084	0.150837	0.357	0.027855	0.759
YDL169C	0	0	0.68374	-0.263	0.41043	-0.56	0.166179	-1.08	0.0639232	-1.71	0.178878	-1.03	0.203562	-0.956	0.477245	0.475	0.919793	0.064	0.228587	0.889	0.297387	0.74		0.677157	-0.269	0.691471	-0.256	0.129393	-1.23	0.064699	-1.704	0.171529	-1.06	0.118682	-1.28	0.177379	-1.04	0.223861	-0.901	0.131047	-1.222	0.355036	-0.641	0.680444	0.266	0.745821	0.208	0.168407	1.07
YDL170W	0	0	0.59116	0.0975	0.60933	0.0925	0.006408	-1.16	0.0592705	-0.491	0.293555	-0.207	0.402587	0.158	0.0005512	-2.78	0.075261	0.443	0.545801	0.11	0.62415	-0.0885		0.635427	0.0855	0.106421	0.377	0.178945	-0.286	0.673989	0.0755	0.143589	0.323	0.315075	0.197	0.487616	0.129	0.121594	0.353	0.255066	0.2295	0.094005	0.4	0.052052	0.52	0.177863	0.287	0.421114	0.152
YDL171C	0	0	0.00659	-1.19	0.1825	0.292	0.004727	-1.34	0.151956	-0.313	0.127686	0.344	0.0069083	-1.17	0.689509	-0.0715	0.478015	-0.131	0.347294	-0.187	0.298843	0.205		0.0287939	-0.661	0.156518	-0.309	0.0378461	-0.611	0.0397291	-0.5805	0.701534	-0.0685	0.213497	-0.258	0.254666	0.229	0.44566	0.142	0.040926	0.5735	0.039395	0.582	0.044225	0.555	0.055888	0.503	0.29337	-0.214
YDL172C	0	0	0.86088	-0.0445	0.90735	0.0295	0.14416	-0.463	0.782259	0.0705	0.311747	-0.284	0.988969	0.0035	0.0014742	-2.83	NA	NA	0.935498	0.0205	0.579946	0.145		0.610124	-0.133	0.228517	0.354	0.592385	0.139	0.845549	-0.0495	0.31597	0.282	0.419276	0.218	0.121411	0.506	0.113193	0.524	0.198925	0.3865	0.299425	0.293	0.311747	0.284	0.386782	0.236	0.12285	0.503
YDL173W	0	0	0.25644	0.234	0.37376	0.174	0.225279	-0.255	0.583393	0.102	0.795828	0.047	0.215851	0.262	0.0026524	-1.64	0.652194	-0.083	0.770853	0.053	0.371413	0.175		0.0865071	-0.425	0.398064	-0.164	0.183458	0.289	0.489132	0.131	0.583393	0.102	0.146956	0.327	0.131229	0.347	0.261262	0.231	0.526519	0.119	0.754409	0.057	0.876968	-0.028	0.495203	0.129	0.262892	0.23
YDL174C	0	0	0.19812	-0.749	0.33026	-0.525	0.054165	-1.07	0.193795	-0.573	0.531187	0.24	0.362964	0.365	0.161029	0.844	0.969869	-0.0185	0.205554	0.552	0.389618	0.342		0.0651741	0.988	0.233683	0.51	0.0562402	-1.05	0.009821	-2.0835	0.031092	-1.78	0.180222	-0.792	0.228658	-0.685	0.065477	0.986	0.442311	-0.3995	0.173024	0.612	0.127502	0.72	0.279476	0.451	0.092808	0.842
YDL175C	0	0	0.01168	-2.37	0.18033	-0.483	0.010482	-2.51	NA	NA	NA	NA	0.0202009	-1.76	0.0148638	-2.08	NA	NA	0.024206	-1.59	NA	NA		0.0075697	-2.99	0.015294	-2.05	0.0034627	-4.56	0.0060354	-3.381	0.020606	-1.74	0.02429	-1.59	0.01419	-2.13	0.026646	-1.51	0.012548	-2.278	0.019036	-1.82	0.015977	-2	0.019485	-1.79	0.016659	-1.95
YDL176W	0	0	0.37351	0.589	0.28729	0.73	0.03877	-2.03	0.117591	-1.24	0.445551	0.494	0.248393	0.809	NA	NA	NA	NA	0.240796	0.826	0.337733	0.643		0.0783952	1.5	0.241677	0.824	NA	NA	0.018224	-2.733	0.86254	0.106	0.246582	0.813	0.298146	0.71	0.06797	1.6	0.227599	0.857	0.146021	1.11	0.103518	1.32	0.124681	1.21	0.083796	1.46
YDL177C	0	0	NA	NA	0.02178	1.69	NA	NA	NA	NA	NA	NA	NA	NA	NA	NA	NA	NA	0.137499	0.579	NA	NA		0.222063	-0.416	0.560015	-0.162	0.0205845	1.74	0.4111	0.242	0.557846	0.163	0.936347	-0.021	0.858726	0.047	0.265808	0.362	0.037505	1.249	0.087046	-0.769	0.653291	-0.122	0.11661	0.643	0.036609	1.27
YDL178W	0	0	0.54358	0.27	0.22405	0.608	0.173987	-0.709	0.360389	-0.428	0.889914	-0.0595	0.416887	0.372	NA	NA	NA	NA	0.460681	0.334	0.954478	-0.0245		0.144535	0.785	0.446419	0.347	0.0431946	-1.37	0.003836	-3.4075	0.469186	-0.327	0.215586	0.624	0.385087	0.403	0.134567	0.815	0.226954	0.6035	0.218928	0.618	0.215586	0.624	0.383051	0.404	0.331942	0.459
YDL179W	0	0	NA	NA	0.90803	0.301	NA	NA	NA	NA	NA	NA	NA	NA	NA	NA	NA	NA	0.608389	-1.37	NA	NA		0.413489	-2.28	0.402292	-2.34	0.518164	-1.75	0.453132	-2.067	0.464617	-2.01	0.489613	-1.89	0.475132	-1.96	0.499334	-1.84	0.39637	-2.375	0.417831	-2.25	0.452349	-2.07	0.779866	-0.733	0.7952	-0.68
YDL180W	0	0	0.55452	0.201	0.54177	0.208	0.320485	-0.361	0.596121	-0.179	0.569387	0.193	0.1816	0.529	0.00172	-3.47	0.099263	0.725	0.4042	0.294	0.711728	0.123		0.169086	0.551	0.73814	0.111	0.740365	-0.11	0.24186	-0.443	0.51004	0.226	0.534581	0.212	0.257139	0.425	0.276309	0.404	0.961141	-0.016	0.123609	0.651	0.229118	0.459	0.219316	0.472	0.149303	0.59
YDL181W	0	0	0.00532	-1.26	0.06163	-0.487	0.001037	-2.25	NA	NA	NA	NA	0.0023984	-1.67	0.0016576	-1.9	0.00239	-1.67	0.002867	-1.57	0.098338	0.395		0.0020858	-1.76	0.001145	-2.17	0.0014364	-2	0.0028881	-1.5635	0.001845	-1.83	0.000436	-3.05	0.000812	-2.45	0.001121	-2.19	0.000985	-2.2885	0.000961	-2.31	0.001033	-2.25	0.001395	-2.02	0.004931	-1.29
YDL182W	0	0	0.09244	-0.481	0.58357	-0.119	0.057457	-0.595	0.199492	-0.321	0.043471	-0.669	0.0869147	-0.495	0.0741843	-0.532	0.886954	0.03	0.316305	-0.234	0.148907	-0.379		0.0666189	-0.558	0.409873	-0.186	NA	NA	0.0010843	-2.62	0.507284	0.146	0.03606	0.722	0.418787	0.182	0.687843	-0.086	0.90564	0.025	0.537342	-0.135	0.09536	0.474	0.571735	-0.123	0.373964	-0.203
YDL183C	0	0	0.24008	2.85	0.36431	2.07	0.349062	2.15	NA	NA	0.273987	2.6	0.485925	1.54	0.198953	3.21	0.288322	2.51	0.234309	2.9	0.473439	1.59		NA	NA	0.221713	3	NA	NA	NA	NA	0.370076	2.05	0.940889	-0.156	NA	NA	0.158164	3.66	0.959424	0.107	0.206195	3.14	0.187424	3.33	0.307577	2.39	0.249025	2.78
YDL184C	0	0	0.07611	0.484	0.04484	0.609	0.903735	0.0235	0.0282137	0.734	0.015466	0.924	0.023915	0.782	0.0263461	0.753	0.04019	0.636	0.960957	-0.0095	0.484568	0.142		0.131667	-0.372	0.139475	-0.361	0.222362	-0.276	0.293289	-0.2285	0.132355	0.371	0.67966	0.0815	0.036013	0.665	0.004115	1.5	0.042764	0.6205	0.004487	1.46	0.279935	0.236	0.133743	0.369	0.065039	0.519
YDL185W	0	0	0.12697	0.396	0.41635	0.176	0.176122	0.332	0.140333	0.376	0.29279	-0.207	0.52835	-0.116	0.12893	-0.341	0.17094	-0.293	0.243284	-0.237	0.119765	-0.355		0.222736	-0.25	0.333108	0.187	0.0424434	-0.564	0.146447	-0.3195	0.290913	-0.208	0.583308	-0.0995	0.246119	0.27	0.284309	0.244	0.180833	0.327	0.095634	-0.395	0.31633	-0.195	0.067304	0.534	0.055002	-0.506
YDL186W	0	0	0.98673	-0.0235	0.31168	1.59	0.870222	0.231	0.422748	1.21	0.472998	1.07	0.354228	1.43	0.585797	0.793	0.420385	1.22	0.271384	1.76	0.525109	0.935		NA	NA	0.266036	1.79	NA	NA	NA	NA	NA	NA	0.759612	0.437	0.051073	-4.2	0.125867	2.78	NA	NA	0.154443	2.49	0.12262	2.81	0.162302	2.43	0.113237	2.93
YDL187C	0	0	0.2409	0.479	0.12681	0.693	0.279567	0.432	0.0717191	-0.908	0.381588	-0.335	0.211964	-0.52	0.261515	0.453	0.159414	-0.614	0.723186	0.127	0.416088	-0.308		0.0014637	-3.96	0.272537	0.44	NA	NA	NA	NA	0.777194	-0.101	0.754106	0.112	0.152966	-0.628	0.741657	0.118	0.156612	-0.62	0.830804	-0.076	0.339897	0.371	0.53396	-0.229	0.392772	0.326
YDL188C	0	0	0.22977	-0.246	0.66942	-0.0765	0.505568	-0.123	0.23564	-0.242	0.56213	0.105	0.179361	0.286	0.386439	0.164	0.229772	0.245	0.515199	0.119	0.898399	0.0225		0.604925	0.0935	0.244757	-0.236	0.150761	-0.315	0.116405	-0.3595	0.069502	-0.457	0.043162	-0.56	0.406915	-0.157	0.098193	-0.39	0.465583	-0.1355	0.518442	0.118	0.080835	0.427	0.285281	0.211	0.255888	0.228
YDL189W	0	0	0.1521	0.542	0.38113	0.262	0.125464	0.614	NA	NA	0.083033	0.791	0.004086	-4.17	0.0218989	1.68	0.021363	1.71	0.024971	1.56	0.303606	-0.324		0.0155731	-2.03	0.022856	1.64	NA	NA	NA	NA	0.33717	-0.295	0.022431	1.66	NA	NA	0.014129	2.14	0.14434	-0.561	0.01877	1.83	0.016199	1.98	0.03198	1.36	0.216425	0.424
YDL190C	0	0	0.07703	-0.827	0.72584	0.094	0.041505	-1.18	NA	NA	0.093204	-0.738	0.388371	0.257	0.496488	0.193	NA	NA	0.121686	0.626	0.226423	-0.41		NA	NA	0.442117	0.223	NA	NA	NA	NA	0.404891	-0.246	0.134606	0.587	0.104567	-0.688	0.022114	1.67	0.049269	-1.071	0.103342	0.693	0.056346	0.992	0.054136	1.02	NA	NA
YDL191W	0	0	0.10164	0.491	0.0648	0.603	0.090761	0.518	0.0197478	0.976	0.013188	1.14	0.116695	0.459	0.235508	0.308	0.560013	-0.135	0.729889	-0.0785	0.98757	0.0035		0.923826	-0.0215	0.10838	0.475	0.177724	0.366	0.0497816	0.6745	0.044389	0.707	0.488186	0.163	0.289005	0.267	0.166341	0.381	0.36285	0.2225	0.359192	0.224	0.24871	0.297	0.307032	-0.255	0.391476	0.207
YDL192W	0	0	0.91634	0.0185	0.19541	0.272	0.858346	0.0315	0.089224	0.409	0.038636	0.587	0.283456	0.213	0.929848	-0.0155	0.907362	0.0205	0.775854	0.0505	0.262497	0.225		0.480626	0.13	0.103095	0.381	0.0462902	0.544	0.113835	0.3635	0.082517	0.423	0.234158	0.242	0.350714	0.179	0.050853	0.523	0.070193	0.4555	0.231224	0.244	0.04629	0.544	0.251051	0.231	0.039126	0.583
YDL193W	0	0	0.16426	0.31	0.24072	0.246	0.418948	0.157	0.106484	0.388	0.041579	0.588	0.0463902	0.562	0.0147328	0.882	0.098404	0.403	0.031957	0.654	0.021414	0.765		0.393606	-0.167	0.161427	0.313	0.180357	-0.294	0.0223098	-0.753	0.813987	0.043	0.222373	0.259	0.532504	0.118	0.079893	0.444	0.813987	-0.043	0.273988	0.225	0.053342	0.53	0.038153	0.609	0.018094	0.816
YDL194W	0	0	0.63639	-0.3	0.25824	0.799	0.759412	0.191	0.445421	0.501	0.891696	-0.0845	0.397733	0.563	NA	NA	NA	NA	0.242434	0.834	0.8765	-0.0965		NA	NA	0.146262	1.13	NA	NA	0.001635	6.6655	0.381303	0.587	0.366878	0.608	0.210937	0.913	0.167959	1.04	0.157197	1.0825	0.14219	1.14	0.028163	2.34	0.277183	0.761	0.129705	1.2
YDL195W	0	0	NA	NA	NA	NA	NA	NA	NA	NA	NA	NA	NA	NA	NA	NA	NA	NA	NA	NA	NA	NA		NA	NA	NA	NA	NA	NA	NA	NA	NA	NA	NA	NA	NA	NA	NA	NA	NA	NA	NA	NA	NA	NA	NA	NA	NA	NA
YDL196W	0	0	0.98299	0.0135	0.77385	0.183	0.694645	0.252	0.427723	-0.536	0.684663	0.261	0.868064	0.105	0.609105	0.333	0.337542	0.667	0.349893	0.647	0.51853	-0.427		0.0154161	-3.02	0.122506	1.26	NA	NA	NA	NA	0.382778	0.597	0.77149	0.185	0.46254	0.492	0.165566	1.08	0.417906	0.5485	0.199777	0.964	0.05073	1.89	0.28933	0.754	0.581947	0.36
YDL197C	0	0	0.07622	3.49	0.12511	2.76	0.092657	3.19	NA	NA	0.145467	2.55	NA	NA	0.0999101	3.08	0.061036	3.85	0.0646	3.76	0.243534	1.88		NA	NA	0.084873	3.33	NA	NA	NA	NA	0.125198	2.76	0.292903	1.65	0.808188	0.342	0.049412	4.22	NA	NA	0.090826	3.23	0.045768	4.35	0.091432	3.22	0.06382	3.78
YDL198C	0	0	0.17363	-0.309	0.10073	-0.41	0.0199	-0.81	0.0079019	-1.14	0.019964	-0.809	0.0127347	-0.959	0.013863	-0.929	0.980824	0.0045	0.650809	-0.0865	0.611814	0.0975		0.181737	-0.301	0.733437	0.0645	0.0550877	-0.538	0.0312701	-0.6795	0.195866	-0.289	0.456422	0.147	0.131608	-0.359	0.067082	-0.495	0.470303	0.1425	0.946787	-0.0125	0.364864	-0.184	0.963792	0.0085	0.59464	0.103
YDL199C	0	0	0.32188	1.53	0.36576	1.37	0.326098	1.52	0.324511	-1.52	0.536274	0.898	NA	NA	0.311081	1.57	0.433047	1.17	0.228675	1.96	0.429214	1.18		NA	NA	0.263366	1.78	NA	NA	NA	NA	0.672029	0.603	0.78106	0.392	0.812454	0.334	0.260422	1.79	0.944983	-0.0965	0.357228	1.4	0.179877	2.26	0.322931	1.53	0.144662	2.55
YDL200C	0	0	0.84626	0.061	0.63754	0.151	0.46127	0.244	0.0532041	-0.915	0.954218	0.018	0.474652	-0.236	0.938999	0.024	NA	NA	0.505997	0.218	0.49011	0.227		NA	NA	0.03773	1.06	NA	NA	NA	NA	0.00565	-2.16	0.648264	-0.146	0.378208	0.299	0.013024	1.59	0.006394	-2.07	0.055458	0.899	0.030835	1.14	0.667855	0.137	0.035771	1.08
YDL201W	0	0	0.11032	0.927	0.05507	1.27	0.047643	1.35	0.0570417	1.25	0.114797	0.909	0.960293	0.022	0.418548	0.382	0.12963	-0.855	0.375728	0.424	0.778923	-0.125		0.622295	-0.223	0.084839	1.05	0.730495	0.154	0.327783	0.477	0.069617	1.15	0.057148	1.25	0.147872	0.798	0.085014	1.05	0.768779	0.131	0.594474	0.242	0.490061	0.32	0.654077	-0.202	0.603162	0.236
YDL202W	0	0	0.03763	-0.718	0.29166	0.252	0.82986	-0.046	0.065971	-0.567	0.047578	-0.652	0.336781	-0.225	0.0887502	-0.496	0.33143	-0.228	0.359073	0.213	0.837088	-0.044		0.0129283	-1.09	0.070394	0.551	NA	NA	0.0028674	-1.878	0.057906	-0.6	0.097745	-0.474	0.624025	-0.107	0.130488	-0.411	0.555804	0.13	0.16061	0.368	0.027477	0.814	0.410289	0.188	0.076144	0.532
[truncated: 5,361 more rows]
[truncated: 2 more columns]
